# Supplementary material for: Cerebral Intraparenchymal Hemorrhage Changes Patients’ Gut Bacteria Composition and Function
Source: Front Cell Infect Microbiol. 2022 Mar 16;12:829491. doi: 10.3389/fcimb.2022.829491 (PMC8966894; doi:10.3389/fcimb.2022.829491)
Supplement: Supplementary file 2 [file Table_1.xls]

## Sheet: Tab S1 metadata
Tab. S1 metadata of participants
Samples	Gender	Age	Patients' Sample-Collecting Time After Cerebral Intraparenchymal Hemorrhage	Cerebral Hemorrhage Site	GCS at Admission	ICU Care when Collecting Sample	Steroid or Antibiotics Usage	History of Bowel Disease in the past 3 month	Place of sample collecting
patient1	F	67	2 days	Right basal ganglia	E4V5M6=15	NO	NO	NO	ward
patient2	F	44	1 day	Right basal ganglia	E4V5M6=15	NO	NO	NO	ward
patient3	M	70	1 day	Right thalamus	E4V5M6=15	NO	NO	NO	ward
patient4	M	52	4 days	Left basal ganglia	E4V5M6=15	NO	NO	NO	ward
patient5	M	52	1 day	Right basal ganglia	E3V5M6=14	NO	NO	NO	ward
patient6	M	70	3 days	Left basal ganglia	E4V5M6=15	NO	NO	NO	ward
patient7	M	54	1 day	Right basal ganglia	E3V1M5=9	NO	NO	NO	ward
patient8	F	64	3 days	Left basal ganglia	E4V5M6=15	NO	NO	NO	ward
patient9	M	70	5 days	Right basal ganglia	E4V5M6=15	NO	NO	NO	ward
patient10	M	65	7 days	Right basal ganglia	E3V4M6=13	NO	NO	NO	ward
controls1	M	43	NA	NA	E4V5M6=15	NO	NO	NO	ward
controls2	M	48	NA	NA	E4V5M6=15	NO	NO	NO	ward
controls3	F	37	NA	NA	E4V5M6=15	NO	NO	NO	ward
controls4	M	62	NA	NA	E4V5M6=15	NO	NO	NO	ward
controls5	F	55	NA	NA	E4V5M6=15	NO	NO	NO	ward
controls6	F	49	NA	NA	E4V5M6=15	NO	NO	NO	ward
controls7	F	66	NA	NA	E4V5M6=15	NO	NO	NO	ward
controls8	F	62	NA	NA	E4V5M6=15	NO	NO	NO	ward
controls9	M	65	NA	NA	E4V5M6=15	NO	NO	NO	ward
controls10	F	65	NA	NA	E4V5M6=15	NO	NO	NO	ward
Chi-square test p value	0.648	0.224	NA	NA	0.21	NA	NA	NA	NA
