# Supplementary material for: Cerebral Intraparenchymal Hemorrhage Changes Patients’ Gut Bacteria Composition and Function
Source: Front Cell Infect Microbiol. 2022 Mar 16;12:829491. doi: 10.3389/fcimb.2022.829491 (PMC8966894; doi:10.3389/fcimb.2022.829491)
Supplement: Supplementary file 3 [file Table_2.xls]

## Sheet: Tab S2 species_Abundence_count
Tab. S2 the matrix of species relative abundance.
ID	control1	control2	control3	control4	control5	control6	control7	control8	control9	control10	patient1	patient2	patient3	patient4	patient5	patient6	patient7	patient8	patient9	patient10
d__Archaea|p__Euryarchaeota|c__Methanobacteria|o__Methanobacteriales|f__Methanobacteriaceae|g__Methanobacterium|s__Methanobacterium_sp000499765	0	1.12e-07	2.48e-06	0	1.69e-07	2.36e-07	0	0	0	6.63e-07	1.61e-07	2.82e-06	2.34e-07	3.82e-06	1.83e-07	2.77e-07	1.57e-07	1.95e-07	1.69e-07	1.88e-07
d__Archaea|p__Euryarchaeota|c__Methanobacteria|o__Methanobacteriales|f__Methanobacteriaceae|g__Methanobrevibacter_A|s__Methanobrevibacter_A_oralis	6.3e-06	5.32e-06	2.18e-06	2e-06	2.7e-06	3.04e-06	1.68e-06	2.07e-06	1.2e-06	1.56e-06	1.23e-06	3.92e-06	3.25e-06	6.41e-06	0.000102419	1.2e-06	1.82e-06	1.23e-05	2.05e-06	2.83e-06
d__Archaea|p__Euryarchaeota|c__Methanobacteria|o__Methanobacteriales|f__Methanobacteriaceae|g__Methanobrevibacter_A|s__Methanobrevibacter_A_smithii	1.58e-06	1.01e-06	1.84e-06	2.58e-06	1.05e-05	2.4e-06	1.96e-05	0.00051271	1.07e-06	1.91e-06	9.09e-06	2.94e-07	2.55e-06	2.38e-05	0.0268857	2.05e-06	1.24e-05	0.00272472	5.67e-06	7.82e-06
d__Archaea|p__Euryarchaeota|c__Methanobacteria|o__Methanobacteriales|f__Methanobacteriaceae|g__Methanobrevibacter_A|s__Methanobrevibacter_A_smithii_A	1.03e-06	2.62e-07	6.12e-07	3.62e-07	3.94e-07	1.89e-06	2.53e-07	3.76e-05	2.6e-07	4.85e-07	2.2e-06	3.68e-07	1.45e-06	1.54e-06	0.00138888	3.23e-07	8.16e-07	0.000136611	5.08e-07	2.83e-06
d__Archaea|p__Euryarchaeota|c__Methanobacteria|o__Methanobacteriales|f__Methanobacteriaceae|g__Methanobrevibacter_A|s__Methanobrevibacter_A_woesei	6.81e-06	6.89e-06	3.67e-06	2.27e-06	1.91e-06	4.57e-06	1.96e-06	4.14e-06	2.97e-06	7.48e-06	2.7e-06	2.43e-06	4.84e-06	1.91e-06	6.4e-05	3.65e-06	3.83e-06	9.85e-06	2.86e-06	2.7e-06
d__Archaea|p__Euryarchaeota|c__Methanobacteria|o__Methanobacteriales|f__Methanobacteriaceae|g__Methanobrevibacter_A|s__MGYG-HGUT-00522	5.85e-05	4.93e-05	3.05e-05	4.05e-05	7.11e-06	1.38e-05	2.12e-06	1.97e-05	8.85e-06	9.31e-06	2.7e-06	2.8e-05	1.75e-05	1.7e-05	4.01e-05	1.34e-05	0.000131374	1.31e-05	8.92e-05	2.51e-05
d__Archaea|p__Euryarchaeota|c__Methanobacteria|o__Methanobacteriales|f__Methanobacteriaceae|g__Methanobrevibacter_A|s__MGYG-HGUT-03516	1.71e-07	1.87e-07	7.82e-07	2.41e-07	3.66e-07	8.96e-07	4.74e-07	9.85e-07	1.82e-07	3.83e-07	1.01e-07	3.68e-07	4.21e-07	2.2e-07	0.000102471	1.85e-07	3.14e-07	9.71e-06	1.27e-07	3.14e-07
d__Archaea|p__Euryarchaeota|c__Methanobacteria|o__Methanobacteriales|f__Methanobacteriaceae|g__Methanobrevibacter_A|s__MGYG-HGUT-03541	0	1.12e-07	0	2.65e-07	1.6e-06	0	0	5.25e-07	0	1.53e-07	1.61e-07	4.66e-07	1.4e-06	0	9.58e-06	5.31e-07	0	8.93e-07	1.06e-07	1.88e-07
d__Archaea|p__Euryarchaeota|c__Methanobacteria|o__Methanobacteriales|f__Methanobacteriaceae|g__Methanosphaera|s__Methanosphaera_cuniculi	2.36e-06	1.61e-06	4.49e-06	3.55e-06	5.15e-06	1.04e-06	2.47e-06	1.25e-06	1.82e-06	1.68e-06	1.61e-06	6.72e-06	2.2e-06	1.02e-05	1.52e-06	1.36e-06	3.11e-06	1.12e-06	1.16e-06	1.13e-06
d__Archaea|p__Euryarchaeota|c__Methanobacteria|o__Methanobacteriales|f__Methanobacteriaceae|g__Methanosphaera|s__Methanosphaera_sp900322125	1.63e-06	1.67e-06	3.88e-06	5.5e-05	7.59e-07	3.06e-06	1.14e-06	9.09e-06	1.38e-05	8.24e-06	2.02e-07	9.32e-07	1.9e-06	5.71e-07	7.61e-06	1.34e-05	8.47e-07	2.4e-06	3.17e-07	2.83e-07
d__Archaea|p__Euryarchaeota|c__Methanobacteria|o__Methanobacteriales|f__Methanobacteriaceae|g__Methanosphaera|s__Methanosphaera_stadtmanae	3.85e-07	3.75e-07	1.53e-06	6.2e-06	1.43e-06	2.4e-05	8.22e-07	8.54e-07	7.81e-07	1.33e-06	1.81e-06	4.41e-07	7.95e-07	3.07e-07	3.45e-06	5.54e-07	2.82e-07	1.65e-06	5.08e-07	7.54e-07
d__Archaea|p__Halobacterota|c__Halobacteria|o__Halobacteriales|f__Haloferacaceae|g__Haloferax|s__Haloferax_massiliensis	0	2.43e-07	8.84e-07	8.21e-07	2.25e-07	1.18e-07	0	8.54e-07	0	1.28e-07	6.86e-07	1.96e-07	1.17e-07	0	3.93e-07	2.54e-07	5.33e-07	0	0	2.2e-07
d__Archaea|p__Halobacterota|c__Halobacteria|o__Halobacteriales|f__Haloferacaceae|g__Halorubrum|s__Halorubrum_lipolyticum	0	0	2.38e-07	0	1.69e-07	2.59e-07	0	0	0	0	1.61e-07	4.66e-07	1.17e-07	1.32e-07	0	0	0	0	1.06e-07	0
d__Archaea|p__Halobacterota|c__Methanomicrobia|o__Methanomicrobiales|f__Methanocorpusculaceae|g__Methanocorpusculum|s__MGYG-HGUT-03602	0	0	4.76e-07	0	0	1.41e-07	0	0	0	0	0	0	0	0	0	0	0	0	0	0
d__Archaea|p__Thermoplasmatota|c__Thermoplasmata|o__Methanomassiliicoccales|f__Methanomassiliicoccaceae|g__Methanomassiliicoccus_A|s__Methanomassiliicoccus_A_intestinalis	1.07e-07	2.25e-07	0	0	0	0	0	0	0	0	0	0	0	1.32e-07	0	2.54e-07	0	0	0	2.2e-07
d__Archaea|p__Thermoplasmatota|c__Thermoplasmata|o__Methanomassiliicoccales|f__Methanomassiliicoccaceae|g__Methanomassiliicoccus_A|s__MGYG-HGUT-00897	5.14e-07	1.87e-07	4.76e-07	3.86e-07	0	3.65e-06	0	1.64e-07	3.38e-07	0	1.21e-07	8.83e-07	1.64e-06	9.88e-07	0	3.69e-07	4.39e-07	0	1.48e-07	2.2e-07
d__Archaea|p__Thermoplasmatota|c__Thermoplasmata|o__Methanomassiliicoccales|f__Methanomassiliicoccaceae|g__Methanomassiliicoccus_A|s__MGYG-HGUT-01856	4.93e-07	1.5e-06	4.28e-06	6.27e-07	8.15e-07	1.96e-06	0	1.97e-06	1.3e-07	1.79e-07	1.41e-06	1.3e-06	2.57e-07	1.12e-06	1.15e-06	8.61e-06	0	5.02e-07	0	0
d__Archaea|p__Thermoplasmatota|c__Thermoplasmata|o__Methanomassiliicoccales|f__Methanomassiliicoccaceae|g__Methanomassiliicoccus_A|s__MGYG-HGUT-04312	3.23e-06	3.54e-06	4.93e-06	2.29e-06	6.49e-06	7.07e-06	0	4.27e-07	4.36e-05	1.02e-05	1.01e-05	8.04e-06	2.13e-06	6.06e-06	3.17e-06	4.15e-07	0	4.32e-06	1.9e-07	3.45e-07
d__Archaea|p__Thermoplasmatota|c__Thermoplasmata|o__Methanomassiliicoccales|f__Methanomassiliicoccaceae|g__Methanomassiliicoccus|s__Methanomassiliicoccus_luminyensis	0	0	2.72e-07	1.21e-07	0	1.65e-07	0	0	0	0	1.61e-07	2.97e-06	0	2.35e-06	2.36e-07	4.38e-07	0	1.39e-07	0	1.57e-07
d__Archaea|p__Thermoplasmatota|c__Thermoplasmata|o__Methanomassiliicoccales|f__Methanomethylophilaceae|g__ISO4-G1|s__MGYG-HGUT-03531	0	0	0	1.21e-07	0	0	0	0	0	1.28e-07	0	3.43e-07	1.87e-07	3.07e-07	0	1.38e-07	1.88e-07	0	5.5e-07	1.88e-07
d__Archaea|p__Thermoplasmatota|c__Thermoplasmata|o__Methanomassiliicoccales|f__Methanomethylophilaceae|g__Methanomethylophilus|s__Methanomethylophilus_alvus	0	9.36e-08	1.53e-06	0	0	0	0	0	0	0	0	0	0	0	0	0	0	0	0	0
d__Archaea|p__Thermoplasmatota|c__Thermoplasmata|o__Methanomassiliicoccales|f__Methanomethylophilaceae|g__UBA71|s__MGYG-HGUT-03455	0	0	1.7e-07	0	0	0	0	0	0	0	0	0	0	0	0	0	0	0	0	0
d__Archaea|p__Thermoplasmatota|c__Thermoplasmata|o__Methanomassiliicoccales|f__Methanomethylophilaceae|g__UBA71|s__MGYG-HGUT-03888	0	0	3.74e-06	0	0	1.89e-07	0	0	0	0	1.21e-07	2.21e-07	0	0	0	1.38e-07	0	3.35e-07	1.06e-07	0
d__Archaea|p__Thermoplasmatota|c__Thermoplasmata|o__Methanomassiliicoccales|f__Methanomethylophilaceae|g__UBA71|s__MGYG-HGUT-03962	0	0	9.24e-05	5.79e-07	0	0	0	0	0	0	0	3.19e-07	0	1.98e-07	0	0	0	0	0	0
d__Archaea|p__Thermoplasmatota|c__Thermoplasmata|o__Methanomassiliicoccales|f__Methanomethylophilaceae|g__UBA71|s__MGYG-HGUT-04339	0	0	4.76e-07	0	0	0	0	0	0	0	0	0	0	1.32e-07	1.83e-07	0	0	0	0	0
d__Archaea|p__Thermoplasmatota|c__Thermoplasmata|o__Methanomassiliicoccales|f__Methanomethylophilaceae|g__UBA71|s__MGYG-HGUT-04372	0	0	1.09e-06	2.9e-07	0	0	0	0	0	0	3.02e-07	1.47e-07	0	0	1.83e-07	0	0	0	0	0
d__Archaea|p__Thermoplasmatota|c__Thermoplasmata|o__Methanomassiliicoccales|f__Methanomethylophilaceae|g__UBA71|s__MGYG-HGUT-04574	0	0	4.08e-07	0	0	0	0	0	0	0	0	1.23e-07	0	1.76e-07	0	0	0	0	0	0
d__Bacteria|p__Actinobacteriota|c__Actinobacteria|o__Actinomycetales|f__Actinomycetaceae|g__Actinobaculum|s__Actinobaculum_massiliense	0	0	0	3.52e-06	1.41e-07	3.77e-07	0	0	0	4.08e-07	1.07e-06	1.96e-07	0	0	0	0	1.88e-07	0	1.16e-05	3.24e-05
d__Bacteria|p__Actinobacteriota|c__Actinobacteria|o__Actinomycetales|f__Actinomycetaceae|g__Actinomyces|s__Actinomyces_graevenitzii	6.42e-07	1.95e-06	1.32e-05	3.06e-06	1.61e-05	1.19e-05	1.13e-05	2.63e-07	3.88e-06	2.04e-07	2.16e-06	5.25e-06	3.53e-06	3.71e-06	2.3e-06	2.1e-06	3.86e-06	1.51e-06	2.2e-06	1.14e-05
d__Bacteria|p__Actinobacteriota|c__Actinobacteria|o__Actinomycetales|f__Actinomycetaceae|g__Actinomyces|s__Actinomyces_sp900323545	1.28e-06	2.12e-06	2.04e-06	5.7e-06	9.56e-06	2.83e-06	2.21e-06	3.61e-07	1.85e-06	5.61e-07	1.45e-05	7.6e-06	4.38e-06	5.31e-06	2.58e-05	3.97e-06	1.19e-05	9.18e-06	7.17e-06	1.82e-05
d__Bacteria|p__Actinobacteriota|c__Actinobacteria|o__Actinomycetales|f__Actinomycetaceae|g__Actinomyces|s__Actinomyces_urogenitalis	6e-07	1.09e-06	8.5e-07	1.69e-06	2.47e-06	7.31e-07	3.79e-07	1.64e-07	9.63e-07	2.81e-07	6.69e-06	3.43e-06	2.18e-06	2.24e-06	5.34e-06	4.18e-06	4.74e-06	1.81e-06	1.25e-06	5.84e-06
d__Bacteria|p__Actinobacteriota|c__Actinobacteria|o__Actinomycetales|f__Actinomycetaceae|g__Actinomyces|s__Actinomyces_viscosus	1.63e-06	5.19e-06	8.19e-06	1.63e-05	3.95e-05	7.59e-06	6.64e-06	1.21e-06	3.46e-06	1.33e-06	7.31e-05	5.51e-05	2.51e-05	4.36e-05	3.53e-05	1.1e-05	4.4e-05	1.42e-05	2.36e-05	6.24e-05
d__Bacteria|p__Actinobacteriota|c__Actinobacteria|o__Actinomycetales|f__Actinomycetaceae|g__Arcanobacterium_A|s__Arcanobacterium_A_urinimassiliense	8.63e-06	6.78e-06	4.42e-06	4.46e-06	4.33e-06	4.15e-06	4.23e-06	4.2e-06	4.82e-06	5.31e-06	5.57e-06	4.98e-06	5.71e-06	7.51e-06	8.06e-06	7.68e-06	7.09e-06	6.47e-06	7e-06	9.29e-06
d__Bacteria|p__Actinobacteriota|c__Actinobacteria|o__Actinomycetales|f__Actinomycetaceae|g__Flaviflexus|s__Flaviflexus_massiliensis	0	0	3.74e-07	3.86e-07	0	2.59e-07	0	0	3.12e-07	0	8.87e-07	3.68e-07	3.28e-07	3.29e-07	3.14e-07	0	4.71e-07	0	1.31e-06	4.3e-06
d__Bacteria|p__Actinobacteriota|c__Actinobacteria|o__Actinomycetales|f__Actinomycetaceae|g__Gleimia|s__Gleimia_europaea_A	0	0	2.72e-07	3.86e-07	1.41e-07	1.65e-07	0	0	0	0	5.04e-07	1.47e-07	1.4e-07	0	0	1.38e-07	4.08e-07	1.39e-07	1.06e-07	0
d__Bacteria|p__Actinobacteriota|c__Actinobacteria|o__Actinomycetales|f__Actinomycetaceae|g__MGYG-HGUT-00642|s__MGYG-HGUT-00642	1.28e-07	3e-07	0	1.93e-06	4.22e-07	0	0	0	0	2.3e-07	2.02e-07	0	0	0	0	6.46e-07	0	0	0	0
d__Bacteria|p__Actinobacteriota|c__Actinobacteria|o__Actinomycetales|f__Actinomycetaceae|g__MGYG-HGUT-03145|s__MGYG-HGUT-03145	1.07e-07	3.56e-07	5.78e-07	4.83e-07	3.94e-07	2.83e-07	0	0	4.43e-07	2.3e-07	6.65e-07	7.85e-07	6.32e-07	5.27e-07	8.64e-07	9.92e-07	9.1e-07	4.46e-07	7.4e-07	1.41e-06
d__Bacteria|p__Actinobacteriota|c__Actinobacteria|o__Actinomycetales|f__Actinomycetaceae|g__MGYG-HGUT-04080|s__MGYG-HGUT-04080	0	0	0	0	9.28e-07	4.01e-07	0	0	0	0	4.84e-07	1.23e-07	1.4e-07	1.76e-07	0	0	0	0	1.69e-07	3.45e-07
d__Bacteria|p__Actinobacteriota|c__Actinobacteria|o__Actinomycetales|f__Actinomycetaceae|g__Mobiluncus|s__MGYG-HGUT-03723	0	0	0	8.21e-07	0	0	0	0	4.69e-07	0	1.33e-06	9.81e-07	4.91e-07	8.34e-07	5.26e-06	2.61e-06	5.33e-07	6.14e-07	3.15e-06	5.34e-07
d__Bacteria|p__Actinobacteriota|c__Actinobacteria|o__Actinomycetales|f__Actinomycetaceae|g__Mobiluncus|s__MGYG-HGUT-03800	7.92e-07	3.93e-07	8.5e-07	4.39e-06	2.25e-07	3.3e-07	4.11e-07	2.63e-07	1.56e-06	1.53e-07	3.27e-05	3.7e-06	4.45e-07	3.91e-06	4.22e-05	8.31e-07	5.96e-07	6.53e-06	5.08e-06	1.04e-05
d__Bacteria|p__Actinobacteriota|c__Actinobacteria|o__Actinomycetales|f__Actinomycetaceae|g__Pauljensenia|s__MGYG-HGUT-00299	3.94e-06	1.48e-06	1.67e-06	3.31e-05	6.64e-06	1.18e-06	4.99e-06	1.97e-07	3.34e-05	1.02e-06	6.8e-06	7.58e-05	3.22e-05	5.12e-05	6.93e-06	1.5e-06	0.000362495	1.11e-05	1.37e-06	6.28e-06
d__Bacteria|p__Actinobacteriota|c__Actinobacteria|o__Actinomycetales|f__Actinomycetaceae|g__Pauljensenia|s__MGYG-HGUT-01273	1.1e-05	1.95e-05	1.09e-05	0.000188676	6.63e-05	1.64e-05	1.71e-05	2.56e-06	4.56e-05	4.69e-06	7.1e-05	3.09e-05	0.000149033	1.66e-05	7.34e-05	1.2e-05	0.000236769	4.1e-05	3.34e-06	1.2e-05
d__Bacteria|p__Actinobacteriota|c__Actinobacteria|o__Actinomycetales|f__Actinomycetaceae|g__Pauljensenia|s__MGYG-HGUT-01284	2.29e-05	2.78e-05	1e-05	0.00037827	0.000131581	1.88e-05	2.65e-05	2.3e-06	8.53e-05	3.75e-06	8.47e-05	3.44e-05	0.000125637	1.88e-05	8.65e-05	1.91e-05	0.000339621	5.36e-05	5.88e-06	2.26e-05
d__Bacteria|p__Actinobacteriota|c__Actinobacteria|o__Actinomycetales|f__Actinomycetaceae|g__Pauljensenia|s__MGYG-HGUT-01285	8.39e-06	1.25e-05	2.14e-05	9.52e-05	0.000191299	6.06e-05	5.8e-05	2.17e-06	9.49e-05	1.71e-06	5.81e-05	0.000415965	9.31e-05	0.000196083	7.4e-05	2.37e-05	0.000287975	4.57e-05	3.68e-05	0.000149373
d__Bacteria|p__Actinobacteriota|c__Actinobacteria|o__Actinomycetales|f__Actinomycetaceae|g__Pauljensenia|s__MGYG-HGUT-01621	7.64e-06	6.55e-06	1.21e-05	1.97e-05	3.29e-05	8.35e-06	1.04e-05	4.92e-07	7.89e-06	9.19e-07	8.79e-06	8.06e-05	4.07e-05	5.33e-05	9.34e-06	3.39e-06	7.25e-05	1.38e-05	2.01e-06	7.54e-06
d__Bacteria|p__Actinobacteriota|c__Actinobacteria|o__Actinomycetales|f__Actinomycetaceae|g__Pauljensenia|s__MGYG-HGUT-02988	3.34e-06	5.67e-06	3.47e-06	6.15e-05	3.37e-05	9.52e-06	7.84e-06	5.91e-07	1.84e-05	1.02e-06	7.26e-05	1.38e-05	4.01e-05	7.64e-06	3.2e-05	7.13e-06	0.000122934	1.74e-05	4.53e-06	1.24e-05
d__Bacteria|p__Actinobacteriota|c__Actinobacteria|o__Actinomycetales|f__Actinomycetaceae|g__Pauljensenia|s__MGYG-HGUT-03808	6e-07	8.8e-07	6.8e-07	4.78e-06	3.8e-06	1.49e-06	5.06e-07	2.63e-07	1.54e-06	2.3e-07	9.36e-06	3.26e-06	8.49e-06	2.37e-06	3.82e-06	9.46e-07	1.48e-05	2.12e-06	2.71e-06	7.72e-06
d__Bacteria|p__Actinobacteriota|c__Actinobacteria|o__Actinomycetales|f__Actinomycetaceae|g__Pauljensenia|s__Pauljensenia_bouchesdurhonensis	1.52e-06	2.36e-06	9.25e-06	2.93e-05	2.47e-05	7.99e-06	6.07e-06	6.89e-07	9.58e-06	6.12e-07	1.35e-05	8.95e-06	1.05e-05	4.26e-06	2.96e-05	2.91e-06	8.82e-05	1.69e-05	5.63e-06	2.04e-05
d__Bacteria|p__Actinobacteriota|c__Actinobacteria|o__Actinomycetales|f__Actinomycetaceae|g__Pauljensenia|s__Pauljensenia_cardiffensis	1.71e-07	1.31e-06	2.38e-07	3.67e-06	2.16e-06	2.15e-06	1.9e-07	0	2.32e-06	2.3e-07	2.43e-05	4.41e-07	4.77e-06	4.61e-07	4.03e-06	6.69e-07	2.55e-05	2.34e-06	1.5e-06	4.96e-06
d__Bacteria|p__Actinobacteriota|c__Actinobacteria|o__Actinomycetales|f__Actinomycetaceae|g__Pauljensenia|s__Pauljensenia_keddieii	1.1e-05	2.28e-05	1.85e-05	0.000166208	8.58e-05	1.58e-05	2.39e-05	1.35e-06	4.21e-05	3.24e-06	8.31e-05	4.66e-05	8.97e-05	2.71e-05	8.14e-05	1.06e-05	0.000219794	5.12e-05	1.77e-05	5.63e-05
d__Bacteria|p__Actinobacteriota|c__Actinobacteria|o__Actinomycetales|f__Actinomycetaceae|g__Pauljensenia|s__Pauljensenia_polynesiensis	1.71e-07	4.68e-07	5.44e-07	3.26e-06	3.37e-06	8.49e-07	6.64e-07	0	1.02e-06	0	5.91e-06	2.67e-06	1.66e-06	1.76e-06	3.06e-06	7.62e-07	6.81e-06	4.94e-06	8.04e-07	2.48e-06
d__Bacteria|p__Actinobacteriota|c__Actinobacteria|o__Actinomycetales|f__Actinomycetaceae|g__Pauljensenia|s__Pauljensenia_radingae	1.5e-07	0	0	1.23e-06	2.25e-07	2.12e-07	0	2.69e-06	2.86e-07	1.86e-06	1.27e-06	5.88e-07	7.72e-07	4.39e-07	1.7e-06	3.23e-07	1.22e-06	2.51e-07	3.17e-07	5.65e-07
d__Bacteria|p__Actinobacteriota|c__Actinobacteria|o__Actinomycetales|f__Actinomycetaceae|g__Pauljensenia|s__Pauljensenia_sp000278725	3.4e-06	1.35e-05	7.51e-06	7.08e-05	0.000253968	0.000101864	3.98e-05	2.76e-06	6.66e-05	1.76e-06	0.000117944	5.28e-05	4.64e-05	2.57e-05	3.4e-05	3.16e-05	0.000135045	1.56e-05	5.22e-06	1.54e-05
d__Bacteria|p__Actinobacteriota|c__Actinobacteria|o__Actinomycetales|f__Actinomycetaceae|g__Pauljensenia|s__Pauljensenia_sp000308055	2.72e-06	1.44e-06	2.01e-06	5.23e-05	1.02e-05	1.18e-06	3.29e-06	2.95e-07	3.31e-05	1.28e-06	8.27e-06	4.31e-05	5.39e-05	2.93e-05	1.55e-05	9e-07	0.000163598	2.33e-05	2.24e-06	1.14e-05
d__Bacteria|p__Actinobacteriota|c__Actinobacteria|o__Actinomycetales|f__Actinomycetaceae|g__Pauljensenia|s__Pauljensenia_sp000411415	6.51e-06	1.04e-05	6.29e-06	0.00012967	6.03e-05	1.59e-05	1.25e-05	1.08e-06	3.31e-05	2.04e-06	0.000105341	2.5e-05	7.35e-05	1.4e-05	5.02e-05	9.12e-06	0.000185436	3.04e-05	4.21e-06	1.73e-05
d__Bacteria|p__Actinobacteriota|c__Actinobacteria|o__Actinomycetales|f__Actinomycetaceae|g__Pauljensenia|s__Pauljensenia_sp000758755	4.41e-06	6.5e-06	8.74e-06	1.51e-05	4.89e-05	6.79e-06	7.93e-06	7.55e-07	8.95e-06	3.83e-07	1.93e-05	0.000258792	3.92e-05	0.000178237	8.71e-06	2.17e-06	5.85e-05	1.17e-05	2.56e-06	1.28e-05
d__Bacteria|p__Actinobacteriota|c__Actinobacteria|o__Actinomycetales|f__Actinomycetaceae|g__Pauljensenia|s__Pauljensenia_sp001838165	1.47e-05	2.55e-05	1.29e-05	0.000298653	0.000100935	2.17e-05	2.41e-05	2.79e-06	7.1e-05	5.36e-06	9.52e-05	9.65e-05	0.000142693	5.44e-05	9.96e-05	1.48e-05	0.000317783	6.21e-05	6.58e-06	2.64e-05
d__Bacteria|p__Actinobacteriota|c__Actinobacteria|o__Actinomycetales|f__Actinomycetaceae|g__Pauljensenia|s__Pauljensenia_turicensis	1.5e-07	4.12e-07	0	1.69e-06	6.19e-07	6.37e-07	1.58e-07	0	7.5e-06	0	1.55e-06	6.13e-07	9.83e-07	3.29e-07	9.68e-07	4.15e-07	3.98e-06	5.3e-07	0	4.08e-07
d__Bacteria|p__Actinobacteriota|c__Actinobacteria|o__Actinomycetales|f__Actinomycetaceae|g__Urmitella|s__Urmitella_timonensis	7.28e-07	1.72e-06	5.1e-07	1.21e-07	1.41e-07	1.41e-06	0	0	1.3e-07	8.67e-07	2.62e-07	2.84e-06	1.64e-07	1.87e-06	5.23e-07	0	3.45e-07	4.18e-07	3.17e-07	2.83e-07
d__Bacteria|p__Actinobacteriota|c__Actinobacteria|o__Actinomycetales|f__Actinomycetaceae|g__Varibaculum|s__MGYG-HGUT-00336	3.43e-07	9.36e-08	0	0	0	0	0	0	0	0	0	0	1.17e-07	0	0	0	0	0	0	0
d__Bacteria|p__Actinobacteriota|c__Actinobacteria|o__Actinomycetales|f__Actinomycetaceae|g__Varibaculum|s__MGYG-HGUT-03810	0	2.81e-07	1.7e-07	0	0	0	0	0	2.34e-07	2.55e-07	0	0	0	0	0	0	0	0	0	0
d__Bacteria|p__Actinobacteriota|c__Actinobacteria|o__Actinomycetales|f__Actinomycetaceae|g__Varibaculum|s__Varibaculum_cambriense	0	1.31e-07	2.38e-07	1.93e-07	5.06e-07	0	0	0	0	0	0	2.94e-07	0	3.07e-07	5.23e-07	0	4.08e-07	0	0	0
d__Bacteria|p__Actinobacteriota|c__Actinobacteria|o__Actinomycetales|f__Actinomycetaceae|g__Varibaculum|s__Varibaculum_cambriense_A	0	0	0	2.17e-07	3.09e-07	0	0	0	0	0	2.62e-07	0	0	0	0	0	0	0	2.33e-07	4.71e-07
d__Bacteria|p__Actinobacteriota|c__Actinobacteria|o__Actinomycetales|f__Actinomycetaceae|g__Varibaculum|s__Varibaculum_cambriense_B	0	0	2.72e-07	0	0	0	0	0	0	0	0	0	1.36e-06	0	8.71e-06	0	0	1.78e-05	0	0
d__Bacteria|p__Actinobacteriota|c__Actinobacteria|o__Actinomycetales|f__Actinomycetaceae|g__Varibaculum|s__Varibaculum_sp900106855	0	0	0	0	0	0	0	0	0	0	0	1.47e-07	0	0	1.57e-07	0	0	1.39e-07	0	0
d__Bacteria|p__Actinobacteriota|c__Actinobacteria|o__Actinomycetales|f__Actinomycetaceae|g__Winkia|s__Winkia_neuii	0	0	0	1.11e-06	0	0	0	0	0	0	1.21e-07	2.33e-06	0	2.55e-06	2.62e-07	4.15e-07	0	0	0	0
d__Bacteria|p__Actinobacteriota|c__Actinobacteria|o__Actinomycetales|f__Actinomycetaceae|g__Winkia|s__Winkia_sp002849225	0	0	0	2.41e-07	0	0	0	0	0	2.55e-07	2.62e-07	1.72e-07	0	1.76e-07	2.88e-07	1.38e-07	3.77e-07	4.74e-07	0	2.2e-07
d__Bacteria|p__Actinobacteriota|c__Actinobacteria|o__Actinomycetales|f__Bifidobacteriaceae|g__Alloscardovia|s__Alloscardovia_omnicolens	3.64e-07	2.06e-07	0	2.9e-07	4.78e-07	3.77e-07	0	2.95e-07	0	0	5.21e-05	1.54e-06	2.57e-07	6.37e-07	0	0	1.57e-06	0	1.46e-06	3.11e-06
d__Bacteria|p__Actinobacteriota|c__Actinobacteria|o__Actinomycetales|f__Bifidobacteriaceae|g__Bifidobacterium|s__Bifidobacterium_adolescentis	8.99e-07	3.37e-07	7.62e-06	2.15e-06	0.000303986	1.41e-05	1.9e-06	0	0	0	1.88e-05	0.00183817	1.87e-07	0.00108409	2.09e-06	0	2.67e-06	1.7e-06	2.47e-05	6.32e-05
d__Bacteria|p__Actinobacteriota|c__Actinobacteria|o__Actinomycetales|f__Bifidobacteriaceae|g__Bifidobacterium|s__Bifidobacterium_angulatum	1.71e-06	1.22e-06	1.6e-06	1.88e-06	3.94e-06	7.92e-06	2.84e-07	3.28e-07	1.3e-07	2.55e-07	2.01e-05	3.28e-05	8.19e-07	2.02e-05	4.97e-07	1.15e-07	2.04e-06	7.81e-07	4.31e-05	0.000105695
d__Bacteria|p__Actinobacteriota|c__Actinobacteria|o__Actinomycetales|f__Bifidobacteriaceae|g__Bifidobacterium|s__Bifidobacterium_animalis	3.43e-07	9.36e-08	1.7e-07	1.69e-07	6.19e-07	0	0	0	3.9e-07	1.28e-07	4.32e-06	5.81e-06	2.57e-07	3.58e-06	6.28e-07	1.38e-07	6.28e-07	6.97e-07	1.26e-05	3.04e-05
d__Bacteria|p__Actinobacteriota|c__Actinobacteria|o__Actinomycetales|f__Bifidobacteriaceae|g__Bifidobacterium|s__Bifidobacterium_bifidum	5.57e-06	2.43e-06	1.36e-06	6.76e-06	2.67e-06	5.56e-06	7.9e-07	1.64e-07	4.43e-07	1.53e-07	0.000111068	0.00898219	3.04e-07	0.00636472	1.28e-06	1.85e-07	8.79e-07	3.91e-07	0.000143881	0.000367985
d__Bacteria|p__Actinobacteriota|c__Actinobacteria|o__Actinomycetales|f__Bifidobacteriaceae|g__Bifidobacterium|s__Bifidobacterium_breve	3.95e-05	8.99e-06	1.02e-06	2.92e-05	1e-05	2e-06	1.58e-06	1.41e-06	1.82e-07	2.81e-07	0.000491438	0.000270805	0	0.000157165	2.98e-06	7.38e-07	1.73e-06	3.32e-06	0.00118172	0.00306242
d__Bacteria|p__Actinobacteriota|c__Actinobacteria|o__Actinomycetales|f__Bifidobacteriaceae|g__Bifidobacterium|s__Bifidobacterium_catenulatum	1.95e-06	4.49e-07	8.94e-06	2.32e-06	8.74e-06	4.49e-05	2.09e-06	1.51e-06	7.29e-07	4.34e-07	2.36e-05	9.16e-05	1.64e-06	5.5e-05	2.36e-06	0	5.37e-06	3.38e-06	6.93e-05	0.00018944
d__Bacteria|p__Actinobacteriota|c__Actinobacteria|o__Actinomycetales|f__Bifidobacteriaceae|g__Bifidobacterium|s__Bifidobacterium_dentium	1.05e-06	3.37e-07	1.26e-06	2.12e-06	3.66e-06	3.23e-06	2.53e-07	0	8.59e-07	2.55e-07	0.000143856	2.21e-05	3.98e-07	1.24e-05	1.13e-05	1.43e-06	5.33e-07	1.62e-06	4.28e-05	0.000112854
d__Bacteria|p__Actinobacteriota|c__Actinobacteria|o__Actinomycetales|f__Bifidobacteriaceae|g__Bifidobacterium|s__Bifidobacterium_gallicum	1.28e-07	0	0	2.9e-07	2.81e-07	4.24e-07	0	0	0	0	1.73e-06	2.75e-06	0	1.8e-06	2.36e-07	1.38e-07	2.2e-07	3.07e-07	2.86e-06	7.91e-06
d__Bacteria|p__Actinobacteriota|c__Actinobacteria|o__Actinomycetales|f__Bifidobacteriaceae|g__Bifidobacterium|s__Bifidobacterium_gallinarum	1.58e-06	8.24e-07	2.04e-07	1.81e-06	1.18e-06	1.3e-06	0	1.97e-07	7.81e-07	2.81e-07	1.9e-05	1.41e-05	1.64e-07	7.75e-06	4.97e-07	7.62e-07	5.65e-07	5.86e-07	6.42e-05	0.000154837
d__Bacteria|p__Actinobacteriota|c__Actinobacteria|o__Actinomycetales|f__Bifidobacteriaceae|g__Bifidobacterium|s__Bifidobacterium_infantis	0.000231191	5.98e-05	8.5e-07	0.000153586	6.93e-05	4.74e-06	7.62e-06	1.14e-05	0	1.38e-06	0.00306444	0.00119935	7.25e-07	0.000647295	2.22e-06	3.18e-06	7.06e-06	1.13e-05	0.00756321	0.0195141
d__Bacteria|p__Actinobacteriota|c__Actinobacteria|o__Actinomycetales|f__Bifidobacteriaceae|g__Bifidobacterium|s__Bifidobacterium_lacrimalis	1.5e-07	0	0	0	3.66e-07	3.3e-07	0	1.97e-07	1.8e-06	4.59e-07	0	0	0	0	0	0	0	0	9.1e-07	3.27e-06
d__Bacteria|p__Actinobacteriota|c__Actinobacteria|o__Actinomycetales|f__Bifidobacteriaceae|g__Bifidobacterium|s__Bifidobacterium_pseudocatenulatum	6.1e-06	1.39e-06	0.00021436	2.01e-05	9.69e-05	0.00103981	5.32e-05	2.13e-06	5.73e-07	0	5.96e-05	0.00124841	2.81e-07	0.000789095	3.93e-07	4.15e-07	0.000159331	5.58e-07	7.96e-05	0.000207684
d__Bacteria|p__Actinobacteriota|c__Actinobacteria|o__Actinomycetales|f__Bifidobacteriaceae|g__Bifidobacterium|s__Bifidobacterium_pseudolongum_A	6.85e-07	3.18e-07	1.7e-07	4.34e-07	7.87e-07	1.01e-06	1.9e-07	0	1.3e-07	0	3.99e-06	5.22e-06	1.87e-07	3.05e-06	3.14e-07	1.15e-07	5.65e-07	0	1.06e-05	2.94e-05
d__Bacteria|p__Actinobacteriota|c__Actinobacteria|o__Actinomycetales|f__Bifidobacteriaceae|g__Bifidobacterium|s__Bifidobacterium_pullorum	1.82e-06	4.49e-07	0	5.5e-06	1.74e-06	6.13e-07	1.58e-07	1.64e-07	0	0	1.64e-05	2.03e-05	0	1.07e-05	9.16e-07	3.23e-07	3.45e-07	9.48e-07	0.000242897	0.000652946
d__Bacteria|p__Actinobacteriota|c__Actinobacteria|o__Actinomycetales|f__Bifidobacteriaceae|g__Bifidobacterium|s__Bifidobacterium_ruminantium	2.23e-06	6.74e-07	1.22e-06	5.21e-06	4.14e-05	4.34e-06	6.32e-07	0	0	3.06e-07	1.24e-05	0.000264063	1.19e-06	0.000155519	2.2e-06	4.85e-07	2.98e-06	1.48e-06	2.14e-05	5.29e-05
d__Bacteria|p__Actinobacteriota|c__Actinobacteria|o__Actinomycetales|f__Bifidobacteriaceae|g__Bifidobacterium|s__Bifidobacterium_scardovii	1.34e-05	3.45e-06	7.14e-07	1.41e-05	4.64e-06	1.51e-06	5.37e-07	7.88e-07	3.33e-06	4.59e-07	0.000132665	7.47e-05	1.61e-06	4.13e-05	2.98e-06	1.29e-06	4.39e-07	2.71e-06	0.000421998	0.00100347
d__Bacteria|p__Actinobacteriota|c__Actinobacteria|o__Actinomycetales|f__Bifidobacteriaceae|g__Bifidobacterium|s__Bifidobacterium_sp002742445	1.71e-06	8.62e-07	8.84e-06	4.51e-06	8.83e-06	5.36e-05	2.4e-06	8.54e-07	0	0	1.06e-05	0.000125106	4.45e-07	8.02e-05	2.09e-06	1.29e-06	7.5e-06	3.01e-06	8.2e-05	0.000211358
d__Bacteria|p__Actinobacteriota|c__Actinobacteria|o__Actinomycetales|f__Bifidobacteriaceae|g__Bifidobacterium|s__Bifidobacterium_thermacidophilum	3e-07	2.62e-07	2.04e-07	1.71e-06	4.78e-07	9.67e-07	0	0	0	0	5.65e-06	5.71e-06	0	4.28e-06	5.23e-07	2.31e-07	1.88e-07	4.46e-07	1.3e-05	3.06e-05
d__Bacteria|p__Actinobacteriota|c__Actinobacteria|o__Actinomycetales|f__Bifidobacteriaceae|g__Bifidobacterium|s__Bifidobacterium_vaginale	1.93e-07	0	0	1.45e-07	1.41e-07	0	0	0	0	1.79e-07	0	1.47e-07	1.87e-07	0	1.57e-07	1.38e-07	0	2.23e-07	7.61e-07	1.22e-06
d__Bacteria|p__Actinobacteriota|c__Actinobacteria|o__Actinomycetales|f__Bifidobacteriaceae|g__Bifidobacterium|s__Bifidobacterium_vaginale_E	2.14e-07	2.06e-07	3.06e-07	2.65e-07	3.09e-07	2.36e-07	1.58e-07	1.97e-07	7.29e-07	2.04e-07	2.02e-07	1.47e-07	2.11e-07	1.98e-07	2.09e-07	3.92e-07	0	2.23e-07	1.48e-07	1.88e-07
d__Bacteria|p__Actinobacteriota|c__Actinobacteria|o__Actinomycetales|f__Bifidobacteriaceae|g__Bifidobacterium|s__Bifidobacterium_vaginale_F	1.5e-07	1.12e-07	4.42e-07	2.65e-07	1.69e-07	0	0	1.97e-07	0	0	1.01e-07	1.23e-07	1.87e-07	1.1e-07	3.93e-07	4.62e-07	0	2.79e-07	0	0
d__Bacteria|p__Actinobacteriota|c__Actinobacteria|o__Actinomycetales|f__Bifidobacteriaceae|g__Bifidobacterium|s__Bifidobacterium_vaginale_G	0	0	0	3.14e-07	3.09e-07	2.36e-07	0	0	2.24e-06	2.04e-07	4.03e-07	3.92e-07	0	0	0	1.62e-07	0	0	1.27e-07	3.45e-07
d__Bacteria|p__Actinobacteriota|c__Actinobacteria|o__Actinomycetales|f__Bifidobacteriaceae|g__Bifidobacterium|s__MGYG-HGUT-00775	5.52e-06	9.72e-06	1.84e-06	4.44e-06	1.88e-06	6.88e-06	0	2.89e-06	1.51e-06	1.86e-06	7.94e-06	5.44e-06	5.38e-07	4.96e-06	1.18e-06	7.08e-06	7.84e-07	1.92e-06	1.15e-05	2.79e-05
d__Bacteria|p__Actinobacteriota|c__Actinobacteria|o__Actinomycetales|f__Bifidobacteriaceae|g__Parascardovia|s__Parascardovia_denticolens	0	1.12e-07	0	6.76e-07	0	1.89e-07	0	0	3.33e-06	0	4.5e-06	7.35e-07	1.64e-07	2.41e-07	3.74e-06	0	1.88e-07	3.35e-06	2.09e-06	5.59e-06
d__Bacteria|p__Actinobacteriota|c__Actinobacteria|o__Actinomycetales|f__Bifidobacteriaceae|g__Scardovia|s__Scardovia_wiggsiae	8.78e-07	9.18e-07	1.53e-06	6.27e-07	1.86e-06	5.89e-07	1.58e-07	0	3.64e-07	1.53e-07	2.42e-06	2.94e-07	3.86e-06	0	3.14e-07	2.54e-06	2.23e-06	1.39e-07	3.6e-07	1.98e-06
d__Bacteria|p__Actinobacteriota|c__Actinobacteria|o__Actinomycetales|f__Brevibacteriaceae|g__Brevibacterium|s__Brevibacterium_senegalense	1.5e-07	6.37e-07	4.08e-07	4.34e-07	4.3e-06	2.36e-07	2.84e-07	0	2.86e-07	0	1.07e-06	1.03e-06	4.91e-07	8.56e-07	5.23e-07	2.31e-07	5.33e-07	3.63e-07	3.81e-07	5.02e-07
d__Bacteria|p__Actinobacteriota|c__Actinobacteria|o__Actinomycetales|f__Brevibacteriaceae|g__Brevibacterium|s__MGYG-HGUT-03791	0	0	3.06e-07	1.69e-07	1.41e-07	1.89e-07	0	0	1.82e-07	1.28e-07	8.27e-07	2.7e-07	1.1e-06	1.54e-07	5.5e-07	0	0	1.39e-07	1.48e-07	3.45e-07
d__Bacteria|p__Actinobacteriota|c__Actinobacteria|o__Actinomycetales|f__Brevibacteriaceae|g__Brevibacterium|s__MGYG-HGUT-03792	0	0	0	1.93e-07	0	0	0	0	2.08e-07	0	1.73e-06	0	1.17e-07	1.54e-07	7.59e-07	1.38e-07	2.2e-07	6.14e-07	1.42e-06	6.59e-07
d__Bacteria|p__Actinobacteriota|c__Actinobacteria|o__Actinomycetales|f__Cellulomonadaceae|g__Cellulomonas|s__Cellulomonas_massiliensis	3e-07	5.43e-07	1.29e-06	5.07e-07	1.18e-06	1.89e-07	1.58e-07	2.3e-07	3.9e-07	3.06e-07	2.4e-06	2.72e-06	4.68e-07	1.8e-06	1.2e-06	3.46e-07	1.16e-06	3.35e-07	5.29e-07	1.57e-06
d__Bacteria|p__Actinobacteriota|c__Actinobacteria|o__Actinomycetales|f__Cellulomonadaceae|g__Cellulomonas|s__Cellulomonas_timonensis	3e-07	3e-07	1.6e-06	1.69e-06	1.49e-06	1.46e-06	3.16e-07	1.64e-07	7.55e-07	3.32e-07	1.35e-05	2.06e-06	2.29e-06	1.51e-06	3.14e-06	1.02e-06	2.01e-06	1.81e-06	2.18e-06	4.68e-06
d__Bacteria|p__Actinobacteriota|c__Actinobacteria|o__Actinomycetales|f__Cellulomonadaceae|g__Timonella|s__Timonella_senegalensis	0	9.36e-08	2.04e-07	2.41e-07	2.25e-07	0	0	0	0	0	5.85e-07	3.19e-07	0	5.49e-07	1.31e-07	0	5.02e-07	1.39e-07	9.31e-07	2.95e-06
d__Bacteria|p__Actinobacteriota|c__Actinobacteria|o__Actinomycetales|f__Dermabacteraceae|g__Dermabacter|s__Dermabacter_hominis	0	0	0	1.69e-07	2.25e-07	2.12e-07	0	0	2.08e-07	0	3.63e-07	1.08e-06	1.4e-07	5.71e-07	4.45e-07	1.85e-07	3.45e-07	0	1.06e-07	3.14e-07
d__Bacteria|p__Actinobacteriota|c__Actinobacteria|o__Actinomycetales|f__Dermatophilaceae|g__Mobilicoccus|s__Mobilicoccus_massiliensis	1.28e-07	1.69e-07	6.8e-07	9.65e-07	4.5e-07	3.77e-07	0	1.97e-07	3.9e-07	0	8.27e-07	1.84e-06	3.04e-07	1.8e-06	4.71e-07	5.08e-07	8.16e-07	4.46e-07	8.67e-07	1.79e-06
d__Bacteria|p__Actinobacteriota|c__Actinobacteria|o__Actinomycetales|f__Micrococcaceae|g__Kocuria|s__Kocuria_rhizophila_B	0	2.06e-07	6.12e-07	1.23e-06	4.5e-07	3.77e-07	0	0	8.59e-07	0	1.11e-06	1.59e-06	4.68e-07	1.78e-06	8.11e-07	5.77e-07	4.71e-07	3.91e-07	5.71e-07	1.92e-06
d__Bacteria|p__Actinobacteriota|c__Actinobacteria|o__Actinomycetales|f__Micrococcaceae|g__Micrococcus|s__Micrococcus_luteus	5.14e-07	1.12e-07	5.1e-07	5.07e-07	1.43e-06	1.72e-06	3.16e-07	0	7.03e-07	1.28e-07	2.24e-06	1.08e-06	5.15e-07	1.91e-06	1.44e-06	3.92e-07	5.02e-07	2.79e-07	1.1e-06	2.1e-06
d__Bacteria|p__Actinobacteriota|c__Actinobacteria|o__Actinomycetales|f__Micrococcaceae|g__Nesterenkonia|s__Nesterenkonia_massiliensis	0	2.62e-07	3.4e-07	1.93e-07	3.66e-07	1.65e-07	0	0	3.64e-07	1.79e-07	5.44e-07	3.43e-07	3.04e-07	2.85e-07	4.71e-07	3e-07	4.08e-07	0	1.69e-07	1.88e-07
d__Bacteria|p__Actinobacteriota|c__Actinobacteria|o__Actinomycetales|f__Micrococcaceae|g__Rothia|s__MGYG-HGUT-00326	0	9.36e-08	0	1.57e-06	4.78e-07	3.54e-07	0	0	2.08e-07	0	1.13e-06	1.72e-07	3.51e-07	1.54e-07	0	1.15e-07	1.22e-06	0	0	2.83e-07
d__Bacteria|p__Actinobacteriota|c__Actinobacteria|o__Actinomycetales|f__Micrococcaceae|g__Rothia|s__MGYG-HGUT-01258	1.28e-06	9.55e-07	1.77e-06	4.78e-05	2.42e-06	2.76e-06	1.58e-07	1.41e-06	2.21e-06	8.93e-07	2.49e-05	2.87e-06	1.83e-05	2.28e-06	7.85e-07	5.01e-06	1.9e-05	1.65e-06	1.4e-06	4.18e-06
d__Bacteria|p__Actinobacteriota|c__Actinobacteria|o__Actinomycetales|f__Micrococcaceae|g__Rothia|s__Rothia_aeria	1.2e-06	1.63e-06	2.14e-06	4.88e-05	6.64e-06	2.45e-06	9.48e-07	1.48e-06	3.59e-06	7.65e-07	7.94e-06	7.35e-07	3.91e-06	5.49e-07	1.47e-06	9.85e-06	7.84e-05	1.03e-06	4.21e-06	1.07e-05
d__Bacteria|p__Actinobacteriota|c__Actinobacteria|o__Actinomycetales|f__Micrococcaceae|g__Rothia|s__Rothia_dentocariosa	8.99e-07	6.74e-07	9.01e-06	4.62e-05	5.51e-06	6.13e-07	5.37e-07	0	4.5e-06	0	6.55e-06	2.21e-07	1.8e-06	2.41e-07	1.31e-06	4.38e-07	2.24e-05	5.86e-07	1.63e-06	5.71e-06
d__Bacteria|p__Actinobacteriota|c__Actinobacteria|o__Actinomycetales|f__Micrococcaceae|g__Rothia|s__Rothia_mucilaginosa	1.09e-05	9.93e-06	1.01e-05	0.000366782	1.44e-05	1.46e-05	8.22e-07	8.73e-06	1.98e-05	3.67e-06	0.000263575	2.79e-06	7.26e-05	1.87e-06	8.95e-06	4.01e-05	0.000126417	1.23e-05	2.96e-07	1e-06
d__Bacteria|p__Actinobacteriota|c__Actinobacteria|o__Actinomycetales|f__Micrococcaceae|g__Rothia|s__Rothia_mucilaginosa_A	1.07e-06	1.35e-06	1.33e-06	5.52e-05	1.88e-06	1.91e-06	2.53e-07	1.87e-06	2.66e-06	4.08e-07	2.18e-05	7.7e-06	5.21e-05	6.69e-06	9.94e-07	4.32e-06	2.31e-05	1.06e-06	6.35e-07	1.63e-06
d__Bacteria|p__Actinobacteriota|c__Actinobacteria|o__Actinomycetales|f__Micrococcaceae|g__Rothia|s__Rothia_mucilaginosa_B	3.98e-05	3.47e-05	4.13e-05	0.00137228	5.62e-05	6.39e-05	7.08e-06	2.81e-05	5.78e-05	1.67e-05	0.000426729	5.71e-06	0.000137054	4.83e-06	1.92e-05	0.000151014	0.000393181	2.13e-05	3.7e-06	6.63e-06
d__Bacteria|p__Actinobacteriota|c__Actinobacteria|o__Actinomycetales|f__Micrococcaceae|g__Rothia|s__Rothia_sp001808955	4.78e-06	3.97e-06	2.79e-06	0.000138503	5.93e-06	5.02e-06	5.06e-07	2.72e-06	7.71e-06	1.63e-06	7.43e-05	4.17e-07	2.59e-05	7.02e-07	2.56e-06	1.45e-05	6.59e-05	3.77e-06	2.54e-07	8.79e-07
d__Bacteria|p__Actinobacteriota|c__Actinobacteria|o__Mycobacteriales|f__Geodermatophilaceae|g__Blastococcus|s__Blastococcus_massiliensis	0	0	7.48e-07	8.45e-07	1.04e-06	4.95e-07	5.37e-07	2.95e-07	4.95e-07	4.59e-07	1.79e-06	2.53e-06	4.21e-07	2.26e-06	4.71e-07	2.77e-07	4.39e-07	2.51e-07	8.04e-07	1.98e-06
d__Bacteria|p__Actinobacteriota|c__Actinobacteria|o__Mycobacteriales|f__Mycobacteriaceae|g__Corynebacterium|s__Corynebacterium_afermentans	0	9.36e-08	2.04e-07	3.14e-07	2.53e-07	3.54e-07	0	0	0	0	8.07e-07	1.96e-07	0	5.49e-07	1.76e-05	2.54e-07	2.2e-07	2.23e-06	2.12e-07	6.28e-07
d__Bacteria|p__Actinobacteriota|c__Actinobacteria|o__Mycobacteriales|f__Mycobacteriaceae|g__Corynebacterium|s__Corynebacterium_ammoniagenes	0	0	0	5.36e-06	9.56e-07	0	0	0	4.95e-07	0	3.63e-07	1.47e-07	0	0	1.57e-07	0	1.88e-07	0	0	0
d__Bacteria|p__Actinobacteriota|c__Actinobacteria|o__Mycobacteriales|f__Mycobacteriaceae|g__Corynebacterium|s__Corynebacterium_amycolatum	0	0	0	0	0	0	0	0	0	0	3.02e-07	0	0	0	2.88e-07	0	0	0	0	0
d__Bacteria|p__Actinobacteriota|c__Actinobacteria|o__Mycobacteriales|f__Mycobacteriaceae|g__Corynebacterium|s__Corynebacterium_aurimucosum_C	1.5e-07	1.12e-07	0	1.69e-07	0	2.59e-07	0	0	0	0	2.3e-06	6.13e-07	4.91e-07	4.83e-07	3.14e-07	0	7.53e-07	1.67e-07	9.52e-07	1.92e-06
d__Bacteria|p__Actinobacteriota|c__Actinobacteria|o__Mycobacteriales|f__Mycobacteriaceae|g__Corynebacterium|s__Corynebacterium_aurimucosum_E	0	0	0	0	0	0	0	0	0	0	6.65e-07	1.72e-07	0	1.32e-07	8.37e-07	0	4.08e-07	1.67e-07	0	1.57e-07
d__Bacteria|p__Actinobacteriota|c__Actinobacteria|o__Mycobacteriales|f__Mycobacteriaceae|g__Corynebacterium|s__Corynebacterium_bouchesdurhonense	1.56e-06	1.07e-06	1.05e-06	1.18e-06	3.46e-06	7.78e-07	1.2e-06	5.91e-07	8.33e-07	5.87e-07	1.86e-06	1.42e-06	1.47e-06	1.25e-06	3.61e-06	1.18e-06	1.1e-06	5.94e-06	1.48e-06	2.45e-06
d__Bacteria|p__Actinobacteriota|c__Actinobacteria|o__Mycobacteriales|f__Mycobacteriaceae|g__Corynebacterium|s__Corynebacterium_glucuronolyticum	0	0	0	1.45e-07	0	0	0	0	2.08e-07	0	2.02e-07	0	1.17e-07	0	1.31e-07	6.69e-07	0	0	1.29e-06	3.45e-07
d__Bacteria|p__Actinobacteriota|c__Actinobacteria|o__Mycobacteriales|f__Mycobacteriaceae|g__Corynebacterium|s__Corynebacterium_kefirresidentii	0	0	0	6.27e-07	0	0	0	0	0	0	2.42e-07	0	0	0	0	1.38e-07	1.57e-07	0	3.6e-07	1.95e-06
d__Bacteria|p__Actinobacteriota|c__Actinobacteria|o__Mycobacteriales|f__Mycobacteriaceae|g__Corynebacterium|s__Corynebacterium_kroppenstedtii_A	1.99e-06	2.42e-06	4.08e-07	4.34e-07	6.89e-06	1.08e-06	0	0	0	1.53e-07	2.02e-07	2.7e-07	3.51e-07	0	8.11e-07	2.54e-07	4.08e-06	2.79e-07	9.1e-07	2.2e-07
d__Bacteria|p__Actinobacteriota|c__Actinobacteria|o__Mycobacteriales|f__Mycobacteriaceae|g__Corynebacterium|s__Corynebacterium_phoceense	0	1.5e-07	2.72e-07	6.03e-07	0	4.95e-07	0	0	1.82e-07	0	5.85e-07	5.15e-07	2.11e-07	3.95e-07	1.78e-06	1.85e-07	3.77e-07	4.71e-06	1.27e-07	3.14e-07
d__Bacteria|p__Actinobacteriota|c__Actinobacteria|o__Mycobacteriales|f__Mycobacteriaceae|g__Corynebacterium|s__Corynebacterium_propinquum	0	0	0	1.93e-07	0	4.95e-07	0	0	0	0	1.25e-06	1.62e-06	7.49e-07	1.32e-06	4.19e-07	6e-07	2.42e-06	3.07e-07	2.33e-07	4.71e-07
d__Bacteria|p__Actinobacteriota|c__Actinobacteria|o__Mycobacteriales|f__Mycobacteriaceae|g__Corynebacterium|s__Corynebacterium_provencense	1.07e-07	3e-07	2.72e-07	7.96e-07	3.66e-07	1.89e-07	0	0	2.86e-07	1.53e-07	5.44e-07	1.08e-06	3.28e-07	8.12e-07	1.49e-06	3.23e-07	5.02e-07	7.81e-07	1.06e-07	5.34e-07
d__Bacteria|p__Actinobacteriota|c__Actinobacteria|o__Mycobacteriales|f__Mycobacteriaceae|g__Corynebacterium|s__Corynebacterium_simulans	1.71e-07	0	0	1.21e-07	0	0	0	0	0	0	2.02e-07	1.47e-07	1.17e-07	0	5.76e-07	0	0	5.02e-07	0	2.2e-07
d__Bacteria|p__Actinobacteriota|c__Actinobacteria|o__Mycobacteriales|f__Mycobacteriaceae|g__Corynebacterium|s__Corynebacterium_sp000755185	0	0	3.4e-07	0	0	0	0	0	0	0	9.48e-07	0	0	0	2.09e-07	0	0	0	0	1.57e-07
d__Bacteria|p__Actinobacteriota|c__Actinobacteria|o__Mycobacteriales|f__Mycobacteriaceae|g__Corynebacterium|s__Corynebacterium_sp900169525	6.42e-07	5.24e-07	0	1.01e-06	3.6e-06	2.83e-07	3.16e-07	0	1.82e-07	0	6.45e-07	2.94e-07	3.28e-07	1.76e-07	5.23e-07	8.31e-07	1.88e-07	3.07e-07	2.33e-07	3.14e-07
d__Bacteria|p__Actinobacteriota|c__Actinobacteria|o__Mycobacteriales|f__Mycobacteriaceae|g__Corynebacterium|s__Corynebacterium_striatum	0	0	0	1.69e-07	2.25e-07	3.77e-07	0	0	1.56e-07	0	4.64e-07	9.32e-07	3.28e-07	7.24e-07	3.66e-07	1.38e-07	9.1e-07	0	2.33e-07	7.85e-07
d__Bacteria|p__Actinobacteriota|c__Actinobacteria|o__Mycobacteriales|f__Mycobacteriaceae|g__Corynebacterium|s__MGYG-HGUT-00759	6.21e-07	2.06e-07	0	3.86e-07	3.09e-07	2.12e-07	0	0	0	0	1.04e-05	4.39e-06	2.11e-07	2.72e-06	0	1.62e-07	1.88e-07	0	1.92e-05	4.97e-05
d__Bacteria|p__Actinobacteriota|c__Actinobacteria|o__Mycobacteriales|f__Mycobacteriaceae|g__Corynebacterium|s__MGYG-HGUT-01270	0	0	0	0	0	0	0	0	0	0	0	0	0	0	0	0	0	0	1.27e-07	0
d__Bacteria|p__Actinobacteriota|c__Actinobacteria|o__Mycobacteriales|f__Mycobacteriaceae|g__Corynebacterium|s__MGYG-HGUT-03196	1.5e-07	1.5e-07	0	2.9e-07	1.41e-07	2.59e-07	0	0	3.9e-07	0	1.15e-06	2.7e-07	2.57e-07	1.54e-07	3.66e-07	0	2.2e-07	1.67e-07	0	4.08e-07
d__Bacteria|p__Actinobacteriota|c__Actinobacteria|o__Mycobacteriales|f__Mycobacteriaceae|g__Corynebacterium|s__MGYG-HGUT-03805	2.78e-07	5.06e-07	1.7e-07	2.65e-07	0	1.65e-07	0	0	1.82e-07	0	3.02e-07	2.45e-07	1.17e-07	3.07e-07	3.93e-07	2.31e-07	5.02e-07	1.95e-07	3.38e-07	6.59e-07
d__Bacteria|p__Actinobacteriota|c__Actinobacteria|o__Mycobacteriales|f__Mycobacteriaceae|g__Corynebacterium|s__MGYG-HGUT-03806	2.14e-07	5.06e-07	1.73e-06	2.65e-07	0	0	0	0	0	0	1.17e-06	1.3e-06	0	6.15e-07	1.83e-07	1.15e-07	1.57e-07	0	1.48e-07	4.4e-07
d__Bacteria|p__Actinobacteriota|c__Actinobacteria|o__Mycobacteriales|f__Mycobacteriaceae|g__Lawsonella|s__Lawsonella_clevelandensis	0	0	0	8.69e-07	2.22e-06	0	0	0	2.06e-06	0	2.03e-05	1.52e-06	4.21e-06	2.04e-06	2.88e-06	2.61e-06	3.26e-06	3.63e-07	5.06e-06	2.83e-07
d__Bacteria|p__Actinobacteriota|c__Actinobacteria|o__Mycobacteriales|f__Mycobacteriaceae|g__Lawsonella|s__MGYG-HGUT-03716	4.28e-07	3.18e-07	1.7e-07	2.41e-07	4.78e-06	1.89e-07	3.16e-07	5.91e-07	1.28e-06	4.08e-07	3.02e-07	3.68e-07	1.03e-06	3.95e-07	6.44e-06	2.77e-07	2.82e-07	2.51e-07	1.9e-05	9.11e-07
d__Bacteria|p__Actinobacteriota|c__Actinobacteria|o__Mycobacteriales|f__Mycobacteriaceae|g__Mycobacterium|s__Mycobacterium_avium	0	3e-07	7.14e-07	1.4e-06	5.9e-07	3.77e-07	2.21e-07	2.3e-07	2.6e-07	2.04e-07	9.28e-07	2.77e-06	3.28e-07	2.28e-06	7.59e-07	1.38e-07	3.14e-07	3.07e-07	3.6e-07	1.1e-06
d__Bacteria|p__Actinobacteriota|c__Actinobacteria|o__Mycobacteriales|f__Mycobacteriaceae|g__Mycobacterium|s__Mycobacterium_tuberculosis	9.21e-07	1.65e-06	0	7e-07	0	3.54e-07	0	0	0	3.06e-07	1.61e-07	4.9e-07	1.64e-07	1.98e-07	4.45e-07	3.23e-07	3.77e-07	3.63e-07	2.54e-07	4.4e-07
d__Bacteria|p__Actinobacteriota|c__Actinobacteria|o__Propionibacteriales|f__Nocardioidaceae|g__Aeromicrobium_A|s__Aeromicrobium_A_massiliense	0	1.87e-07	5.1e-07	6.76e-07	1.07e-06	5.66e-07	2.53e-07	0	6.51e-07	1.28e-07	1.15e-06	1.64e-06	4.68e-07	1.71e-06	9.42e-07	4.38e-07	4.08e-07	3.07e-07	2.45e-06	5.71e-06
d__Bacteria|p__Actinobacteriota|c__Actinobacteria|o__Propionibacteriales|f__Propionibacteriaceae|g__Cutibacterium|s__Cutibacterium_acnes	3.85e-07	3.18e-07	0	4.83e-07	3.94e-07	1.89e-07	1.9e-07	0	2.69e-05	0	2.82e-07	1.3e-06	9.59e-07	9.44e-07	1.15e-06	2.54e-07	4.71e-07	8.37e-07	3.17e-07	9.73e-07
d__Bacteria|p__Actinobacteriota|c__Actinobacteria|o__Propionibacteriales|f__Propionibacteriaceae|g__Cutibacterium|s__Cutibacterium_avidum	0	0	3.06e-07	1.3e-06	5.06e-07	0	4.42e-07	0	1.3e-07	0	3.02e-07	3.68e-07	3.28e-07	3.73e-07	4.19e-07	3.69e-07	5.02e-07	2.23e-07	6.77e-07	1.54e-06
d__Bacteria|p__Actinobacteriota|c__Actinobacteria|o__Propionibacteriales|f__Propionibacteriaceae|g__Cutibacterium|s__Cutibacterium_granulosum	0	1.69e-07	1.7e-07	5.07e-07	0	2.36e-07	3.16e-07	0	0	1.28e-07	9.28e-07	9.07e-07	1.4e-07	1.16e-06	3.14e-07	4.15e-07	2.82e-07	0	4.65e-07	1.51e-06
d__Bacteria|p__Actinobacteriota|c__Actinobacteria|o__Propionibacteriales|f__Propionibacteriaceae|g__MGYG-HGUT-04127|s__MGYG-HGUT-04127	1.2e-06	3.37e-07	0	1.04e-06	1.41e-06	6.13e-07	3.79e-07	0	2.6e-07	0	1.59e-05	9.32e-06	6.32e-07	4.68e-06	4.97e-07	5.77e-07	0	3.63e-07	4.47e-05	0.000114016
d__Bacteria|p__Actinobacteriota|c__Actinobacteria|o__Propionibacteriales|f__Propionibacteriaceae|g__Nigerium|s__Nigerium_massiliense	2.87e-06	1.01e-05	1.02e-06	4.1e-06	8.43e-07	7.78e-07	5.69e-07	2.3e-07	5.73e-07	2.55e-07	1.45e-06	1.59e-06	1.71e-06	1.19e-06	2.17e-06	8.54e-07	1e-06	1.39e-06	5.71e-07	2.95e-06
d__Bacteria|p__Actinobacteriota|c__Actinobacteria|o__Propionibacteriales|f__Propionibacteriaceae|g__Propionibacterium|s__Propionibacterium_freudenreichii	9.64e-07	1.12e-06	5.78e-07	1.04e-06	9.28e-07	1.65e-07	3.79e-07	1.97e-07	8.07e-07	2.55e-07	1.31e-06	2.23e-06	1.82e-06	1.76e-06	1.13e-06	9.23e-07	7.53e-07	3.91e-07	2.45e-06	9.17e-06
d__Bacteria|p__Actinobacteriota|c__Actinobacteria|o__Propionibacteriales|f__Propionibacteriaceae|g__Tessaracoccus|s__Tessaracoccus_massiliensis	2.36e-07	0	3.74e-07	1.11e-06	6.75e-07	8.96e-07	1.36e-06	0	5.73e-07	2.55e-07	2.02e-06	2.33e-06	2.81e-07	2.26e-06	1.1e-06	2.22e-06	1.13e-06	3.91e-07	6.35e-07	2.61e-06
d__Bacteria|p__Actinobacteriota|c__Actinobacteria|o__Streptomycetales|f__Streptomycetaceae|g__Streptomyces|s__Streptomyces_albus	6.85e-07	5.24e-07	2.38e-06	1.86e-06	1.94e-06	1.16e-06	9.17e-07	6.24e-07	1.3e-06	3.32e-07	1.92e-06	5.47e-06	1.68e-06	6.39e-06	2.38e-06	1.38e-06	5.33e-07	7.53e-07	2.83e-06	5.9e-06
d__Bacteria|p__Actinobacteriota|c__Coriobacteriia|o__Coriobacteriales|f__Atopobiaceae|g__Atopobium|s__Atopobium_minutum	2.57e-07	4.49e-07	1.7e-07	2.41e-07	4.95e-06	4.24e-07	3.69e-05	3.61e-07	1.3e-07	0	3.43e-07	2.45e-07	1.17e-05	2.2e-07	4.19e-07	1.62e-07	1.1e-06	2.23e-07	6.98e-07	6.59e-07
d__Bacteria|p__Actinobacteriota|c__Coriobacteriia|o__Coriobacteriales|f__Atopobiaceae|g__Fannyhessea|s__Fannyhessea_vaginae	3.21e-07	8.24e-07	0	8.93e-07	1.41e-07	1.41e-07	0	0	5.57e-06	4.85e-07	2.22e-07	1.1e-06	7.72e-07	7.02e-07	2.85e-06	8.31e-07	0	4.6e-06	2.33e-07	4.71e-07
d__Bacteria|p__Actinobacteriota|c__Coriobacteriia|o__Coriobacteriales|f__Atopobiaceae|g__Lancefieldella|s__Lancefieldella_parvula	1.18e-06	1.5e-07	6.46e-07	7.02e-06	4.1e-06	1.37e-06	1.55e-06	0	1.09e-06	1.28e-07	3.36e-05	1.27e-06	5.73e-06	6.15e-07	4.13e-06	1.44e-05	2.01e-05	4.97e-06	1.02e-06	5.15e-06
d__Bacteria|p__Actinobacteriota|c__Coriobacteriia|o__Coriobacteriales|f__Atopobiaceae|g__Lancefieldella|s__Lancefieldella_rimae	1.24e-06	9.74e-07	1.53e-06	6.9e-06	1.12e-05	4.31e-06	5.47e-06	3.61e-07	1.52e-05	5.87e-07	0.000176463	9.02e-06	1.42e-05	5.22e-06	1.74e-05	2.38e-06	4.39e-05	1.29e-05	2.79e-06	2.51e-06
d__Bacteria|p__Actinobacteriota|c__Coriobacteriia|o__Coriobacteriales|f__Atopobiaceae|g__Lancefieldella|s__Lancefieldella_sp000564995	1.07e-06	1.7e-06	1.53e-06	1.23e-05	1.45e-05	3.87e-06	2.72e-06	0	1.72e-06	0	4.49e-05	1.12e-05	7.37e-06	5.4e-06	6.15e-06	1.04e-05	1.88e-05	7.95e-06	2.2e-06	1.26e-05
d__Bacteria|p__Actinobacteriota|c__Coriobacteriia|o__Coriobacteriales|f__Atopobiaceae|g__Lancefieldella|s__MGYG-HGUT-00785	4.71e-07	4.49e-07	5.1e-07	4.49e-06	5.6e-06	1.89e-06	6e-07	0	4.16e-07	2.02e-06	1.4e-05	2.94e-06	2.5e-06	1.19e-06	1.39e-06	8.54e-07	6.68e-06	2.34e-06	4.44e-07	3.14e-06
d__Bacteria|p__Actinobacteriota|c__Coriobacteriia|o__Coriobacteriales|f__Atopobiaceae|g__Lancefieldella|s__MGYG-HGUT-01267	1.07e-07	0	3.06e-07	4.68e-06	2.95e-06	1.01e-06	2.84e-07	1.64e-07	4.69e-07	0	5.57e-06	9.07e-07	1.97e-06	5.49e-07	1.15e-06	2.08e-07	3.77e-06	5.02e-07	2.54e-07	1.76e-06
d__Bacteria|p__Actinobacteriota|c__Coriobacteriia|o__Coriobacteriales|f__Atopobiaceae|g__Lancefieldella|s__MGYG-HGUT-02842	2.36e-07	0	2.38e-07	2.05e-06	2.47e-06	6.37e-07	6e-07	0	1.82e-07	0	6.74e-06	1.08e-06	1.38e-06	7.46e-07	1.13e-06	0	2.98e-06	1.31e-06	1.48e-07	1.35e-06
d__Bacteria|p__Actinobacteriota|c__Coriobacteriia|o__Coriobacteriales|f__Atopobiaceae|g__Lancefieldella|s__MGYG-HGUT-03356	4.41e-06	3.56e-07	7.82e-07	6.66e-06	7.42e-06	1.77e-06	7.9e-07	0	1.22e-06	8.42e-07	3.19e-05	5.1e-06	4.02e-06	3.14e-06	4.47e-06	9e-07	1.13e-05	4.44e-06	6.32e-06	5.02e-06
d__Bacteria|p__Actinobacteriota|c__Coriobacteriia|o__Coriobacteriales|f__Atopobiaceae|g__Libanicoccus|s__Libanicoccus_massiliensis	3.43e-07	9.36e-08	4.76e-07	9.41e-07	0	1.11e-06	0	0	0	0	1.39e-06	1.81e-06	4.91e-07	1.1e-06	6.8e-07	2.22e-06	5.96e-07	4.18e-07	0	1.88e-07
d__Bacteria|p__Actinobacteriota|c__Coriobacteriia|o__Coriobacteriales|f__Atopobiaceae|g__Libanicoccus|s__MGYG-HGUT-00620	0	2.62e-07	4.42e-07	5.55e-07	0	4.71e-07	0	0	1.3e-07	0	1.45e-06	8.58e-07	6.55e-07	6.15e-07	1.31e-05	1.68e-06	3.14e-07	6.5e-06	1.27e-07	0
d__Bacteria|p__Actinobacteriota|c__Coriobacteriia|o__Coriobacteriales|f__Atopobiaceae|g__Libanicoccus|s__MGYG-HGUT-01213	6.21e-07	0	2.38e-07	1.57e-06	0	0	0	0	1.3e-07	1.56e-06	1.27e-06	4.17e-07	4.23e-06	0	4.19e-07	4.13e-06	2.92e-06	2.51e-07	3.17e-07	7.54e-07
d__Bacteria|p__Actinobacteriota|c__Coriobacteriia|o__Coriobacteriales|f__Atopobiaceae|g__Libanicoccus|s__MGYG-HGUT-02106	5.35e-07	1.03e-06	0	2.41e-07	0	0	0	0	0	0	6.86e-07	2.21e-07	9.59e-07	0	1.44e-06	9.23e-07	1.88e-07	5.86e-07	0	1.57e-07
d__Bacteria|p__Actinobacteriota|c__Coriobacteriia|o__Coriobacteriales|f__Atopobiaceae|g__Libanicoccus|s__MGYG-HGUT-02801	1.93e-07	1.5e-07	2.72e-07	3.62e-07	0	5.66e-07	0	0	2.08e-07	1.28e-07	1.11e-06	3.92e-07	3.98e-07	4.39e-07	1.26e-06	1.82e-06	3.77e-07	8.37e-07	1.27e-07	2.83e-07
d__Bacteria|p__Actinobacteriota|c__Coriobacteriia|o__Coriobacteriales|f__Atopobiaceae|g__Libanicoccus|s__MGYG-HGUT-02914	1.93e-07	3.56e-07	2.72e-07	1.16e-06	0	0	0	0	1.56e-07	2.3e-07	1.01e-06	1.37e-06	1.17e-07	1.69e-06	6.8e-07	1.5e-06	7.53e-07	0	0	0
d__Bacteria|p__Actinobacteriota|c__Coriobacteriia|o__Coriobacteriales|f__Atopobiaceae|g__Libanicoccus|s__MGYG-HGUT-03298	6e-07	5.62e-07	8.16e-07	8.69e-07	4.5e-07	7.07e-07	5.37e-07	2.95e-07	4.95e-07	9.44e-07	1.07e-06	9.56e-07	2.57e-07	9.88e-07	1.31e-06	3.12e-06	7.53e-07	9.21e-07	5.08e-07	7.54e-07
d__Bacteria|p__Actinobacteriota|c__Coriobacteriia|o__Coriobacteriales|f__Atopobiaceae|g__Libanicoccus|s__MGYG-HGUT-04257	1.28e-06	1.16e-06	3.74e-07	9.89e-07	0	4.95e-07	0	0	5.73e-07	5.36e-07	2.3e-06	4.9e-07	8.42e-07	2.63e-07	1.18e-06	3.09e-06	4.71e-07	4.18e-07	1.87e-05	1.39e-05
d__Bacteria|p__Actinobacteriota|c__Coriobacteriia|o__Coriobacteriales|f__Atopobiaceae|g__MGYG-HGUT-00341|s__MGYG-HGUT-00341	0	0	5.44e-07	1.21e-07	0	1.41e-07	0	0	5.47e-07	1.61e-06	2.62e-07	2.45e-07	1.4e-07	2.41e-07	2.62e-07	3.69e-07	0	2.51e-07	0	0
d__Bacteria|p__Actinobacteriota|c__Coriobacteriia|o__Coriobacteriales|f__Atopobiaceae|g__MGYG-HGUT-00819|s__MGYG-HGUT-00819	3.13e-06	1.52e-06	1.63e-06	3.67e-06	8.72e-07	1.06e-06	0	5.58e-07	2.11e-05	3.98e-06	2.92e-06	6.13e-07	1.43e-05	3.73e-07	3.22e-06	1.68e-06	5.33e-07	2.12e-06	1.54e-06	8.16e-07
d__Bacteria|p__Actinobacteriota|c__Coriobacteriia|o__Coriobacteriales|f__Atopobiaceae|g__MGYG-HGUT-02094|s__MGYG-HGUT-02094	6.85e-07	4.55e-06	3.4e-07	2.17e-06	0	2.15e-06	0	4.27e-07	3.38e-07	6.12e-07	1.19e-06	8.58e-07	6.32e-07	5.05e-07	1.75e-06	3.46e-07	0	1.48e-06	0	4.71e-07
d__Bacteria|p__Actinobacteriota|c__Coriobacteriia|o__Coriobacteriales|f__Atopobiaceae|g__Olegusella|s__Olegusella_massiliensis	0	0	6.8e-07	2.9e-07	1.41e-07	6.6e-07	0	0	2.34e-07	5.87e-07	1.21e-06	2.7e-07	5.85e-07	2.41e-07	1.47e-06	6.23e-07	2.82e-07	5.86e-07	3.17e-07	5.65e-07
d__Bacteria|p__Actinobacteriota|c__Coriobacteriia|o__Coriobacteriales|f__Atopobiaceae|g__Olsenella_B|s__MGYG-HGUT-00861	4.93e-07	2.43e-07	0	5.55e-07	0	0	0	0	6.25e-07	0	1.09e-05	4.9e-07	0	4.17e-07	1.2e-06	1.13e-06	1.57e-07	7.53e-07	1.9e-07	3.14e-07
d__Bacteria|p__Actinobacteriota|c__Coriobacteriia|o__Coriobacteriales|f__Atopobiaceae|g__Olsenella_B|s__MGYG-HGUT-03487	2.36e-07	9.93e-07	1.73e-06	4.34e-07	2.81e-07	0	0	0	1.33e-06	0	5.06e-06	1.3e-06	0	1.34e-06	6.54e-07	1.66e-06	0	5.86e-07	0	0
d__Bacteria|p__Actinobacteriota|c__Coriobacteriia|o__Coriobacteriales|f__Atopobiaceae|g__Olsenella_B|s__MGYG-HGUT-03624	0	0	2.72e-07	7.72e-07	2.25e-07	2.12e-07	0	0	1.09e-06	2.81e-07	5.93e-06	4.41e-07	4.68e-07	0	2.17e-06	2.84e-06	7.53e-07	9.21e-07	1.29e-06	2.86e-06
d__Bacteria|p__Actinobacteriota|c__Coriobacteriia|o__Coriobacteriales|f__Atopobiaceae|g__Olsenella_B|s__Olsenella_B_sp000752675	1.07e-06	1.05e-06	0	9.41e-07	0	5.89e-07	0	0	2.58e-06	0	6.25e-06	1.32e-06	1.08e-06	1.12e-06	1.49e-06	3.55e-06	2.2e-06	5.3e-07	0	1.35e-06
d__Bacteria|p__Actinobacteriota|c__Coriobacteriia|o__Coriobacteriales|f__Atopobiaceae|g__Olsenella_C|s__MGYG-HGUT-00535	3e-07	1.87e-07	6.12e-07	1.13e-06	3.09e-07	3.06e-07	0	1.64e-07	2.6e-07	1.53e-07	2.38e-06	1.89e-06	9.12e-07	1.1e-06	2.15e-06	2.05e-06	9.1e-07	1.31e-06	1.06e-07	2.51e-07
d__Bacteria|p__Actinobacteriota|c__Coriobacteriia|o__Coriobacteriales|f__Atopobiaceae|g__Olsenella_C|s__MGYG-HGUT-02599	0	2.06e-07	6.12e-07	1.21e-06	3.66e-07	5.42e-07	0	0	2.34e-07	0	3.07e-06	2.08e-06	2.01e-06	1.16e-06	1.23e-06	1.34e-06	4.39e-07	5.3e-07	1.06e-07	4.71e-07
d__Bacteria|p__Actinobacteriota|c__Coriobacteriia|o__Coriobacteriales|f__Atopobiaceae|g__Olsenella_E|s__MGYG-HGUT-02450	2.36e-07	3.18e-07	6.8e-07	9.94e-06	9.28e-07	9.9e-07	0	9.52e-07	9.89e-07	5.1e-07	7.1e-06	9.32e-07	4.28e-06	7.9e-07	3.01e-06	0.00111987	6.28e-07	1.39e-06	1.48e-07	3.77e-07
d__Bacteria|p__Actinobacteriota|c__Coriobacteriia|o__Coriobacteriales|f__Atopobiaceae|g__Olsenella_E|s__MGYG-HGUT-02782	1.07e-07	2.25e-07	4.42e-07	6.52e-07	2.25e-07	7.07e-07	0	0	9.11e-07	2.04e-07	2.88e-06	2.77e-06	4.45e-07	2.02e-06	7.85e-06	3.03e-05	1.57e-06	1.59e-06	1.69e-07	9.73e-07
d__Bacteria|p__Actinobacteriota|c__Coriobacteriia|o__Coriobacteriales|f__Atopobiaceae|g__Olsenella_E|s__MGYG-HGUT-04577	0	1.31e-07	3.4e-07	6.76e-07	0	2.36e-07	0	0	0	4.08e-07	1.49e-06	9.07e-07	0	6.8e-07	2.38e-06	2.58e-06	0	5.86e-07	9.1e-07	2.51e-07
d__Bacteria|p__Actinobacteriota|c__Coriobacteriia|o__Coriobacteriales|f__Atopobiaceae|g__Olsenella_E|s__Olsenella_E_provencensis	3e-07	1.29e-06	3.74e-07	1.71e-06	5.9e-07	1.93e-06	0	0	3.38e-07	0	1.51e-05	9.41e-06	2.74e-06	5.82e-06	5.08e-06	3.62e-06	5.65e-07	2.12e-06	4.65e-07	1.66e-06
d__Bacteria|p__Actinobacteriota|c__Coriobacteriia|o__Coriobacteriales|f__Atopobiaceae|g__Olsenella_E|s__Olsenella_E_sp002159735	1.28e-07	2.25e-07	3.4e-07	6.52e-07	0	1.65e-07	0	0	2.86e-07	2.04e-07	1.61e-06	8.58e-07	2.34e-07	3.95e-07	2.38e-06	1.64e-06	2.01e-06	8.93e-07	1.25e-06	3.3e-06
d__Bacteria|p__Actinobacteriota|c__Coriobacteriia|o__Coriobacteriales|f__Atopobiaceae|g__Olsenella_E|s__Olsenella_E_sp002160255	6.64e-07	4.12e-07	3.4e-07	5.79e-06	6.75e-07	2.59e-07	0	0	1.17e-06	2.81e-07	2.3e-06	1.35e-06	3.72e-06	1.21e-06	2.12e-06	4.89e-06	2.07e-06	1.14e-06	3.17e-07	9.42e-07
d__Bacteria|p__Actinobacteriota|c__Coriobacteriia|o__Coriobacteriales|f__Atopobiaceae|g__Olsenella_E|s__Olsenella_E_sp003150175	3.81e-06	1.55e-05	1.09e-06	9.12e-06	7.31e-07	8.02e-07	0	2.3e-07	5.21e-07	3.83e-07	2.18e-06	9.07e-07	6.08e-07	1.01e-06	4.66e-06	7.06e-06	0	2.04e-06	6.98e-07	3.45e-07
d__Bacteria|p__Actinobacteriota|c__Coriobacteriia|o__Coriobacteriales|f__Atopobiaceae|g__Olsenella_E|s__Olsenella_E_sp900119915	1.28e-07	9.36e-08	6.8e-07	6.27e-07	5.9e-07	2.83e-07	0	0	1.56e-07	0	2.4e-06	2.18e-06	8.66e-07	1.82e-06	2.17e-06	3.72e-06	1.22e-06	2.79e-06	1.14e-06	1.38e-06
d__Bacteria|p__Actinobacteriota|c__Coriobacteriia|o__Coriobacteriales|f__Atopobiaceae|g__Olsenella|s__Olsenella_sp001457795	4.93e-07	3.37e-07	1.12e-06	1.91e-06	7.59e-07	4.95e-07	2.84e-07	1.02e-06	4.43e-07	6.89e-07	4.58e-06	1.03e-06	5.62e-07	6.15e-07	2.88e-06	1.13e-06	1.35e-06	9.48e-07	5.5e-07	1.13e-06
d__Bacteria|p__Actinobacteriota|c__Coriobacteriia|o__Coriobacteriales|f__Atopobiaceae|g__UBA7748|s__UBA7748_sp900314535	8.35e-07	4.87e-07	6.8e-07	2.65e-06	3.09e-07	4.15e-06	0	1.64e-07	2.05e-05	1.79e-07	7.88e-06	4.9e-07	8.66e-07	2.2e-07	1.41e-06	9.39e-06	0	1.09e-06	3.38e-07	5.65e-07
d__Bacteria|p__Actinobacteriota|c__Coriobacteriia|o__Coriobacteriales|f__Coriobacteriaceae|g__Collinsella|s__Collinsella_aerofaciens	5.14e-07	8.8e-07	8.5e-07	5.31e-07	1.97e-06	2.03e-06	0	9.52e-07	0	5.1e-07	8.45e-06	9.29e-06	1.4e-05	3.49e-06	2.29e-05	9e-07	1.22e-06	8.4e-06	3.81e-07	2.67e-06
d__Bacteria|p__Actinobacteriota|c__Coriobacteriia|o__Coriobacteriales|f__Coriobacteriaceae|g__Collinsella|s__Collinsella_aerofaciens_A	2.03e-06	1.67e-06	4.76e-07	2.58e-06	3.37e-06	1.77e-06	0	2.63e-07	2.08e-07	6.89e-07	4.15e-06	6.89e-06	6.36e-06	2.52e-06	3.48e-05	5.31e-07	4.08e-07	1.49e-05	0	0
d__Bacteria|p__Actinobacteriota|c__Coriobacteriia|o__Coriobacteriales|f__Coriobacteriaceae|g__Collinsella|s__Collinsella_aerofaciens_E	4.07e-07	1.29e-06	5.44e-07	3.14e-06	5.17e-06	2.52e-06	0	6.57e-07	0	3.57e-07	6.29e-06	6.23e-06	6.48e-06	2.44e-06	4.13e-05	1.94e-06	0	1.48e-05	1.06e-07	4.4e-07
d__Bacteria|p__Actinobacteriota|c__Coriobacteriia|o__Coriobacteriales|f__Coriobacteriaceae|g__Collinsella|s__Collinsella_aerofaciens_F	1.52e-05	1.65e-05	1.65e-05	1.34e-05	2.77e-05	2.79e-05	3.16e-07	5.02e-06	2.71e-06	1.03e-05	7.48e-05	0.000176099	0.000140751	9.7e-05	0.000342032	2.84e-05	1.22e-05	0.00014406	1.4e-05	3.03e-05
d__Bacteria|p__Actinobacteriota|c__Coriobacteriia|o__Coriobacteriales|f__Coriobacteriaceae|g__Collinsella|s__Collinsella_bouchesdurhonensis	0	0	3.06e-07	1.69e-06	1.41e-07	3.54e-07	0	0	0	3.57e-07	1.96e-05	4.46e-06	7.91e-05	2.63e-06	1.51e-05	2.1e-06	1.44e-06	6.75e-06	0	0
d__Bacteria|p__Actinobacteriota|c__Coriobacteriia|o__Coriobacteriales|f__Coriobacteriaceae|g__Collinsella|s__Collinsella_ihuae	4.28e-07	3.18e-07	4.42e-07	1.52e-06	4.22e-07	8.72e-07	2.21e-07	1.97e-07	5.21e-07	3.83e-07	3.99e-06	2.7e-06	2.71e-06	1.62e-06	6.78e-06	1.38e-06	2.89e-06	3.54e-06	1.69e-07	4.71e-07
d__Bacteria|p__Actinobacteriota|c__Coriobacteriia|o__Coriobacteriales|f__Coriobacteriaceae|g__Collinsella|s__Collinsella_intestinalis	0	0	4.42e-07	1.3e-05	0	1.89e-07	6.19e-05	0	0	2.55e-07	2.06e-06	8.09e-07	1.15e-06	3.95e-07	2.51e-06	1.85e-07	0.00139432	7.25e-07	0	0
d__Bacteria|p__Actinobacteriota|c__Coriobacteriia|o__Coriobacteriales|f__Coriobacteriaceae|g__Collinsella|s__Collinsella_phocaeensis	8.57e-07	6.55e-07	7.14e-07	1.01e-06	2.81e-07	6.13e-07	6.32e-07	2.63e-07	2.34e-07	1.53e-07	5.99e-06	2.7e-06	9.12e-07	2.22e-06	2.72e-06	1.06e-06	1.31e-05	1.2e-06	1.23e-06	1.63e-06
d__Bacteria|p__Actinobacteriota|c__Coriobacteriia|o__Coriobacteriales|f__Coriobacteriaceae|g__Collinsella|s__Collinsella_provencensis	3.21e-07	4.12e-07	4.08e-07	7.41e-06	0	4.48e-07	2.53e-07	3.28e-07	1.67e-06	1.79e-07	2.1e-06	1.37e-06	7.95e-07	6.59e-07	1.32e-05	1.8e-06	7e-06	6.33e-06	4.87e-07	1.16e-06
d__Bacteria|p__Actinobacteriota|c__Coriobacteriia|o__Coriobacteriales|f__Coriobacteriaceae|g__Collinsella|s__Collinsella_sp000434535	5.27e-06	0	6.8e-06	5.65e-06	0	1.46e-05	0	1.77e-06	3.07e-06	2.3e-06	3.97e-06	3.41e-06	2.43e-06	5.03e-06	1.41e-05	7.38e-07	0	8.82e-06	0	0
d__Bacteria|p__Actinobacteriota|c__Coriobacteriia|o__Coriobacteriales|f__Coriobacteriaceae|g__Collinsella|s__Collinsella_sp000763055	3.64e-07	0	0	9.65e-07	1.07e-06	8.25e-07	0	2.3e-07	1.3e-07	3.06e-07	9.96e-06	1.18e-05	5.69e-06	4.83e-06	1.75e-05	7.38e-07	0	6.61e-06	3.07e-06	7.32e-06
d__Bacteria|p__Actinobacteriota|c__Coriobacteriia|o__Coriobacteriales|f__Coriobacteriaceae|g__Collinsella|s__Collinsella_sp002232035	9.16e-05	0.000211127	6.64e-05	0.00019331	0.000311549	0.000362404	1.08e-05	5.99e-05	5.48e-05	6.21e-05	0.000610129	0.00133677	0.000632115	0.000890177	0.00154753	0.000163314	5.12e-05	0.000605866	4.51e-05	9.68e-05
d__Bacteria|p__Actinobacteriota|c__Coriobacteriia|o__Coriobacteriales|f__Coriobacteriaceae|g__Collinsella|s__Collinsella_sp002391315	0	0	2.38e-07	1.59e-06	5.9e-07	1.79e-06	0	1.97e-07	0	2.04e-07	2.36e-06	8.26e-06	2.83e-06	4.63e-06	1.84e-05	5.28e-06	0	6.61e-06	2.35e-06	4.43e-06
d__Bacteria|p__Actinobacteriota|c__Coriobacteriia|o__Coriobacteriales|f__Coriobacteriaceae|g__Collinsella|s__Collinsella_sp003487125	5.35e-07	2.15e-06	0	7.24e-07	7.31e-07	4.24e-07	0	2.63e-07	0	1.1e-06	2.18e-06	5.69e-06	7.49e-07	2.57e-06	3.24e-06	7.85e-07	0	1.67e-06	1.92e-06	5.62e-06
d__Bacteria|p__Actinobacteriota|c__Coriobacteriia|o__Coriobacteriales|f__Coriobacteriaceae|g__Collinsella|s__Collinsella_stercoris	0	1.31e-07	4.42e-07	1.67e-06	0	5.89e-07	1.99e-06	0	0	2.81e-07	1.83e-05	1.3e-06	1.47e-06	1.08e-06	2.72e-06	6e-07	8.66e-05	1.65e-06	1.29e-06	3.01e-06
d__Bacteria|p__Actinobacteriota|c__Coriobacteriia|o__Coriobacteriales|f__Coriobacteriaceae|g__Collinsella|s__Collinsella_tanakaei	6.85e-07	2.25e-07	6.8e-07	0.000335601	0	2.52e-06	2.91e-05	2.63e-07	0	4.08e-07	0.00371082	2.01e-06	4.05e-06	8.56e-07	2.12e-06	7.85e-07	1.29e-05	6.14e-07	6.56e-07	1.6e-06
d__Bacteria|p__Actinobacteriota|c__Coriobacteriia|o__Coriobacteriales|f__Coriobacteriaceae|g__Collinsella|s__Collinsella_vaginalis	4.93e-07	3.75e-07	3.74e-07	2.44e-06	5.06e-07	2.57e-06	1.58e-07	0	2.34e-07	2.55e-07	1.45e-06	8.83e-07	9.59e-07	2.85e-07	2.77e-06	4.15e-07	2.04e-06	8.37e-07	1.27e-07	5.65e-07
d__Bacteria|p__Actinobacteriota|c__Coriobacteriia|o__Coriobacteriales|f__Coriobacteriaceae|g__Collinsella|s__MGYG-HGUT-00017	0	0	0	1.06e-06	2.28e-06	2.12e-07	3.48e-07	0	0	0	1.47e-05	5.83e-06	2.11e-06	2.83e-06	3.8e-05	9.92e-07	6.09e-06	1.53e-05	0	0
d__Bacteria|p__Actinobacteriota|c__Coriobacteriia|o__Coriobacteriales|f__Coriobacteriaceae|g__Collinsella|s__MGYG-HGUT-00094	1.07e-07	0	0	2.9e-07	8.72e-07	4.17e-06	0	0	4.43e-07	2.81e-07	6.03e-06	4.93e-06	3.3e-06	1.87e-06	1.3e-05	6e-07	8.47e-07	4.3e-06	0	0
d__Bacteria|p__Actinobacteriota|c__Coriobacteriia|o__Coriobacteriales|f__Coriobacteriaceae|g__Collinsella|s__MGYG-HGUT-00158	0	0	6.8e-07	5.79e-07	2.87e-06	1.06e-05	0	0	0	1.35e-06	8.09e-06	1.3e-05	1.13e-05	7.62e-06	1.36e-05	1.06e-06	0	4.24e-06	0	0
d__Bacteria|p__Actinobacteriota|c__Coriobacteriia|o__Coriobacteriales|f__Coriobacteriaceae|g__Collinsella|s__MGYG-HGUT-00160	0	0	2.04e-07	1.69e-06	4.5e-07	1.41e-07	1.03e-05	2.3e-07	1.17e-06	2.55e-07	6.41e-06	1.37e-06	1.59e-06	4.17e-07	3.4e-06	6e-07	7.44e-05	1.14e-06	1.48e-07	2.83e-07
d__Bacteria|p__Actinobacteriota|c__Coriobacteriia|o__Coriobacteriales|f__Coriobacteriaceae|g__Collinsella|s__MGYG-HGUT-00180	2.78e-07	4.31e-07	2.14e-06	1.05e-05	4.58e-06	1.14e-05	0	1.51e-06	0	2.22e-06	6.27e-06	1.43e-05	1.84e-05	9.22e-06	7.43e-05	1.2e-06	4.71e-07	3.02e-05	0	0
d__Bacteria|p__Actinobacteriota|c__Coriobacteriia|o__Coriobacteriales|f__Coriobacteriaceae|g__Collinsella|s__MGYG-HGUT-00188	0	1.12e-07	2.38e-07	7.96e-07	9.84e-07	1.98e-06	0	0	0	1.79e-07	3.99e-06	2.13e-05	5.19e-06	1.14e-05	4.33e-05	8.77e-07	0	1.48e-05	0	0
d__Bacteria|p__Actinobacteriota|c__Coriobacteriia|o__Coriobacteriales|f__Coriobacteriaceae|g__Collinsella|s__MGYG-HGUT-00197	0	0	0	6.69e-06	1.55e-06	3.54e-07	0	9.19e-07	0	7.65e-07	2.46e-06	9.63e-06	1.13e-05	5.62e-06	7.69e-06	2.1e-06	0	2.4e-06	0	0
d__Bacteria|p__Actinobacteriota|c__Coriobacteriia|o__Coriobacteriales|f__Coriobacteriaceae|g__Collinsella|s__MGYG-HGUT-00210	0	0	4.08e-07	6.4e-06	2.98e-06	2.31e-06	0	2.95e-07	3.12e-07	4.08e-07	1.17e-05	3.15e-05	9.15e-06	2.16e-05	1.76e-05	4.18e-06	0	4.63e-06	0	0
d__Bacteria|p__Actinobacteriota|c__Coriobacteriia|o__Coriobacteriales|f__Coriobacteriaceae|g__Collinsella|s__MGYG-HGUT-00232	0	0	6.12e-07	2.9e-07	1.92e-05	2.29e-06	0	1.31e-06	0	1.4e-06	1.56e-05	1.32e-05	4.42e-05	5.18e-06	4.21e-05	5.28e-06	1.16e-06	1.49e-05	0	2.83e-07
d__Bacteria|p__Actinobacteriota|c__Coriobacteriia|o__Coriobacteriales|f__Coriobacteriaceae|g__Collinsella|s__MGYG-HGUT-00237	1.5e-07	0	2.11e-06	2.12e-06	4.22e-06	1.79e-06	0	4.6e-07	1.3e-07	3.32e-07	4.3e-06	2.89e-05	1.05e-05	1.84e-05	2.57e-05	1.15e-06	7.84e-07	8.9e-06	3.6e-07	5.02e-07
d__Bacteria|p__Actinobacteriota|c__Coriobacteriia|o__Coriobacteriales|f__Coriobacteriaceae|g__Collinsella|s__MGYG-HGUT-00239	1.07e-07	0	2.65e-06	1.98e-06	6.1e-06	7.52e-06	0	7.55e-07	0	7.4e-07	1.44e-05	4.01e-05	1.02e-05	2.58e-05	1.26e-05	1.18e-06	2.51e-07	5.89e-06	0	0
d__Bacteria|p__Actinobacteriota|c__Coriobacteriia|o__Coriobacteriales|f__Coriobacteriaceae|g__Collinsella|s__MGYG-HGUT-00260	0	0	1.02e-06	2.41e-07	1.77e-06	3.11e-06	0	4.27e-07	0	0	5.26e-06	1.24e-05	1.5e-05	5.9e-06	1.31e-05	1.66e-06	0	4.97e-06	0	0
d__Bacteria|p__Actinobacteriota|c__Coriobacteriia|o__Coriobacteriales|f__Coriobacteriaceae|g__Collinsella|s__MGYG-HGUT-00261	0	0	5.78e-07	4.1e-07	5.34e-07	6.37e-07	0	0	0	2.81e-07	4.32e-06	3.49e-05	5.66e-06	1.97e-05	2.36e-05	1.02e-06	0	9.46e-06	0	0
d__Bacteria|p__Actinobacteriota|c__Coriobacteriia|o__Coriobacteriales|f__Coriobacteriaceae|g__Collinsella|s__MGYG-HGUT-00270	0	0	5.44e-07	1.45e-07	7.7e-06	8.96e-07	0	2.63e-07	0	3.32e-07	6.47e-06	2.87e-05	9.99e-06	1.51e-05	2.33e-05	2.54e-06	0	9.74e-06	0	0
d__Bacteria|p__Actinobacteriota|c__Coriobacteriia|o__Coriobacteriales|f__Coriobacteriaceae|g__Collinsella|s__MGYG-HGUT-00283	2.57e-07	3.37e-07	3.57e-06	0	6.47e-07	5.19e-07	0	4.27e-07	0	1.63e-06	1.39e-06	1.69e-06	1.38e-06	8.78e-07	8.66e-06	1.85e-07	0	7.64e-06	3.6e-07	5.34e-07
d__Bacteria|p__Actinobacteriota|c__Coriobacteriia|o__Coriobacteriales|f__Coriobacteriaceae|g__Collinsella|s__MGYG-HGUT-00288	0	0	0	1.93e-07	9e-07	0	0	0	0	0	7.66e-07	3.75e-06	5.19e-06	1.62e-06	1.71e-05	5.54e-07	4.39e-07	5.97e-06	0	0
d__Bacteria|p__Actinobacteriota|c__Coriobacteriia|o__Coriobacteriales|f__Coriobacteriaceae|g__Collinsella|s__MGYG-HGUT-00290	0	9.36e-08	0	1.69e-07	1.01e-06	3.3e-07	0	0	0	1.79e-07	1.27e-06	3.95e-06	7.72e-07	1.43e-06	6.28e-06	2.54e-07	0	2.15e-06	0	0
d__Bacteria|p__Actinobacteriota|c__Coriobacteriia|o__Coriobacteriales|f__Coriobacteriaceae|g__Collinsella|s__MGYG-HGUT-00292	0	2.62e-07	0	0	0	4.95e-07	0	0	0	2.81e-07	2.02e-06	3.38e-06	1.1e-06	1.01e-06	1.49e-05	0	0	2.12e-05	4.1e-06	6.12e-06
d__Bacteria|p__Actinobacteriota|c__Coriobacteriia|o__Coriobacteriales|f__Coriobacteriaceae|g__Collinsella|s__MGYG-HGUT-00302	0	0	0	1.45e-07	0	1.89e-07	0	0	0	0	9.88e-07	5.47e-06	6.08e-07	2.61e-06	9.45e-06	0	0	3.52e-06	0	0
d__Bacteria|p__Actinobacteriota|c__Coriobacteriia|o__Coriobacteriales|f__Coriobacteriaceae|g__Collinsella|s__MGYG-HGUT-00314	2.14e-07	0	0	0	3.96e-06	1.16e-06	0	2.95e-07	4.69e-07	2.55e-07	1.11e-06	4.19e-06	2.64e-06	1.93e-06	8.48e-06	1.13e-06	0	3.26e-06	4.63e-06	1.28e-05
d__Bacteria|p__Actinobacteriota|c__Coriobacteriia|o__Coriobacteriales|f__Coriobacteriaceae|g__Collinsella|s__MGYG-HGUT-00320	0	0	0	0	0	4.71e-07	1.58e-07	0	0	2.3e-07	6.05e-07	2.99e-06	6.78e-07	1.05e-06	6.96e-06	0	3.77e-07	2.87e-06	0	2.51e-07
d__Bacteria|p__Actinobacteriota|c__Coriobacteriia|o__Coriobacteriales|f__Coriobacteriaceae|g__Collinsella|s__MGYG-HGUT-00321	3.32e-06	6.18e-07	0	4.1e-07	7.59e-07	1.01e-06	0	0	3.38e-07	0	3.7e-05	9.83e-06	9.12e-07	6.04e-06	1.04e-05	1.52e-06	0	5.5e-06	0	0
d__Bacteria|p__Actinobacteriota|c__Coriobacteriia|o__Coriobacteriales|f__Coriobacteriaceae|g__Collinsella|s__MGYG-HGUT-00324	5.35e-07	5.24e-07	0	3.14e-07	1.07e-06	3.3e-07	0	0	0	0	8.43e-06	1.81e-05	3.65e-06	1.08e-05	1.06e-05	7.15e-07	1.29e-06	3.29e-06	1.23e-05	3.03e-05
d__Bacteria|p__Actinobacteriota|c__Coriobacteriia|o__Coriobacteriales|f__Coriobacteriaceae|g__Collinsella|s__MGYG-HGUT-00327	1.07e-07	0	0	1.21e-07	9.56e-07	2.12e-07	0	0	0	0	1.61e-06	3.14e-06	8.89e-07	1.95e-06	5.73e-06	2.77e-07	0	1.95e-06	0	0
d__Bacteria|p__Actinobacteriota|c__Coriobacteriia|o__Coriobacteriales|f__Coriobacteriaceae|g__Collinsella|s__MGYG-HGUT-00331	0	0	0	2.17e-07	0	4.95e-07	0	0	0	0	2.22e-06	2.38e-06	2.48e-06	7.46e-07	5.84e-06	0	0	2.71e-06	1.69e-07	8.48e-07
d__Bacteria|p__Actinobacteriota|c__Coriobacteriia|o__Coriobacteriales|f__Coriobacteriaceae|g__Collinsella|s__MGYG-HGUT-00396	0	0	0	4.59e-07	5.06e-07	2.59e-07	0	0	0	0	1.69e-06	2.6e-06	1.4e-06	8.34e-07	8.27e-06	0	2.2e-07	2.76e-06	0	0
d__Bacteria|p__Actinobacteriota|c__Coriobacteriia|o__Coriobacteriales|f__Coriobacteriaceae|g__Collinsella|s__MGYG-HGUT-00397	3e-07	0	5.1e-06	2.41e-07	3.43e-06	5.89e-07	2.21e-07	3.94e-07	0	2.32e-06	4.21e-06	1.18e-06	2.08e-06	9e-07	4.95e-06	2.31e-07	0	3.6e-06	0	0
d__Bacteria|p__Actinobacteriota|c__Coriobacteriia|o__Coriobacteriales|f__Coriobacteriaceae|g__Collinsella|s__MGYG-HGUT-00531	0	0	0	6.27e-07	1.55e-06	8.25e-07	0	0	0	9.44e-07	4.44e-06	5.42e-06	7.32e-06	3.4e-06	1.93e-05	6.69e-07	0	7.73e-06	0	0
d__Bacteria|p__Actinobacteriota|c__Coriobacteriia|o__Coriobacteriales|f__Coriobacteriaceae|g__Collinsella|s__MGYG-HGUT-00563	0	0	5.1e-07	0	3.37e-06	6.37e-07	0	0	0	4.08e-07	2.4e-06	1.01e-05	5.8e-06	4.72e-06	1.04e-05	1.57e-06	0	4.66e-06	1.8e-06	4.68e-06
d__Bacteria|p__Actinobacteriota|c__Coriobacteriia|o__Coriobacteriales|f__Coriobacteriaceae|g__Collinsella|s__MGYG-HGUT-00565	3.21e-07	0	0	0	1.77e-05	4.01e-07	0	1.97e-07	0	4.59e-07	9.98e-06	1.92e-05	5.62e-06	1.22e-05	0.000116444	1.52e-06	0	4.84e-05	4.44e-07	0
d__Bacteria|p__Actinobacteriota|c__Coriobacteriia|o__Coriobacteriales|f__Coriobacteriaceae|g__Collinsella|s__MGYG-HGUT-00579	2.78e-07	1.87e-07	2.72e-07	1.93e-07	1.63e-06	2e-06	0	2.3e-07	0	7.14e-07	1.9e-06	8.16e-06	5.66e-06	4.81e-06	3.58e-05	6.23e-07	0	1.36e-05	0	0
d__Bacteria|p__Actinobacteriota|c__Coriobacteriia|o__Coriobacteriales|f__Coriobacteriaceae|g__Collinsella|s__MGYG-HGUT-00593	0	0	2.72e-07	7e-07	4.78e-07	5.89e-07	0	0	0	0	2.36e-06	3.09e-06	3.06e-06	1.49e-06	1.75e-05	4.62e-07	0	5.02e-06	0	0
d__Bacteria|p__Actinobacteriota|c__Coriobacteriia|o__Coriobacteriales|f__Coriobacteriaceae|g__Collinsella|s__MGYG-HGUT-00594	0	9.36e-08	9.52e-07	8.21e-07	1.38e-06	8.13e-06	0	7.22e-07	0	8.42e-07	2.58e-06	5.07e-06	5.03e-06	2.26e-06	2.31e-05	9e-07	0	8.31e-06	0	0
d__Bacteria|p__Actinobacteriota|c__Coriobacteriia|o__Coriobacteriales|f__Coriobacteriaceae|g__Collinsella|s__MGYG-HGUT-00598	0	0	0	0	3.94e-07	5.66e-07	0	2.3e-07	0	0	4.17e-06	1.3e-05	2.78e-06	7.2e-06	1.3e-05	7.15e-07	6.28e-07	6.36e-06	0	0
d__Bacteria|p__Actinobacteriota|c__Coriobacteriia|o__Coriobacteriales|f__Coriobacteriaceae|g__Collinsella|s__MGYG-HGUT-00599	0	0	0	4.83e-07	4.78e-07	2.36e-07	0	1.64e-07	1.56e-07	2.04e-07	2.72e-06	7.7e-06	1.87e-06	4.74e-06	1e-05	2.31e-07	0	3.63e-06	0	0
d__Bacteria|p__Actinobacteriota|c__Coriobacteriia|o__Coriobacteriales|f__Coriobacteriaceae|g__Collinsella|s__MGYG-HGUT-00641	0	0	3.74e-07	0	3.09e-07	8.02e-07	0	0	0	0	3.21e-06	4.41e-06	1.94e-06	3.03e-06	1.25e-05	2.31e-07	0	6.3e-06	0	0
d__Bacteria|p__Actinobacteriota|c__Coriobacteriia|o__Coriobacteriales|f__Coriobacteriaceae|g__Collinsella|s__MGYG-HGUT-00645	7.28e-07	0	3.06e-07	1.42e-06	3.18e-06	4.05e-06	0	3.28e-07	1.82e-07	6.38e-07	3.83e-06	2.79e-06	3.63e-06	1.36e-06	1.38e-05	6.46e-07	3.77e-07	4.44e-06	0	0
d__Bacteria|p__Actinobacteriota|c__Coriobacteriia|o__Coriobacteriales|f__Coriobacteriaceae|g__Collinsella|s__MGYG-HGUT-00648	0	1.5e-07	1.16e-06	2.65e-07	0	3.54e-07	0	3.28e-07	0	0	9.48e-07	5.15e-06	4.98e-06	1.45e-06	2.76e-05	4.51e-05	0	1.45e-05	0	0
d__Bacteria|p__Actinobacteriota|c__Coriobacteriia|o__Coriobacteriales|f__Coriobacteriaceae|g__Collinsella|s__MGYG-HGUT-00649	0	0	0	0	4.22e-07	0	0	0	0	0	1.41e-06	1.5e-06	2.36e-06	0	7.35e-06	0	0	2.73e-06	0	0
d__Bacteria|p__Actinobacteriota|c__Coriobacteriia|o__Coriobacteriales|f__Coriobacteriaceae|g__Collinsella|s__MGYG-HGUT-00660	0	0	5.1e-07	1.45e-07	0	2.36e-07	0	0	0	1.2e-06	1.51e-06	1.79e-06	1.1e-06	7.24e-07	2.85e-06	0	0	1.28e-06	0	0
d__Bacteria|p__Actinobacteriota|c__Coriobacteriia|o__Coriobacteriales|f__Coriobacteriaceae|g__Collinsella|s__MGYG-HGUT-00684	3.43e-07	0	0	0	9.84e-07	6.13e-07	0	6.24e-07	0	1.99e-06	4.4e-06	2.08e-06	1.1e-06	4.39e-07	6.52e-06	1.29e-06	0	3.57e-06	0	0
d__Bacteria|p__Actinobacteriota|c__Coriobacteriia|o__Coriobacteriales|f__Coriobacteriaceae|g__Collinsella|s__MGYG-HGUT-00688	3.85e-07	3.56e-07	3.08e-05	1.06e-06	1.55e-06	1.02e-05	0	6.73e-06	1.3e-07	4.86e-05	4.25e-06	5.1e-06	3.86e-06	6.94e-06	4.13e-06	3e-07	0	6.47e-06	0	0
d__Bacteria|p__Actinobacteriota|c__Coriobacteriia|o__Coriobacteriales|f__Coriobacteriaceae|g__Collinsella|s__MGYG-HGUT-00693	6.85e-07	0	1.39e-06	1.25e-06	3.66e-07	4.79e-06	0	0	2.08e-07	2.17e-06	1.41e-06	3.36e-06	4.09e-06	1.36e-06	1.22e-05	4.62e-07	0	6.14e-06	0	0
d__Bacteria|p__Actinobacteriota|c__Coriobacteriia|o__Coriobacteriales|f__Coriobacteriaceae|g__Collinsella|s__MGYG-HGUT-00694	1.61e-06	0	5.78e-07	7.24e-07	8.72e-07	2.71e-06	0	3.28e-07	0	5.87e-07	3.27e-06	2.43e-06	3.98e-06	1.19e-06	1.08e-05	4.85e-07	0	4.24e-06	0	0
d__Bacteria|p__Actinobacteriota|c__Coriobacteriia|o__Coriobacteriales|f__Coriobacteriaceae|g__Collinsella|s__MGYG-HGUT-00702	1.37e-06	0	4.45e-06	2.92e-06	9.08e-06	6.27e-06	3.79e-07	1.97e-06	3.83e-06	2.17e-06	1.07e-05	9.24e-06	4.61e-06	7.49e-06	1.18e-05	4.71e-06	4.71e-07	9.68e-06	4.53e-06	2.83e-07
d__Bacteria|p__Actinobacteriota|c__Coriobacteriia|o__Coriobacteriales|f__Coriobacteriaceae|g__Collinsella|s__MGYG-HGUT-00716	5.57e-07	0	8.5e-07	3.14e-07	5.9e-07	1.56e-06	0	0	9.63e-07	3.06e-07	1.79e-06	1.77e-06	5.85e-07	1.23e-06	1.11e-05	3e-07	0	4.58e-06	0	0
d__Bacteria|p__Actinobacteriota|c__Coriobacteriia|o__Coriobacteriales|f__Coriobacteriaceae|g__Collinsella|s__MGYG-HGUT-00731	0	0	0	9.65e-07	0	3.54e-07	0	0	2.08e-07	0	7.72e-06	2.03e-06	7.02e-07	6.15e-07	1.03e-05	2.08e-07	2.73e-06	2.4e-06	0	0
d__Bacteria|p__Actinobacteriota|c__Coriobacteriia|o__Coriobacteriales|f__Coriobacteriaceae|g__Collinsella|s__MGYG-HGUT-00737	0	0	6.12e-07	3.14e-07	0	0	0	0	0	0	8.67e-07	4.22e-06	6.78e-07	3.29e-06	2.43e-06	0	0	5.02e-07	0	0
d__Bacteria|p__Actinobacteriota|c__Coriobacteriia|o__Coriobacteriales|f__Coriobacteriaceae|g__Collinsella|s__MGYG-HGUT-00744	0	0	0	0	6.47e-07	0	0	0	0	0	2.92e-06	3.75e-06	1.38e-06	1.36e-06	8.56e-06	3.92e-07	0	3.96e-06	0	0
d__Bacteria|p__Actinobacteriota|c__Coriobacteriia|o__Coriobacteriales|f__Coriobacteriaceae|g__Collinsella|s__MGYG-HGUT-00768	0	0	3.74e-07	7.96e-07	5.2e-06	4.71e-07	0	5.91e-06	2.08e-07	7.65e-07	2.98e-06	2.41e-05	1.45e-05	1.65e-05	1.64e-05	9e-07	0	6.92e-06	0	0
d__Bacteria|p__Actinobacteriota|c__Coriobacteriia|o__Coriobacteriales|f__Coriobacteriaceae|g__Collinsella|s__MGYG-HGUT-00769	3.43e-07	5.06e-07	6.8e-07	2.65e-07	3.01e-06	3.68e-06	0	0	3.38e-07	1.79e-07	4.62e-06	7.65e-06	9.83e-06	3.69e-06	7.69e-06	1.48e-06	1.04e-06	3.71e-06	4.02e-07	4.08e-07
d__Bacteria|p__Actinobacteriota|c__Coriobacteriia|o__Coriobacteriales|f__Coriobacteriaceae|g__Collinsella|s__MGYG-HGUT-00770	0	0	7.48e-07	0	0	2.19e-06	1.11e-06	0	0	2.45e-06	4.5e-06	1.98e-05	2.64e-06	1.29e-05	6.57e-06	1.27e-06	0	3.07e-06	0	0
d__Bacteria|p__Actinobacteriota|c__Coriobacteriia|o__Coriobacteriales|f__Coriobacteriaceae|g__Collinsella|s__MGYG-HGUT-00772	0	0	0	1.93e-07	1.15e-06	4.48e-07	0	0	0	0	2.36e-06	1.45e-05	4.35e-06	1.18e-05	1.52e-05	0	0	3.85e-06	0	0
d__Bacteria|p__Actinobacteriota|c__Coriobacteriia|o__Coriobacteriales|f__Coriobacteriaceae|g__Collinsella|s__MGYG-HGUT-00777	0	0	0	0	2.42e-06	5.89e-07	0	3.61e-07	0	0	6.49e-06	9.71e-06	1.47e-05	6.06e-06	1.09e-05	1.18e-06	8.79e-07	3.38e-06	0	0
d__Bacteria|p__Actinobacteriota|c__Coriobacteriia|o__Coriobacteriales|f__Coriobacteriaceae|g__Collinsella|s__MGYG-HGUT-00778	0	0	7.14e-07	3.86e-07	1.57e-06	1.13e-06	0	0	1.82e-07	0	5.95e-06	5.11e-05	6.43e-06	3.21e-05	9.32e-06	7.38e-07	0	2.85e-06	0	0
d__Bacteria|p__Actinobacteriota|c__Coriobacteriia|o__Coriobacteriales|f__Coriobacteriaceae|g__Collinsella|s__MGYG-HGUT-00780	6.36e-06	5.38e-06	2.18e-06	2.9e-07	1.24e-06	4.41e-06	0	2.2e-06	0	1.94e-06	3.89e-06	4.09e-06	1.06e-05	9.7e-06	4.19e-05	2.05e-06	5.84e-06	9.44e-05	1.13e-05	1.3e-05
d__Bacteria|p__Actinobacteriota|c__Coriobacteriia|o__Coriobacteriales|f__Coriobacteriaceae|g__Collinsella|s__MGYG-HGUT-00795	2.69e-05	3.31e-05	5.81e-06	4.26e-05	1.11e-05	2.4e-05	8.53e-07	4.33e-06	1.93e-05	6.97e-06	3.6e-05	5.01e-05	3.58e-05	3.76e-05	8.47e-05	2.18e-05	1.17e-05	3.4e-05	8.4e-06	1.07e-05
d__Bacteria|p__Actinobacteriota|c__Coriobacteriia|o__Coriobacteriales|f__Coriobacteriaceae|g__Collinsella|s__MGYG-HGUT-00797	3.62e-05	1.63e-05	2.51e-05	6.38e-05	2.26e-05	0.000167541	0	1.24e-05	0.000359695	9.64e-06	2.29e-05	9.6e-05	8.25e-05	6.95e-05	5.72e-05	1.78e-05	0	4.77e-05	2.64e-06	1.41e-06
d__Bacteria|p__Actinobacteriota|c__Coriobacteriia|o__Coriobacteriales|f__Coriobacteriaceae|g__Collinsella|s__MGYG-HGUT-00798	0	0	0	2.65e-07	3.01e-06	2.07e-06	0	0	0	5.1e-07	6.29e-06	5.71e-06	6.88e-06	3.75e-06	4.8e-05	1.18e-06	0	2.04e-05	4.44e-07	2.57e-06
d__Bacteria|p__Actinobacteriota|c__Coriobacteriia|o__Coriobacteriales|f__Coriobacteriaceae|g__Collinsella|s__MGYG-HGUT-00799	1.07e-06	2e-06	1.05e-06	1.28e-06	1.49e-06	3.25e-06	0	1.97e-06	9.11e-06	2.02e-06	4.23e-06	5.34e-06	5.87e-06	2.48e-06	2.2e-05	5.31e-07	0	1.09e-05	0	0
d__Bacteria|p__Actinobacteriota|c__Coriobacteriia|o__Coriobacteriales|f__Coriobacteriaceae|g__Collinsella|s__MGYG-HGUT-00802	0	0	6.12e-07	1.69e-07	2.22e-06	2.43e-06	0	2.63e-07	0	4.08e-07	7.78e-06	2.77e-05	1.53e-05	1.98e-05	1.34e-05	1.2e-06	0	5.91e-06	0	0
d__Bacteria|p__Actinobacteriota|c__Coriobacteriia|o__Coriobacteriales|f__Coriobacteriaceae|g__Collinsella|s__MGYG-HGUT-00805	4.88e-05	5.97e-05	3.23e-06	2.07e-05	5.48e-05	4.04e-05	1.14e-06	1.52e-05	1.17e-06	1.01e-05	1.91e-05	1.26e-05	0.000198305	7.49e-06	6.15e-05	9.01e-05	7.22e-07	2.04e-05	2.58e-06	1e-06
d__Bacteria|p__Actinobacteriota|c__Coriobacteriia|o__Coriobacteriales|f__Coriobacteriaceae|g__Collinsella|s__MGYG-HGUT-00811	0	0	8.5e-07	7.24e-07	5.37e-06	3.25e-06	0	2.33e-06	0	1.07e-06	8.29e-06	7.13e-05	2.71e-05	3.94e-05	1.78e-05	8.77e-07	6.59e-07	7.98e-06	0	0
d__Bacteria|p__Actinobacteriota|c__Coriobacteriia|o__Coriobacteriales|f__Coriobacteriaceae|g__Collinsella|s__MGYG-HGUT-00812	0	0	4.42e-07	0	1.01e-05	1.6e-06	0	4.27e-07	0	8.42e-07	2.82e-06	1.89e-05	2.43e-05	1.13e-05	7.59e-06	3.62e-06	0	3.29e-06	0	0
d__Bacteria|p__Actinobacteriota|c__Coriobacteriia|o__Coriobacteriales|f__Coriobacteriaceae|g__Collinsella|s__MGYG-HGUT-00826	1.58e-06	1.82e-06	1.26e-06	9.51e-06	1.55e-05	1.07e-05	2.56e-06	9.52e-07	4.3e-06	1.15e-06	9.33e-05	4.41e-05	5.62e-06	6.8e-05	9.19e-05	2.75e-06	1.51e-05	2.92e-05	2.92e-05	4.42e-05
d__Bacteria|p__Actinobacteriota|c__Coriobacteriia|o__Coriobacteriales|f__Coriobacteriaceae|g__Collinsella|s__MGYG-HGUT-00842	0	0	2.38e-07	3.43e-06	0	1.65e-07	2.05e-06	0	0	3.32e-07	4.88e-06	1.03e-06	1.43e-06	3.73e-07	3.7e-05	3.92e-07	2.68e-05	1.17e-05	3.81e-07	2.51e-07
d__Bacteria|p__Actinobacteriota|c__Coriobacteriia|o__Coriobacteriales|f__Coriobacteriaceae|g__Collinsella|s__MGYG-HGUT-00845	1.09e-06	0	1.16e-06	1.13e-06	7.73e-06	3.04e-06	0	1.05e-06	3.64e-07	4.59e-07	5.55e-06	3.06e-05	1.26e-05	1.89e-05	6.71e-05	2.03e-06	3.14e-07	3.29e-05	0	0
d__Bacteria|p__Actinobacteriota|c__Coriobacteriia|o__Coriobacteriales|f__Coriobacteriaceae|g__Collinsella|s__MGYG-HGUT-00846	0	0	6.46e-07	1.69e-07	2.02e-06	4.1e-06	0	0	0	9.7e-07	2.92e-06	1.73e-05	1.98e-05	8.82e-06	6.08e-05	9.69e-07	0	2.75e-05	3.6e-07	1.16e-06
d__Bacteria|p__Actinobacteriota|c__Coriobacteriia|o__Coriobacteriales|f__Coriobacteriaceae|g__Collinsella|s__MGYG-HGUT-00848	1.75e-05	2.36e-05	2.38e-06	1.82e-05	2.78e-06	1.11e-05	1.83e-06	3.25e-06	2.33e-05	1.76e-06	1.19e-05	3.26e-06	3.01e-05	1.67e-06	8.64e-06	1.14e-05	2.36e-05	6.42e-06	4.57e-06	3.99e-06
d__Bacteria|p__Actinobacteriota|c__Coriobacteriia|o__Coriobacteriales|f__Coriobacteriaceae|g__Collinsella|s__MGYG-HGUT-00855	1.1e-05	3.54e-06	8.64e-06	1.54e-05	1.04e-05	0.000167282	0	2.76e-06	3.58e-05	6.76e-06	6.41e-06	1.12e-05	2.22e-05	6.65e-06	0.000115712	6.62e-06	0	5.03e-05	0	0
d__Bacteria|p__Actinobacteriota|c__Coriobacteriia|o__Coriobacteriales|f__Coriobacteriaceae|g__Collinsella|s__MGYG-HGUT-00856	6.64e-07	3.75e-07	9.86e-07	0	5.4e-06	2.31e-06	0	4.6e-07	0	1.35e-06	4.96e-06	3.26e-05	2.34e-05	2.05e-05	1.79e-05	2.05e-06	5.84e-06	6.72e-06	1.67e-06	2.98e-06
d__Bacteria|p__Actinobacteriota|c__Coriobacteriia|o__Coriobacteriales|f__Coriobacteriaceae|g__Collinsella|s__MGYG-HGUT-00858	1.95e-06	9.93e-07	2.89e-06	1.46e-05	1.45e-05	2.28e-05	0	1.41e-06	1.97e-05	1.89e-06	3.22e-05	1.59e-05	2.01e-05	8.43e-06	0.000189739	2.24e-05	0	7.7e-05	2.9e-06	4.11e-06
d__Bacteria|p__Actinobacteriota|c__Coriobacteriia|o__Coriobacteriales|f__Coriobacteriaceae|g__Collinsella|s__MGYG-HGUT-00862	4.24e-06	4.14e-06	1.26e-05	1.16e-05	7.96e-06	1.81e-05	0	2.86e-06	2.08e-07	1.99e-06	7.48e-06	1.66e-05	2.71e-05	8.32e-06	2.17e-05	7.11e-06	5.33e-07	1.4e-05	1.67e-06	2.54e-06
d__Bacteria|p__Actinobacteriota|c__Coriobacteriia|o__Coriobacteriales|f__Coriobacteriaceae|g__Collinsella|s__MGYG-HGUT-00865	4.48e-06	5.39e-06	1.58e-05	1.04e-05	2.14e-06	3.15e-05	0	1.48e-06	5.83e-05	4.01e-06	3.41e-06	2.74e-05	3.12e-05	5.31e-05	2.12e-05	9.23e-07	8.16e-06	1.78e-05	1.99e-05	8.54e-06
d__Bacteria|p__Actinobacteriota|c__Coriobacteriia|o__Coriobacteriales|f__Coriobacteriaceae|g__Collinsella|s__MGYG-HGUT-00868	8.16e-06	2.84e-05	1.53e-06	2.38e-05	3.36e-05	4.48e-06	0	4.07e-06	2.08e-06	9.44e-07	1.4e-05	5.52e-06	2.64e-06	4.59e-06	1.76e-05	2.88e-06	0	7.89e-06	1.15e-05	2.56e-05
d__Bacteria|p__Actinobacteriota|c__Coriobacteriia|o__Coriobacteriales|f__Coriobacteriaceae|g__Collinsella|s__MGYG-HGUT-00878	6.42e-07	0	8.16e-07	4.59e-07	9e-07	2.73e-06	0	9.19e-07	6.25e-07	3.83e-07	1.25e-06	4.98e-06	6.32e-07	3.2e-06	7.38e-06	3e-07	4.39e-07	3.54e-06	0	5.34e-07
d__Bacteria|p__Actinobacteriota|c__Coriobacteriia|o__Coriobacteriales|f__Coriobacteriaceae|g__Collinsella|s__MGYG-HGUT-00879	2.48e-06	1.01e-06	4.83e-06	2.87e-06	2.73e-06	1.05e-05	0	6.24e-07	2.34e-06	2.58e-06	3.93e-06	8.61e-06	5.52e-06	1.28e-05	2.1e-05	6.46e-07	0	1.1e-05	8.08e-06	4.27e-06
d__Bacteria|p__Actinobacteriota|c__Coriobacteriia|o__Coriobacteriales|f__Coriobacteriaceae|g__Collinsella|s__MGYG-HGUT-00880	2.08e-05	5.68e-05	1.71e-05	3.64e-05	4.61e-06	1.63e-05	0	5.15e-06	8.67e-06	5.87e-06	1.63e-05	8.38e-06	4.05e-06	7.33e-06	2.27e-05	8.1e-06	0	1.73e-05	2.75e-07	2.51e-07
d__Bacteria|p__Actinobacteriota|c__Coriobacteriia|o__Coriobacteriales|f__Coriobacteriaceae|g__Collinsella|s__MGYG-HGUT-00881	0	0	0	4.59e-07	4.5e-07	1.46e-06	0	0	0	2.55e-07	6.65e-07	3.29e-06	1.97e-06	9.88e-07	4.66e-06	4.15e-07	0	2.34e-06	1.69e-07	0
d__Bacteria|p__Actinobacteriota|c__Coriobacteriia|o__Coriobacteriales|f__Coriobacteriaceae|g__Collinsella|s__MGYG-HGUT-00882	1.42e-05	5.21e-05	1.73e-06	1.84e-05	6.3e-06	3.44e-06	0	8.86e-07	3.12e-07	1.4e-06	1.49e-05	1.04e-05	1.09e-05	7.59e-06	2.09e-05	5.26e-06	1.29e-06	1.28e-05	1.16e-06	1.29e-06
d__Bacteria|p__Actinobacteriota|c__Coriobacteriia|o__Coriobacteriales|f__Coriobacteriaceae|g__Collinsella|s__MGYG-HGUT-00885	0	5.24e-07	5.78e-07	0	5.9e-07	4.01e-07	0	0	0	0	2.82e-06	2.48e-06	1.52e-06	2e-06	6.93e-06	0	1.13e-06	2.79e-06	4.23e-07	2.2e-07
d__Bacteria|p__Actinobacteriota|c__Coriobacteriia|o__Coriobacteriales|f__Coriobacteriaceae|g__Collinsella|s__MGYG-HGUT-00896	0	0	0	0	0	8.96e-07	0	0	0	0	0	5.05e-06	1.35e-05	2.46e-06	5.5e-06	0	1.04e-06	1.42e-06	0	0
d__Bacteria|p__Actinobacteriota|c__Coriobacteriia|o__Coriobacteriales|f__Coriobacteriaceae|g__Collinsella|s__MGYG-HGUT-00904	1.53e-05	3.25e-05	2.16e-05	2.02e-05	9.42e-06	2.43e-05	7.58e-07	7.29e-06	9.06e-06	2.23e-05	3.5e-05	3.19e-05	1.38e-05	2.29e-05	4.13e-05	7.89e-06	7.53e-07	2.25e-05	2.35e-05	6.26e-05
d__Bacteria|p__Actinobacteriota|c__Coriobacteriia|o__Coriobacteriales|f__Coriobacteriaceae|g__Collinsella|s__MGYG-HGUT-00905	0	0	0	3.86e-07	0	0	3.16e-07	0	0	0	1.92e-06	2.43e-06	4.91e-07	1.49e-06	2.88e-07	3.69e-07	1.73e-05	4.74e-07	2.33e-07	2.2e-07
d__Bacteria|p__Actinobacteriota|c__Coriobacteriia|o__Coriobacteriales|f__Coriobacteriaceae|g__Collinsella|s__MGYG-HGUT-00907	1.18e-05	1.53e-05	1.97e-06	9.65e-06	1.07e-06	5.04e-06	3.88e-05	1.31e-06	6.85e-06	2.68e-06	3.97e-06	3.46e-06	3.77e-06	3.75e-06	5.52e-06	3.67e-06	0.000896495	4.74e-06	3.17e-07	3.45e-07
d__Bacteria|p__Actinobacteriota|c__Coriobacteriia|o__Coriobacteriales|f__Coriobacteriaceae|g__Collinsella|s__MGYG-HGUT-00925	0	0	0	1.45e-07	2.33e-06	7.78e-07	0	0	0	0	9.48e-07	6.86e-06	2.06e-06	4.98e-06	7.35e-06	5.08e-07	0	1.92e-06	0	0
d__Bacteria|p__Actinobacteriota|c__Coriobacteriia|o__Coriobacteriales|f__Coriobacteriaceae|g__Collinsella|s__MGYG-HGUT-00928	1.95e-06	3.78e-06	1.19e-06	1.01e-06	7.37e-06	6.95e-06	0	7.22e-07	1.3e-07	9.44e-07	1.97e-05	2.43e-05	9.24e-06	1.46e-05	2.43e-05	1.92e-06	2.82e-07	1.12e-05	2.06e-05	5.33e-05
d__Bacteria|p__Actinobacteriota|c__Coriobacteriia|o__Coriobacteriales|f__Coriobacteriaceae|g__Collinsella|s__MGYG-HGUT-00934	1.83e-05	6.21e-05	1.27e-05	3.76e-05	1e-05	2.75e-05	5.69e-07	3.02e-06	9.38e-05	3.67e-06	0.000236958	2.82e-05	4.99e-05	5.09e-05	3.4e-05	1.49e-05	1.6e-05	2.65e-05	1.2e-05	6.78e-06
d__Bacteria|p__Actinobacteriota|c__Coriobacteriia|o__Coriobacteriales|f__Coriobacteriaceae|g__Collinsella|s__MGYG-HGUT-00936	1.28e-07	4.49e-07	4.42e-07	2.9e-07	3.21e-06	3.54e-07	0	0	1.56e-07	0	2.36e-06	1.79e-06	1.33e-06	4.83e-07	3.3e-06	9e-07	0	1.73e-06	0	0
d__Bacteria|p__Actinobacteriota|c__Coriobacteriia|o__Coriobacteriales|f__Coriobacteriaceae|g__Collinsella|s__MGYG-HGUT-00940	4.9e-06	3.18e-06	2.45e-06	4.51e-06	2.56e-05	2.58e-05	1.9e-07	1.87e-06	8.59e-07	1.12e-06	1.16e-05	1.34e-05	3.11e-06	1.02e-05	2.52e-05	1.99e-05	5.02e-07	1.38e-05	2.5e-06	3.77e-07
d__Bacteria|p__Actinobacteriota|c__Coriobacteriia|o__Coriobacteriales|f__Coriobacteriaceae|g__Collinsella|s__MGYG-HGUT-00947	1.21e-05	8.43e-06	1.59e-05	1.15e-05	2.17e-05	2.19e-05	3.16e-07	4.84e-05	2.3e-05	6.46e-06	1.33e-05	2.8e-05	2.9e-05	1.89e-05	2.25e-05	3.18e-05	1.53e-05	1.68e-05	1.46e-05	2.46e-05
d__Bacteria|p__Actinobacteriota|c__Coriobacteriia|o__Coriobacteriales|f__Coriobacteriaceae|g__Collinsella|s__MGYG-HGUT-00949	2.99e-05	3.48e-05	7.82e-07	1.74e-06	8.49e-06	2.5e-06	1.45e-06	7.22e-07	1.54e-06	0	4.23e-05	2.71e-05	2.03e-05	1.43e-05	1.22e-05	1.15e-05	2.7e-06	5.94e-06	3.13e-05	8.45e-05
d__Bacteria|p__Actinobacteriota|c__Coriobacteriia|o__Coriobacteriales|f__Coriobacteriaceae|g__Collinsella|s__MGYG-HGUT-00955	5.14e-07	0	4.76e-07	7.48e-07	0	3.3e-07	0	5.25e-07	0	6.63e-07	1.13e-05	4.51e-06	2.6e-06	2.2e-06	5.39e-06	2.26e-06	8.16e-07	3.01e-06	1.33e-05	3.45e-05
d__Bacteria|p__Actinobacteriota|c__Coriobacteriia|o__Coriobacteriales|f__Coriobacteriaceae|g__Collinsella|s__MGYG-HGUT-00979	7.62e-06	2.88e-06	1.9e-06	4.8e-06	3.32e-05	5.78e-06	1.01e-06	6.57e-07	9.11e-07	5.1e-07	0.000102377	5.63e-05	4.52e-06	4.7e-05	1.8e-05	2.49e-06	1.16e-06	1.85e-05	9.48e-05	0.000266686
d__Bacteria|p__Actinobacteriota|c__Coriobacteriia|o__Coriobacteriales|f__Coriobacteriaceae|g__Collinsella|s__MGYG-HGUT-00981	0	0	1.29e-06	1.93e-07	2.61e-06	2.4e-06	0	2.63e-07	0	6.12e-07	6.57e-06	1.26e-05	6.32e-06	8.69e-06	1.56e-05	2.31e-07	0	5.13e-06	0	1.57e-07
d__Bacteria|p__Actinobacteriota|c__Coriobacteriia|o__Coriobacteriales|f__Coriobacteriaceae|g__Collinsella|s__MGYG-HGUT-00984	1.86e-06	3.6e-06	1.18e-05	5.31e-07	2.31e-06	1.25e-06	0	3.94e-07	0	4.34e-07	4.19e-06	5.54e-06	2.18e-06	3.97e-06	4.68e-06	9.23e-07	4.71e-07	2.4e-06	2.07e-06	4.96e-06
d__Bacteria|p__Actinobacteriota|c__Coriobacteriia|o__Coriobacteriales|f__Coriobacteriaceae|g__Collinsella|s__MGYG-HGUT-00985	0	0	0	1.69e-07	0	0	0	0	0	2.55e-07	1.09e-06	1.94e-06	8.19e-07	9.22e-07	1.1e-05	0	0	5.13e-06	0	0
d__Bacteria|p__Actinobacteriota|c__Coriobacteriia|o__Coriobacteriales|f__Coriobacteriaceae|g__Collinsella|s__MGYG-HGUT-00995	0	0	0	0	5.9e-07	0	0	0	0	2.3e-07	3.83e-07	2.01e-06	1.47e-06	7.02e-07	2.17e-06	5.08e-07	0	9.21e-07	3.17e-07	7.22e-07
d__Bacteria|p__Actinobacteriota|c__Coriobacteriia|o__Coriobacteriales|f__Coriobacteriaceae|g__Collinsella|s__MGYG-HGUT-00996	6.27e-06	1.48e-05	1.46e-06	1.16e-05	2.95e-06	1.79e-05	0	1.08e-06	1.22e-06	4.08e-07	7.08e-06	7.67e-05	1.45e-05	0.000151611	2.09e-05	7.27e-06	0	1.35e-05	2.24e-05	9.36e-06
d__Bacteria|p__Actinobacteriota|c__Coriobacteriia|o__Coriobacteriales|f__Coriobacteriaceae|g__Collinsella|s__MGYG-HGUT-01003	2.57e-07	0	3.16e-06	1.69e-07	0	7.07e-07	0	3.28e-07	0	3.32e-07	2.32e-06	1.02e-05	1.97e-06	6.28e-06	8.64e-06	1.15e-06	0	7.59e-06	0	1.57e-07
d__Bacteria|p__Actinobacteriota|c__Coriobacteriia|o__Coriobacteriales|f__Coriobacteriaceae|g__Collinsella|s__MGYG-HGUT-01009	0	1.12e-07	0	1.45e-07	4.22e-07	0	0	0	2.34e-07	0	1.67e-06	6.28e-06	2.11e-06	2.88e-06	1.49e-06	2.31e-07	5.33e-07	3.63e-07	1.06e-07	1.88e-07
d__Bacteria|p__Actinobacteriota|c__Coriobacteriia|o__Coriobacteriales|f__Coriobacteriaceae|g__Collinsella|s__MGYG-HGUT-01019	0	0	2.24e-06	0	0	2.83e-06	0	2.95e-07	0	9.44e-07	1.61e-06	3.51e-06	1.92e-06	8.34e-07	4.53e-06	3e-07	0	1.87e-06	0	0
d__Bacteria|p__Actinobacteriota|c__Coriobacteriia|o__Coriobacteriales|f__Coriobacteriaceae|g__Collinsella|s__MGYG-HGUT-01022	0	0	0	0	0	2.12e-07	0	0	0	2.04e-07	5.65e-07	4.68e-06	1.9e-06	1.62e-06	3.22e-06	0	0	6.14e-07	0	0
d__Bacteria|p__Actinobacteriota|c__Coriobacteriia|o__Coriobacteriales|f__Coriobacteriaceae|g__Collinsella|s__MGYG-HGUT-01025	0	0	2.04e-07	1.45e-07	3.09e-07	2.59e-07	0	1.83e-05	1.82e-07	1.43e-05	9.68e-07	1.35e-06	1.22e-06	5.05e-07	4.16e-06	0	1.07e-06	1.2e-06	0	1.88e-07
d__Bacteria|p__Actinobacteriota|c__Coriobacteriia|o__Coriobacteriales|f__Coriobacteriaceae|g__Collinsella|s__MGYG-HGUT-01061	0	1.69e-07	0	0	6.47e-07	7.31e-07	0	4.92e-07	0	0	4.05e-06	6.77e-06	2.6e-06	2.96e-06	6.57e-06	4.38e-07	0	1.79e-06	5.22e-06	1.12e-05
d__Bacteria|p__Actinobacteriota|c__Coriobacteriia|o__Coriobacteriales|f__Coriobacteriaceae|g__Collinsella|s__MGYG-HGUT-01084	8.39e-06	1.58e-05	4.28e-06	2.08e-06	3.68e-06	1.04e-06	4.27e-06	9.19e-07	0	9.95e-07	5.11e-05	0.000131112	8.19e-07	9.58e-05	2.93e-06	8.7e-06	9.41e-07	1.56e-06	9.79e-05	0.000267942
d__Bacteria|p__Actinobacteriota|c__Coriobacteriia|o__Coriobacteriales|f__Coriobacteriaceae|g__Collinsella|s__MGYG-HGUT-01086	1.71e-07	8.43e-07	1.14e-05	6.27e-07	1.01e-06	1.41e-06	0	7.55e-07	0	3.39e-06	5.93e-06	4.78e-06	3.14e-06	2.66e-06	1.59e-05	2.19e-06	0	1.14e-05	0	0
d__Bacteria|p__Actinobacteriota|c__Coriobacteriia|o__Coriobacteriales|f__Coriobacteriaceae|g__Collinsella|s__MGYG-HGUT-01092	7.28e-07	1.12e-07	0	3.14e-07	1.21e-06	4.24e-07	0	2.63e-07	0	0	1.75e-05	5.39e-05	2.53e-06	3.4e-05	1.52e-06	5.77e-07	0	0	1.92e-05	5.13e-05
d__Bacteria|p__Actinobacteriota|c__Coriobacteriia|o__Coriobacteriales|f__Coriobacteriaceae|g__Collinsella|s__MGYG-HGUT-01099	0	0	0	5.31e-07	4.27e-06	1.18e-06	0	0	0	1.79e-07	5.38e-06	1.83e-05	5.92e-06	8.06e-06	0.000144836	2.49e-06	0	5.68e-05	0	0
d__Bacteria|p__Actinobacteriota|c__Coriobacteriia|o__Coriobacteriales|f__Coriobacteriaceae|g__Collinsella|s__MGYG-HGUT-01105	1.91e-06	2.68e-06	3.06e-07	3.38e-07	8.6e-06	1.27e-06	0	4.04e-06	0	1.79e-07	8.39e-06	1.79e-05	1.14e-05	9.64e-06	3.96e-05	5.1e-06	1.29e-06	1.53e-05	0	2.2e-07
d__Bacteria|p__Actinobacteriota|c__Coriobacteriia|o__Coriobacteriales|f__Coriobacteriaceae|g__Collinsella|s__MGYG-HGUT-01107	4.07e-07	9.36e-08	6.12e-07	1.45e-07	1.27e-06	4.24e-07	0	0	0	0	1.59e-06	3.85e-06	9.71e-06	2.79e-06	6.25e-06	6.69e-07	0	3.57e-06	0	0
d__Bacteria|p__Actinobacteriota|c__Coriobacteriia|o__Coriobacteriales|f__Coriobacteriaceae|g__Collinsella|s__MGYG-HGUT-01108	0	0	2.38e-07	1.45e-07	0	1.63e-06	0	2.3e-07	1.56e-07	1.79e-07	1.92e-06	9.39e-06	5.17e-06	5.44e-06	4.11e-05	6.92e-07	0	1.5e-05	0	0
d__Bacteria|p__Actinobacteriota|c__Coriobacteriia|o__Coriobacteriales|f__Coriobacteriaceae|g__Collinsella|s__MGYG-HGUT-01114	3e-07	1.12e-07	9.86e-07	6.27e-07	5.82e-06	2.31e-06	0	0	0	2.3e-07	5.61e-06	7.11e-06	6.48e-06	2.41e-06	6.04e-05	1.68e-06	0	2.33e-05	0	0
d__Bacteria|p__Actinobacteriota|c__Coriobacteriia|o__Coriobacteriales|f__Coriobacteriaceae|g__Collinsella|s__MGYG-HGUT-01121	3.06e-06	6.37e-07	2.24e-06	3.02e-06	4.47e-06	4.55e-06	0	6.47e-06	2.21e-06	2.6e-06	5.26e-06	2.03e-05	7.84e-06	1.03e-05	0.000102209	8.68e-06	4.08e-07	3.02e-05	9.1e-07	6.75e-06
d__Bacteria|p__Actinobacteriota|c__Coriobacteriia|o__Coriobacteriales|f__Coriobacteriaceae|g__Collinsella|s__MGYG-HGUT-01122	2.78e-07	0	5.1e-07	0	3.54e-06	1.16e-05	4.11e-07	0	0	1.35e-06	5.3e-06	3.1e-05	1.36e-06	1.78e-05	4.21e-05	1.94e-06	0	1.8e-05	0	0
d__Bacteria|p__Actinobacteriota|c__Coriobacteriia|o__Coriobacteriales|f__Coriobacteriaceae|g__Collinsella|s__MGYG-HGUT-01123	1.71e-06	8.62e-07	3.47e-06	3.79e-06	4.22e-06	7.76e-06	7.9e-07	1.97e-06	4.69e-07	1.86e-06	7.64e-06	1.47e-05	1.56e-05	1.12e-05	2.05e-05	3.53e-06	5.65e-07	8.31e-06	0	0
d__Bacteria|p__Actinobacteriota|c__Coriobacteriia|o__Coriobacteriales|f__Coriobacteriaceae|g__Collinsella|s__MGYG-HGUT-01124	4.45e-06	1.12e-07	5.78e-07	2.9e-07	2.47e-06	2.69e-06	0	2.3e-07	2.21e-06	3.06e-07	8.39e-06	2.69e-05	7.67e-06	1.65e-05	2.24e-05	1.38e-06	0	8.09e-06	1.3e-05	3.47e-05
d__Bacteria|p__Actinobacteriota|c__Coriobacteriia|o__Coriobacteriales|f__Coriobacteriaceae|g__Collinsella|s__MGYG-HGUT-01126	1.16e-06	9.18e-07	7.82e-07	3.14e-07	5.9e-07	4.95e-07	0	5.25e-07	2.86e-07	0	7.62e-06	1.33e-05	4.59e-06	9.33e-06	1.26e-05	4.41e-06	4.83e-06	4.52e-06	1.92e-06	3.17e-06
d__Bacteria|p__Actinobacteriota|c__Coriobacteriia|o__Coriobacteriales|f__Coriobacteriaceae|g__Collinsella|s__MGYG-HGUT-01127	9.64e-07	0	1.73e-06	1.54e-06	2.59e-06	4.6e-06	0	2.23e-06	7.55e-07	1.1e-06	3.89e-06	2.5e-05	7.91e-06	1.7e-05	2.93e-05	9.23e-07	0	1.02e-05	0	0
d__Bacteria|p__Actinobacteriota|c__Coriobacteriia|o__Coriobacteriales|f__Coriobacteriaceae|g__Collinsella|s__MGYG-HGUT-01130	0	0	0	8.45e-07	1.49e-06	2.22e-06	1.9e-07	0	1.3e-07	0	2.84e-06	5.64e-06	5.17e-06	3.07e-06	2.16e-05	9.92e-07	0	6.83e-06	0	0
d__Bacteria|p__Actinobacteriota|c__Coriobacteriia|o__Coriobacteriales|f__Coriobacteriaceae|g__Collinsella|s__MGYG-HGUT-01134	0	0	3.4e-07	3.38e-07	1.91e-06	3.35e-06	0	2.95e-07	1.56e-07	8.67e-07	3.77e-06	7.04e-06	7.49e-06	3.53e-06	8.05e-05	1.98e-06	0	3.6e-05	0	0
d__Bacteria|p__Actinobacteriota|c__Coriobacteriia|o__Coriobacteriales|f__Coriobacteriaceae|g__Collinsella|s__MGYG-HGUT-01135	0	0	0	2.9e-07	4.5e-07	1.65e-07	0	0	0	0	1.15e-05	4.49e-06	2.29e-06	1.87e-06	1.92e-05	6.88e-06	0	5.91e-06	0	0
d__Bacteria|p__Actinobacteriota|c__Coriobacteriia|o__Coriobacteriales|f__Coriobacteriaceae|g__Collinsella|s__MGYG-HGUT-01137	0	0	8.84e-07	7.72e-07	2.84e-06	1.01e-06	0	2.3e-07	2.08e-07	2.3e-07	9.4e-06	7.31e-06	6.64e-06	6.74e-06	5.33e-05	3.44e-06	0	1.95e-05	0	0
d__Bacteria|p__Actinobacteriota|c__Coriobacteriia|o__Coriobacteriales|f__Coriobacteriaceae|g__Collinsella|s__MGYG-HGUT-01139	0	0	4.42e-07	1.45e-07	1.86e-06	3.54e-07	0	0	0	2.04e-07	4.68e-06	2.17e-05	7.21e-06	1.39e-05	1.92e-05	1.18e-06	0	7.06e-06	0	0
d__Bacteria|p__Actinobacteriota|c__Coriobacteriia|o__Coriobacteriales|f__Coriobacteriaceae|g__Collinsella|s__MGYG-HGUT-01140	0	2.81e-07	4.76e-07	5.79e-07	4.98e-06	1.63e-06	0	7.22e-07	1.3e-07	6.63e-07	9.05e-06	3.29e-05	1.44e-05	2.45e-05	9.05e-06	3.9e-06	4.08e-07	3.46e-06	3.38e-07	1.6e-06
d__Bacteria|p__Actinobacteriota|c__Coriobacteriia|o__Coriobacteriales|f__Coriobacteriaceae|g__Collinsella|s__MGYG-HGUT-01142	1.18e-05	1.16e-05	4.01e-06	6.73e-06	7.37e-06	2.47e-05	0	3.55e-06	2.99e-06	2.76e-06	7.24e-06	2.29e-05	0.000131907	1.8e-05	5.42e-05	1.5e-05	1.6e-06	2.84e-05	7.19e-07	5.02e-07
d__Bacteria|p__Actinobacteriota|c__Coriobacteriia|o__Coriobacteriales|f__Coriobacteriaceae|g__Collinsella|s__MGYG-HGUT-01150	5.14e-07	3.37e-07	7.14e-07	3.14e-07	8.72e-07	4.34e-06	0	0	0	0	2.16e-06	4.27e-06	5.83e-06	1.89e-06	4.97e-06	4.38e-07	0	2.62e-06	0	0
d__Bacteria|p__Actinobacteriota|c__Coriobacteriia|o__Coriobacteriales|f__Coriobacteriaceae|g__Collinsella|s__MGYG-HGUT-01158	0	0	0	1.45e-07	9.28e-07	1.65e-07	0	0	0	0	1.63e-06	4.44e-06	9.05e-06	2.96e-06	1.03e-05	2.54e-07	0	2.65e-06	0	0
d__Bacteria|p__Actinobacteriota|c__Coriobacteriia|o__Coriobacteriales|f__Coriobacteriaceae|g__Collinsella|s__MGYG-HGUT-01161	1.28e-07	0	0	5.07e-07	1.01e-06	4.71e-07	0	1.97e-07	0	2.55e-07	1.57e-06	1.79e-06	8.89e-07	8.56e-07	6.44e-06	1.38e-06	0	2.98e-06	0	0
d__Bacteria|p__Actinobacteriota|c__Coriobacteriia|o__Coriobacteriales|f__Coriobacteriaceae|g__Collinsella|s__MGYG-HGUT-01173	1.95e-06	4.12e-06	6.39e-06	8.64e-06	1.41e-06	9.38e-06	0	3.22e-06	8.85e-07	4.36e-06	2.56e-06	1.12e-05	5.64e-06	6.89e-06	8.61e-06	4.32e-06	0	3.96e-06	2.35e-06	7.16e-06
d__Bacteria|p__Actinobacteriota|c__Coriobacteriia|o__Coriobacteriales|f__Coriobacteriaceae|g__Collinsella|s__MGYG-HGUT-01179	0	0	0	1.45e-07	0	3.54e-07	0	0	0	0	9.48e-07	2.23e-06	1.73e-06	4.61e-07	4.03e-06	3e-07	0	1.62e-06	0	0
d__Bacteria|p__Actinobacteriota|c__Coriobacteriia|o__Coriobacteriales|f__Coriobacteriaceae|g__Collinsella|s__MGYG-HGUT-01188	0	0	0	0	3.94e-07	3.3e-07	0	0	0	1.53e-07	1.35e-06	2.97e-06	8.89e-07	9.44e-07	1.23e-05	2.31e-07	0	4.46e-06	0	0
d__Bacteria|p__Actinobacteriota|c__Coriobacteriia|o__Coriobacteriales|f__Coriobacteriaceae|g__Collinsella|s__MGYG-HGUT-01190	0	0	0	0	6.19e-07	0	0	0	0	3.32e-07	9.88e-07	1.64e-06	1.85e-06	1.23e-06	3.48e-06	3e-07	0	1.48e-06	0	0
d__Bacteria|p__Actinobacteriota|c__Coriobacteriia|o__Coriobacteriales|f__Coriobacteriaceae|g__Collinsella|s__MGYG-HGUT-01196	0	0	0	0	5.06e-07	2.36e-07	0	0	0	0	5.24e-07	8.09e-07	5.85e-07	0	5.13e-06	0	0	1.42e-06	0	0
d__Bacteria|p__Actinobacteriota|c__Coriobacteriia|o__Coriobacteriales|f__Coriobacteriaceae|g__Collinsella|s__MGYG-HGUT-01200	1.07e-06	0	3.06e-07	1.28e-06	0	1.74e-06	0	0	5.73e-07	6.89e-07	1.89e-05	6.79e-06	1.19e-06	3.8e-06	1.16e-05	3e-07	0	1.95e-05	0	0
d__Bacteria|p__Actinobacteriota|c__Coriobacteriia|o__Coriobacteriales|f__Coriobacteriaceae|g__Collinsella|s__MGYG-HGUT-01203	0	0	0	0	2.25e-07	5.19e-07	0	0	0	2.04e-07	1.94e-06	2.16e-06	3.02e-06	6.59e-07	8.9e-06	4.15e-07	4.08e-07	3.24e-06	0	0
d__Bacteria|p__Actinobacteriota|c__Coriobacteriia|o__Coriobacteriales|f__Coriobacteriaceae|g__Collinsella|s__MGYG-HGUT-01215	0	0	3.4e-07	0	5.06e-07	1.91e-06	0	0	0	0	3.02e-07	1.59e-06	8.42e-07	3.95e-07	4.74e-06	4.15e-07	2.51e-07	1.81e-06	0	0
d__Bacteria|p__Actinobacteriota|c__Coriobacteriia|o__Coriobacteriales|f__Coriobacteriaceae|g__Collinsella|s__MGYG-HGUT-01221	0	0	0	8.69e-07	0	4.48e-07	0	0	0	0	3.63e-07	1.79e-06	1.57e-06	6.37e-07	3.53e-06	0	0	2.34e-06	0	0
d__Bacteria|p__Actinobacteriota|c__Coriobacteriia|o__Coriobacteriales|f__Coriobacteriaceae|g__Collinsella|s__MGYG-HGUT-01223	0	0	0	0	6.75e-07	6.37e-07	0	0	0	0	3.29e-06	5.42e-06	2.67e-06	2.02e-06	6.33e-06	2.77e-07	0	1.9e-06	0	0
d__Bacteria|p__Actinobacteriota|c__Coriobacteriia|o__Coriobacteriales|f__Coriobacteriaceae|g__Collinsella|s__MGYG-HGUT-01227	0	0	0	0	7.03e-07	1.34e-06	0	0	0	0	9.68e-07	2.55e-06	1.29e-06	1.21e-06	1.13e-05	4.85e-07	0	3.49e-06	0	0
d__Bacteria|p__Actinobacteriota|c__Coriobacteriia|o__Coriobacteriales|f__Coriobacteriaceae|g__Collinsella|s__MGYG-HGUT-01241	0	0	0	0	8.72e-07	0	0	0	0	0	3.65e-06	3.41e-06	6.78e-07	1.01e-06	9.89e-06	0	0	2.87e-06	0	0
d__Bacteria|p__Actinobacteriota|c__Coriobacteriia|o__Coriobacteriales|f__Coriobacteriaceae|g__Collinsella|s__MGYG-HGUT-01567	2.14e-07	1.31e-07	2.38e-07	4.83e-07	0	2.43e-06	1.58e-07	0	2.08e-07	1.28e-07	2.12e-06	2.08e-06	5.38e-07	1.47e-06	1.47e-06	3.92e-07	3.86e-06	7.25e-07	1.06e-07	2.2e-07
d__Bacteria|p__Actinobacteriota|c__Coriobacteriia|o__Coriobacteriales|f__Coriobacteriaceae|g__Collinsella|s__MGYG-HGUT-01568	4.58e-06	3.22e-06	6.12e-07	1.45e-07	0	8.72e-07	0	5.58e-07	0	0	1.53e-06	1.59e-06	1.9e-06	8.47e-06	6.72e-06	7.62e-07	3.48e-06	3.04e-06	2.2e-06	9.42e-07
d__Bacteria|p__Actinobacteriota|c__Coriobacteriia|o__Coriobacteriales|f__Coriobacteriaceae|g__Collinsella|s__MGYG-HGUT-01573	0	0	0	0	0	0	0	0	0	0	1.13e-06	2.16e-06	1.4e-06	1.45e-06	3.32e-06	0	0	1.9e-06	0	0
d__Bacteria|p__Actinobacteriota|c__Coriobacteriia|o__Coriobacteriales|f__Coriobacteriaceae|g__Collinsella|s__MGYG-HGUT-01575	1.07e-07	1.12e-07	3.4e-07	5.31e-07	0	4.71e-07	3.67e-06	0	1.56e-07	0	2.4e-06	5.64e-07	8.89e-07	3.73e-07	1.88e-06	0	6.96e-05	8.37e-07	0	1.57e-07
d__Bacteria|p__Actinobacteriota|c__Coriobacteriia|o__Coriobacteriales|f__Coriobacteriaceae|g__Collinsella|s__MGYG-HGUT-01578	0	0	0	0	2.67e-06	0	0	0	0	0	4.84e-07	1.91e-06	1.29e-06	3.73e-07	5.29e-06	0	0	1.67e-06	0	0
d__Bacteria|p__Actinobacteriota|c__Coriobacteriia|o__Coriobacteriales|f__Coriobacteriaceae|g__Collinsella|s__MGYG-HGUT-01579	0	0	0	1.45e-07	3.94e-07	6.13e-07	0	0	0	2.04e-07	9.28e-07	1.89e-06	1.75e-06	6.37e-07	1.11e-05	0	0	4.21e-06	0	0
d__Bacteria|p__Actinobacteriota|c__Coriobacteriia|o__Coriobacteriales|f__Coriobacteriaceae|g__Collinsella|s__MGYG-HGUT-01580	7.92e-07	3e-07	0	6.52e-07	7.31e-07	0	0	0	0	0	2.46e-05	1.04e-05	9.36e-07	4.28e-06	5.29e-06	0	0	1.9e-06	1.82e-05	5.73e-05
d__Bacteria|p__Actinobacteriota|c__Coriobacteriia|o__Coriobacteriales|f__Coriobacteriaceae|g__Collinsella|s__MGYG-HGUT-01581	6e-07	0	0	8.45e-07	4.5e-07	4.01e-07	0	0	0	0	1.18e-05	1.2e-05	2.06e-06	5.9e-06	3.93e-06	3.23e-07	0	1.59e-06	1.64e-05	4.82e-05
d__Bacteria|p__Actinobacteriota|c__Coriobacteriia|o__Coriobacteriales|f__Coriobacteriaceae|g__Collinsella|s__MGYG-HGUT-01582	4.93e-07	2.43e-07	0	3.14e-07	0	0	0	0	0	0	1e-05	5.88e-06	3.51e-07	1.76e-06	6.65e-06	1.22e-06	0	2.57e-06	8.88e-06	2.92e-05
d__Bacteria|p__Actinobacteriota|c__Coriobacteriia|o__Coriobacteriales|f__Coriobacteriaceae|g__Collinsella|s__MGYG-HGUT-01583	1.91e-06	4.68e-07	0	1.54e-06	1.8e-06	3.77e-07	0	0	0	0	5.93e-05	3.41e-05	8.66e-07	1.86e-05	6.38e-06	0	0	1.98e-06	6.97e-05	0.000181245
d__Bacteria|p__Actinobacteriota|c__Coriobacteriia|o__Coriobacteriales|f__Coriobacteriaceae|g__Collinsella|s__MGYG-HGUT-01584	0	0	0	0	0	2.12e-07	0	0	0	0	1.11e-06	8.83e-07	6.55e-07	0	2.29e-05	2.08e-07	0	7.28e-06	0	0
d__Bacteria|p__Actinobacteriota|c__Coriobacteriia|o__Coriobacteriales|f__Coriobacteriaceae|g__Collinsella|s__MGYG-HGUT-01585	0	0	0	0	7.03e-07	5.19e-07	0	0	0	0	6.05e-07	5.42e-06	1.92e-06	4.04e-06	9.39e-06	0	0	3.74e-06	0	0
d__Bacteria|p__Actinobacteriota|c__Coriobacteriia|o__Coriobacteriales|f__Coriobacteriaceae|g__Collinsella|s__MGYG-HGUT-01586	0	0	0	0	2.95e-06	0	0	0	0	0	1.69e-06	1.57e-06	4.91e-07	0	4.58e-06	0	0	1.56e-06	0	0
d__Bacteria|p__Actinobacteriota|c__Coriobacteriia|o__Coriobacteriales|f__Coriobacteriaceae|g__Collinsella|s__MGYG-HGUT-01587	0	0	1.02e-06	0	1.38e-06	2.48e-06	0	0	0	8.16e-07	7.06e-07	4.71e-06	1.26e-06	2e-06	4.61e-06	6.23e-07	0	2.2e-06	0	0
d__Bacteria|p__Actinobacteriota|c__Coriobacteriia|o__Coriobacteriales|f__Coriobacteriaceae|g__Collinsella|s__MGYG-HGUT-01588	0	1.69e-07	2.38e-07	8.93e-07	1.35e-06	1.89e-07	3.48e-07	0	5.99e-07	2.81e-07	2.32e-06	1.59e-06	5.15e-07	1.62e-06	2.98e-06	2.45e-06	4.46e-06	1.51e-06	1.48e-07	3.14e-07
d__Bacteria|p__Actinobacteriota|c__Coriobacteriia|o__Coriobacteriales|f__Coriobacteriaceae|g__Collinsella|s__MGYG-HGUT-01628	0	5.06e-07	5.44e-07	8.78e-06	1.16e-05	1.32e-06	0	3.94e-07	7.81e-07	3.06e-07	1.11e-05	1.46e-05	4.12e-06	8.39e-06	2.67e-05	3.6e-06	0	8.87e-06	1.27e-07	0
d__Bacteria|p__Actinobacteriota|c__Coriobacteriia|o__Coriobacteriales|f__Coriobacteriaceae|g__Collinsella|s__MGYG-HGUT-01642	0	0	3.81e-06	3.62e-07	8.43e-07	2.12e-07	0	0	4.95e-07	1.84e-06	1.05e-06	1.37e-06	6.32e-07	0	2.25e-06	0	0	3.26e-06	0	0
d__Bacteria|p__Actinobacteriota|c__Coriobacteriia|o__Coriobacteriales|f__Coriobacteriaceae|g__Collinsella|s__MGYG-HGUT-01653	0	0	0	3.14e-07	0	2.59e-07	0	0	0	0	1.43e-06	1.72e-06	7.72e-07	3.29e-07	7.59e-06	0	0	3.35e-06	0	0
d__Bacteria|p__Actinobacteriota|c__Coriobacteriia|o__Coriobacteriales|f__Coriobacteriaceae|g__Collinsella|s__MGYG-HGUT-01656	7.28e-07	8.43e-07	4.76e-07	3.38e-07	1.66e-06	0	0	2.63e-07	0	9.44e-07	3.13e-06	7.21e-06	3.63e-06	3.78e-06	6.1e-06	4.85e-07	0	1.56e-06	4.23e-07	1.16e-06
d__Bacteria|p__Actinobacteriota|c__Coriobacteriia|o__Coriobacteriales|f__Coriobacteriaceae|g__Collinsella|s__MGYG-HGUT-01679	2.57e-07	0	2.31e-06	8.93e-07	0	8.96e-07	2.21e-07	8.21e-07	7.55e-07	3.06e-07	7.66e-07	2.75e-06	3.98e-06	2.2e-06	5.57e-06	2.31e-07	6.59e-07	2.37e-06	0	0
d__Bacteria|p__Actinobacteriota|c__Coriobacteriia|o__Coriobacteriales|f__Coriobacteriaceae|g__Collinsella|s__MGYG-HGUT-01715	5.14e-07	0	5.51e-06	4.83e-07	4.22e-07	3.06e-06	0	5.58e-07	1.2e-06	5.36e-07	2.26e-06	2.21e-06	4.61e-06	8.12e-07	4.19e-06	1.38e-06	0	2.2e-06	0	0
d__Bacteria|p__Actinobacteriota|c__Coriobacteriia|o__Coriobacteriales|f__Coriobacteriaceae|g__Collinsella|s__MGYG-HGUT-01717	1.28e-07	0	3.06e-07	0	5.06e-07	1.41e-07	0	0	0	0	2.6e-06	2.87e-06	2.48e-06	8.34e-07	1.8e-05	3e-07	0	7.14e-06	0	0
d__Bacteria|p__Actinobacteriota|c__Coriobacteriia|o__Coriobacteriales|f__Coriobacteriaceae|g__Collinsella|s__MGYG-HGUT-01718	0	0	0	0	0	1.89e-07	0	0	0	0	5.44e-07	9.32e-07	1.33e-06	0	3.14e-06	0	0	8.65e-07	0	0
d__Bacteria|p__Actinobacteriota|c__Coriobacteriia|o__Coriobacteriales|f__Coriobacteriaceae|g__Collinsella|s__MGYG-HGUT-01719	0	0	0	0	0	8.72e-07	0	0	0	0	2.78e-06	1.77e-06	1.94e-06	1.08e-06	1.08e-05	0	0	1.29e-05	0	0
d__Bacteria|p__Actinobacteriota|c__Coriobacteriia|o__Coriobacteriales|f__Coriobacteriaceae|g__Collinsella|s__MGYG-HGUT-01724	5.57e-07	0	2.24e-06	7e-07	0	1.86e-06	0	2.95e-07	4.16e-07	3.06e-07	4.88e-06	2.75e-06	2.29e-06	2.52e-06	8.14e-06	1.34e-06	0	3.88e-06	1.69e-07	4.71e-07
d__Bacteria|p__Actinobacteriota|c__Coriobacteriia|o__Coriobacteriales|f__Coriobacteriaceae|g__Collinsella|s__MGYG-HGUT-01726	0	0	0	1.21e-07	7.59e-07	2.83e-07	0	0	0	0	6.25e-07	1.47e-06	1.47e-06	6.59e-07	1.23e-06	0	0	6.97e-07	0	0
d__Bacteria|p__Actinobacteriota|c__Coriobacteriia|o__Coriobacteriales|f__Coriobacteriaceae|g__Collinsella|s__MGYG-HGUT-01731	1.07e-07	3.18e-07	3.74e-07	5.07e-07	6.47e-07	1.89e-07	0	0	0	0	8.07e-07	1.59e-06	1.82e-06	7.46e-07	3.56e-06	2.77e-07	0	1.65e-06	0	0
d__Bacteria|p__Actinobacteriota|c__Coriobacteriia|o__Coriobacteriales|f__Coriobacteriaceae|g__Collinsella|s__MGYG-HGUT-01734	1.81e-05	1.45e-05	2.92e-06	1.13e-05	3.23e-05	8.02e-07	1.39e-06	3.28e-07	1.02e-06	0	6.22e-05	4.95e-06	6.88e-06	3.67e-06	8.61e-06	3.72e-06	1.78e-05	1.36e-05	1.73e-05	2.73e-05
d__Bacteria|p__Actinobacteriota|c__Coriobacteriia|o__Coriobacteriales|f__Coriobacteriaceae|g__Collinsella|s__MGYG-HGUT-01736	0	0	0	0	1.41e-06	0	0	0	0	0	6.25e-07	4.71e-06	7.72e-07	2.41e-06	2.16e-05	1.27e-06	0	7.42e-06	0	0
d__Bacteria|p__Actinobacteriota|c__Coriobacteriia|o__Coriobacteriales|f__Coriobacteriaceae|g__Collinsella|s__MGYG-HGUT-01741	0	0	0	0	0	0	0	0	0	1.53e-07	1.03e-06	1.1e-06	1.64e-06	2.85e-07	3.04e-06	3e-07	8.16e-07	1.03e-06	0	0
d__Bacteria|p__Actinobacteriota|c__Coriobacteriia|o__Coriobacteriales|f__Coriobacteriaceae|g__Collinsella|s__MGYG-HGUT-01744	1.58e-06	2.34e-06	0	1.69e-07	0	5.09e-06	0	0	9.63e-07	5.61e-07	3.53e-06	4.19e-06	1.57e-06	3.42e-06	9.26e-06	3.92e-07	0	4.1e-06	2.22e-06	5.53e-06
d__Bacteria|p__Actinobacteriota|c__Coriobacteriia|o__Coriobacteriales|f__Coriobacteriaceae|g__Collinsella|s__MGYG-HGUT-01753	0	0	0	0	1.04e-06	2.12e-07	0	0	0	0	1.51e-06	9.81e-07	3.16e-06	3.51e-07	4.63e-06	0	0	2.01e-06	0	0
d__Bacteria|p__Actinobacteriota|c__Coriobacteriia|o__Coriobacteriales|f__Coriobacteriaceae|g__Collinsella|s__MGYG-HGUT-01759	0	1.12e-07	4.76e-07	0	6.19e-07	4.48e-07	0	0	0	5.1e-07	5.85e-07	2.08e-06	2.29e-06	9.88e-07	1.09e-05	0	0	1.92e-06	0	0
d__Bacteria|p__Actinobacteriota|c__Coriobacteriia|o__Coriobacteriales|f__Coriobacteriaceae|g__Collinsella|s__MGYG-HGUT-01788	0	0	0	0	0	0	0	0	0	0	7.66e-07	1.84e-06	1.52e-06	0	1.05e-05	0	0	3.65e-06	0	0
d__Bacteria|p__Actinobacteriota|c__Coriobacteriia|o__Coriobacteriales|f__Coriobacteriaceae|g__Collinsella|s__MGYG-HGUT-01813	0	0	1.26e-06	1.21e-07	3.09e-07	7.07e-07	0	6.89e-07	0	5.36e-07	5.65e-07	2.95e-05	5.38e-07	1.68e-05	1.2e-06	1.85e-07	4.39e-07	1e-06	0	0
d__Bacteria|p__Actinobacteriota|c__Coriobacteriia|o__Coriobacteriales|f__Coriobacteriaceae|g__Collinsella|s__MGYG-HGUT-01842	0	0	0	0	3.94e-07	2.59e-07	0	0	0	0	6.65e-07	2.5e-06	2.64e-06	7.24e-07	5.6e-06	0	0	2.06e-06	0	0
d__Bacteria|p__Actinobacteriota|c__Coriobacteriia|o__Coriobacteriales|f__Coriobacteriaceae|g__Collinsella|s__MGYG-HGUT-01915	1.28e-07	0	0	2.41e-07	0	0	0	0	0	3.06e-07	5.24e-06	2.97e-06	4.68e-07	8.78e-07	2.15e-06	2.08e-07	0	8.37e-07	4.84e-06	1.17e-05
d__Bacteria|p__Actinobacteriota|c__Coriobacteriia|o__Coriobacteriales|f__Coriobacteriaceae|g__Collinsella|s__MGYG-HGUT-01916	0	3.37e-07	0	0	0	7.54e-07	0	0	0	0	1.48e-05	1.69e-06	1.08e-06	7.24e-07	6.46e-06	1.66e-06	5.96e-07	3.32e-06	2.54e-07	2.2e-07
d__Bacteria|p__Actinobacteriota|c__Coriobacteriia|o__Coriobacteriales|f__Coriobacteriaceae|g__Collinsella|s__MGYG-HGUT-01935	0	9.36e-07	5.1e-07	0	1.32e-06	8.72e-07	0	0	0	5.1e-07	2.62e-06	2.67e-06	1.1e-06	3.51e-07	8.61e-06	0	4.39e-07	3.01e-06	1.67e-06	5.18e-06
d__Bacteria|p__Actinobacteriota|c__Coriobacteriia|o__Coriobacteriales|f__Coriobacteriaceae|g__Collinsella|s__MGYG-HGUT-01982	0	0	0	2.17e-07	3.66e-07	1.41e-06	0	0	0	2.55e-07	2.22e-06	3.75e-06	3.74e-06	1.19e-06	1.08e-05	3e-07	0	4.66e-06	0	0
d__Bacteria|p__Actinobacteriota|c__Coriobacteriia|o__Coriobacteriales|f__Coriobacteriaceae|g__Collinsella|s__MGYG-HGUT-01992	0	0	0	3.04e-06	1.41e-06	1.08e-06	0	1.97e-07	0	0	6.05e-07	4.29e-06	2.85e-06	2.66e-06	9.12e-05	1.62e-07	0	2.46e-05	0	0
d__Bacteria|p__Actinobacteriota|c__Coriobacteriia|o__Coriobacteriales|f__Coriobacteriaceae|g__Collinsella|s__MGYG-HGUT-01993	0	0	4.08e-07	0	1.77e-06	3.06e-07	0	0	0	0	9.28e-07	1.62e-06	1.54e-06	5.93e-07	5.44e-06	0	0	2.18e-06	0	0
d__Bacteria|p__Actinobacteriota|c__Coriobacteriia|o__Coriobacteriales|f__Coriobacteriaceae|g__Collinsella|s__MGYG-HGUT-01996	0	0	5.1e-07	4.39e-06	0	1.72e-06	0	0	3.9e-07	8.42e-07	2.12e-06	9.93e-06	1.75e-06	5.84e-06	6.75e-06	1.03e-05	5.65e-07	2.79e-06	6.13e-07	2.83e-07
d__Bacteria|p__Actinobacteriota|c__Coriobacteriia|o__Coriobacteriales|f__Coriobacteriaceae|g__Collinsella|s__MGYG-HGUT-01997	6.85e-07	2.62e-07	0	2.65e-07	6.47e-07	2.38e-06	0	0	0	0	2.1e-05	1.13e-05	7.53e-06	4.81e-06	1.76e-05	1.18e-06	0	4.97e-06	2.15e-05	5.71e-05
d__Bacteria|p__Actinobacteriota|c__Coriobacteriia|o__Coriobacteriales|f__Coriobacteriaceae|g__Collinsella|s__MGYG-HGUT-01999	2.21e-05	6e-05	5.3e-06	3.36e-05	3.68e-06	1.41e-05	0	4.01e-06	2.47e-06	4.26e-06	1.72e-05	8.9e-06	1.66e-06	1.06e-05	3.55e-05	3.69e-07	0	2.38e-05	0	0
d__Bacteria|p__Actinobacteriota|c__Coriobacteriia|o__Coriobacteriales|f__Coriobacteriaceae|g__Collinsella|s__MGYG-HGUT-02013	0	0	0	8.69e-07	3.66e-07	3.09e-06	0	1.64e-07	0	2.3e-07	2.42e-06	6.3e-06	2.15e-06	4.21e-06	6.28e-06	4.15e-07	0	3.4e-06	0	0
d__Bacteria|p__Actinobacteriota|c__Coriobacteriia|o__Coriobacteriales|f__Coriobacteriaceae|g__Collinsella|s__MGYG-HGUT-02020	0	0	0	0	0	0	0	0	0	0	1.88e-06	2.75e-06	4.47e-06	1.36e-06	4.37e-06	4.62e-07	0	5.58e-07	0	0
d__Bacteria|p__Actinobacteriota|c__Coriobacteriia|o__Coriobacteriales|f__Coriobacteriaceae|g__Collinsella|s__MGYG-HGUT-02028	2.57e-07	7.87e-07	0	4.34e-07	7.59e-07	3.54e-07	0	0	2.08e-07	0	2.14e-06	3.06e-06	1.52e-06	7.02e-07	1.1e-05	4.85e-07	0	5.13e-06	0	0
d__Bacteria|p__Actinobacteriota|c__Coriobacteriia|o__Coriobacteriales|f__Coriobacteriaceae|g__Collinsella|s__MGYG-HGUT-02032	1.71e-07	1.31e-07	0	1.93e-07	5.9e-07	0	0	0	0	0	6.13e-06	9.32e-07	3.53e-06	0	5.89e-06	0	0	1.81e-06	0	0
d__Bacteria|p__Actinobacteriota|c__Coriobacteriia|o__Coriobacteriales|f__Coriobacteriaceae|g__Collinsella|s__MGYG-HGUT-02041	8.35e-07	0	1.16e-06	1.45e-06	4.61e-06	3.7e-06	0	1.61e-06	2.08e-07	7.91e-07	9.09e-06	8.48e-06	1.16e-05	7.09e-06	2.42e-05	4.92e-06	0	9.9e-06	0	0
d__Bacteria|p__Actinobacteriota|c__Coriobacteriia|o__Coriobacteriales|f__Coriobacteriaceae|g__Collinsella|s__MGYG-HGUT-02043	4.35e-06	0	2.58e-06	4.42e-06	3.91e-06	1.58e-05	0	5.32e-06	3.2e-06	4.03e-06	5.38e-06	1.6e-05	9.17e-06	1.44e-05	2.71e-05	1.18e-06	0	1.48e-05	0	0
d__Bacteria|p__Actinobacteriota|c__Coriobacteriia|o__Coriobacteriales|f__Coriobacteriaceae|g__Collinsella|s__MGYG-HGUT-02050	0	0	0	3.14e-07	1.07e-06	4.71e-07	0	2.63e-07	0	1.79e-07	1.33e-06	4.88e-06	5.83e-06	3.23e-06	8.64e-06	5.08e-07	0	2.71e-06	0	0
d__Bacteria|p__Actinobacteriota|c__Coriobacteriia|o__Coriobacteriales|f__Coriobacteriaceae|g__Collinsella|s__MGYG-HGUT-02054	0	0	1.26e-06	4.83e-07	4.78e-06	2.22e-06	0	5.25e-07	0	5.1e-07	6.37e-06	2.39e-05	1.11e-05	1.42e-05	2.11e-05	2.26e-06	0	6.53e-06	0	0
d__Bacteria|p__Actinobacteriota|c__Coriobacteriia|o__Coriobacteriales|f__Coriobacteriaceae|g__Collinsella|s__MGYG-HGUT-02055	0	0	0	2.41e-07	5.9e-07	7.07e-07	0	0	2.03e-06	2.04e-07	5.08e-06	9.51e-06	5.9e-06	6.23e-06	1.75e-05	4.62e-07	4.71e-07	6.97e-06	0	0
d__Bacteria|p__Actinobacteriota|c__Coriobacteriia|o__Coriobacteriales|f__Coriobacteriaceae|g__Collinsella|s__MGYG-HGUT-02066	1.01e-06	0	9.86e-07	1.95e-06	0	5.54e-06	0	1.44e-06	2.6e-07	6.63e-07	1.11e-06	5.96e-06	2.85e-06	4.7e-06	5.02e-06	1.43e-06	0	2.62e-06	0	0
d__Bacteria|p__Actinobacteriota|c__Coriobacteriia|o__Coriobacteriales|f__Coriobacteriaceae|g__Collinsella|s__MGYG-HGUT-02069	0	0	0	0	0	1.04e-06	0	0	0	0	2.7e-06	2.18e-06	3.18e-06	3.07e-07	9.71e-06	3.46e-07	0	3.93e-06	0	0
d__Bacteria|p__Actinobacteriota|c__Coriobacteriia|o__Coriobacteriales|f__Coriobacteriaceae|g__Collinsella|s__MGYG-HGUT-02081	0	0	3.06e-07	1.69e-07	1.07e-06	1.39e-06	0	3.61e-07	0	0	1.51e-06	3.33e-06	1.8e-06	1.51e-06	4.27e-06	2.77e-07	0	1.42e-06	4.87e-07	1.29e-06
d__Bacteria|p__Actinobacteriota|c__Coriobacteriia|o__Coriobacteriales|f__Coriobacteriaceae|g__Collinsella|s__MGYG-HGUT-02087	0	0	0	0	4.22e-07	0	0	0	0	0	1.11e-06	3.46e-06	2.11e-06	1.34e-06	2.17e-06	3.23e-07	0	7.25e-07	0	0
d__Bacteria|p__Actinobacteriota|c__Coriobacteriia|o__Coriobacteriales|f__Coriobacteriaceae|g__Collinsella|s__MGYG-HGUT-02100	0	0	0	3.38e-07	6.19e-07	1.16e-06	0	0	0	3.57e-07	1.49e-06	1.58e-05	2.57e-06	7.88e-06	2.95e-05	1.62e-07	1.04e-06	1.21e-05	0	0
d__Bacteria|p__Actinobacteriota|c__Coriobacteriia|o__Coriobacteriales|f__Coriobacteriaceae|g__Collinsella|s__MGYG-HGUT-02107	3.73e-06	3.69e-06	4.28e-06	8.93e-07	2.7e-06	2.15e-06	0	2.44e-05	3.64e-07	4.39e-06	2.22e-06	3.24e-06	6.08e-06	1.49e-06	6.44e-06	5.33e-06	0	1.92e-06	1.04e-06	1.98e-06
d__Bacteria|p__Actinobacteriota|c__Coriobacteriia|o__Coriobacteriales|f__Coriobacteriaceae|g__Collinsella|s__MGYG-HGUT-02110	1.93e-07	0	6.8e-07	0	3.09e-07	0	0	0	0	0	1.96e-06	3.8e-06	7.3e-06	2.79e-06	1.36e-06	4.15e-07	0	7.25e-07	0	0
d__Bacteria|p__Actinobacteriota|c__Coriobacteriia|o__Coriobacteriales|f__Coriobacteriaceae|g__Collinsella|s__MGYG-HGUT-02111	1.5e-06	1.8e-06	8.84e-07	3.62e-07	1.72e-06	1.63e-06	0	3.74e-06	2.86e-07	1.71e-06	4.25e-06	4.14e-06	1.36e-05	3.56e-06	1.57e-05	8.54e-07	0	5.58e-06	1.06e-07	4.4e-07
d__Bacteria|p__Actinobacteriota|c__Coriobacteriia|o__Coriobacteriales|f__Coriobacteriaceae|g__Collinsella|s__MGYG-HGUT-02112	5.18e-06	1.33e-06	7.11e-06	1.66e-05	4.78e-07	1.07e-05	0	2.82e-06	0	2.65e-06	2.74e-06	6.94e-06	1.82e-06	6.48e-06	9.21e-06	6.23e-07	0	8.01e-06	3.17e-07	0
d__Bacteria|p__Actinobacteriota|c__Coriobacteriia|o__Coriobacteriales|f__Coriobacteriaceae|g__Collinsella|s__MGYG-HGUT-02117	9.42e-07	2.53e-06	7.17e-06	6.27e-07	1.1e-06	9.19e-07	0	2.95e-07	7.03e-07	1.2e-06	8.31e-06	2.17e-05	3.79e-06	1.57e-05	8.22e-06	9.69e-07	0	3.43e-06	8.99e-06	2.49e-05
d__Bacteria|p__Actinobacteriota|c__Coriobacteriia|o__Coriobacteriales|f__Coriobacteriaceae|g__Collinsella|s__MGYG-HGUT-02122	6.42e-07	5.62e-07	3.06e-07	4.83e-07	9e-07	2.83e-07	0	0	0	1.1e-06	1.29e-05	6.86e-06	2.15e-06	3.69e-06	6.75e-06	1.22e-06	0	2.65e-06	1.5e-05	4.47e-05
d__Bacteria|p__Actinobacteriota|c__Coriobacteriia|o__Coriobacteriales|f__Coriobacteriaceae|g__Collinsella|s__MGYG-HGUT-02130	2.12e-06	3.9e-06	1.39e-06	6.76e-07	3.43e-06	5.19e-07	0	3.54e-05	1.82e-07	3.75e-05	2.64e-06	4.17e-06	4.4e-06	1.05e-06	2.1e-05	2.93e-06	0	9.6e-06	3.38e-07	4.4e-07
d__Bacteria|p__Actinobacteriota|c__Coriobacteriia|o__Coriobacteriales|f__Coriobacteriaceae|g__Collinsella|s__MGYG-HGUT-02137	1.62e-05	8.62e-06	2.41e-06	5.41e-06	2.59e-06	3.01e-05	0	3.32e-06	4.09e-06	2.07e-06	4.64e-06	6.84e-06	4.21e-06	1.17e-05	1.45e-05	1.94e-06	5.96e-07	1.35e-05	4.02e-07	6.91e-07
d__Bacteria|p__Actinobacteriota|c__Coriobacteriia|o__Coriobacteriales|f__Coriobacteriaceae|g__Collinsella|s__MGYG-HGUT-02142	0	0	0	0	6.75e-07	0	0	0	0	0	1.98e-06	1.15e-06	1.59e-06	3.29e-07	8.06e-06	0	0	2.59e-06	0	0
d__Bacteria|p__Actinobacteriota|c__Coriobacteriia|o__Coriobacteriales|f__Coriobacteriaceae|g__Collinsella|s__MGYG-HGUT-02183	1.01e-06	6.55e-07	0	2.63e-06	5.62e-07	3.42e-06	0	0	2.66e-05	0	1.23e-06	1.5e-06	4.63e-06	3.73e-07	1.44e-05	0	0	1.07e-05	0	0
d__Bacteria|p__Actinobacteriota|c__Coriobacteriia|o__Coriobacteriales|f__Coriobacteriaceae|g__Collinsella|s__MGYG-HGUT-02184	1.28e-07	3.37e-07	0	0	5.06e-07	8.49e-07	0	2.3e-07	0	0	2.64e-06	7.01e-06	2.95e-06	4.85e-06	3.95e-06	7.15e-07	3.14e-07	1.48e-06	2.12e-07	2.83e-07
d__Bacteria|p__Actinobacteriota|c__Coriobacteriia|o__Coriobacteriales|f__Coriobacteriaceae|g__Collinsella|s__MGYG-HGUT-02189	0	0	3.4e-07	9.89e-07	2.87e-06	6.37e-07	0	0	2.08e-07	0	6.19e-06	2.16e-06	9.83e-07	5.71e-07	2.54e-06	3.46e-07	0	1.65e-06	0	0
d__Bacteria|p__Actinobacteriota|c__Coriobacteriia|o__Coriobacteriales|f__Coriobacteriaceae|g__Collinsella|s__MGYG-HGUT-02198	5.14e-07	3.56e-07	8.5e-07	7.96e-07	3.09e-06	7.07e-07	2.84e-07	7.22e-07	2.86e-07	4.08e-07	2.36e-06	6.74e-06	2.2e-06	3.82e-06	1.45e-05	5.77e-07	6.9e-07	5.8e-06	5.92e-07	7.22e-07
d__Bacteria|p__Actinobacteriota|c__Coriobacteriia|o__Coriobacteriales|f__Coriobacteriaceae|g__Collinsella|s__MGYG-HGUT-02206	0	0	0	0	0	0	0	0	0	0	1.41e-06	1.72e-06	4.7e-06	0	1.67e-06	0	0	5.02e-07	0	0
d__Bacteria|p__Actinobacteriota|c__Coriobacteriia|o__Coriobacteriales|f__Coriobacteriaceae|g__Collinsella|s__MGYG-HGUT-02211	4.09e-05	3.61e-05	2.45e-06	3.6e-06	2.53e-07	3.89e-06	1.9e-07	8.86e-07	7.55e-07	4.59e-07	3.04e-06	4.5e-05	5.64e-06	0.000106723	1.59e-05	1.13e-06	2.35e-06	1.29e-05	3.03e-05	7.98e-06
d__Bacteria|p__Actinobacteriota|c__Coriobacteriia|o__Coriobacteriales|f__Coriobacteriaceae|g__Collinsella|s__MGYG-HGUT-02231	0	0	0	0	7.87e-07	3.54e-07	0	0	0	0	8.27e-07	4.34e-06	2.88e-06	9.88e-07	6.65e-06	0	0	2.79e-06	0	0
d__Bacteria|p__Actinobacteriota|c__Coriobacteriia|o__Coriobacteriales|f__Coriobacteriaceae|g__Collinsella|s__MGYG-HGUT-02557	0	0	0	1.21e-06	2.16e-05	9.67e-07	0	0	0	6.12e-07	8.31e-06	2.26e-05	2.45e-05	1.33e-05	3.12e-05	3.74e-06	0	1.45e-05	2.03e-06	5.65e-06
d__Bacteria|p__Actinobacteriota|c__Coriobacteriia|o__Coriobacteriales|f__Coriobacteriaceae|g__Collinsella|s__MGYG-HGUT-02576	9.42e-07	1.37e-06	4.08e-07	2.15e-06	5.26e-05	1.56e-06	9.48e-06	0	0	7.65e-07	0.000147466	1.75e-05	2.14e-05	1.04e-05	3.35e-06	1.11e-06	5.02e-07	2.01e-06	0	0
d__Bacteria|p__Actinobacteriota|c__Coriobacteriia|o__Coriobacteriales|f__Coriobacteriaceae|g__Collinsella|s__MGYG-HGUT-02690	0	0	0	2.41e-07	0	2.36e-07	0	0	0	0	1.29e-06	1.77e-06	1.92e-06	7.46e-07	9.73e-06	0	0	3.21e-06	0	0
d__Bacteria|p__Actinobacteriota|c__Coriobacteriia|o__Coriobacteriales|f__Coriobacteriaceae|g__Collinsella|s__MGYG-HGUT-02692	0	0	0	1.45e-07	0	3.06e-07	0	0	0	0	1.33e-06	1.99e-06	6.55e-07	1.01e-06	3.79e-06	3e-07	0	5.02e-07	0	0
d__Bacteria|p__Actinobacteriota|c__Coriobacteriia|o__Coriobacteriales|f__Coriobacteriaceae|g__Collinsella|s__MGYG-HGUT-02714	0	0	0	3.86e-07	9.28e-07	1.08e-06	0	1.58e-06	0	1.28e-07	1.77e-06	1.08e-06	1.05e-05	4.83e-07	1.39e-05	4.15e-07	0	6.44e-06	0	2.51e-07
d__Bacteria|p__Actinobacteriota|c__Coriobacteriia|o__Coriobacteriales|f__Coriobacteriaceae|g__Collinsella|s__MGYG-HGUT-02728	0	0	0	2.9e-07	0	0	0	0	0	0	7.26e-07	1.2e-06	8.19e-07	0	1.09e-05	2.77e-07	0	3.77e-06	0	0
d__Bacteria|p__Actinobacteriota|c__Coriobacteriia|o__Coriobacteriales|f__Coriobacteriaceae|g__Collinsella|s__MGYG-HGUT-02730	0	0	2.72e-07	0	7.59e-07	0	0	0	0	1.53e-07	2.98e-06	2.5e-06	2.5e-06	1.51e-06	8.48e-06	5.31e-07	0	3.15e-06	0	0
d__Bacteria|p__Actinobacteriota|c__Coriobacteriia|o__Coriobacteriales|f__Coriobacteriaceae|g__Collinsella|s__MGYG-HGUT-02731	1.93e-07	3.18e-07	0	1.21e-07	3.09e-07	0	0	4.27e-07	0	2.09e-06	7.86e-07	3.78e-06	2.97e-06	1.67e-06	1.67e-05	3e-07	0	5.75e-06	0	0
d__Bacteria|p__Actinobacteriota|c__Coriobacteriia|o__Coriobacteriales|f__Coriobacteriaceae|g__Collinsella|s__MGYG-HGUT-02732	0	0	0	0	1.55e-06	4.24e-07	0	0	0	0	2.54e-06	2.67e-06	1.92e-06	1.71e-06	9.11e-06	3.69e-07	0	3.29e-06	1.71e-06	5.31e-06
d__Bacteria|p__Actinobacteriota|c__Coriobacteriia|o__Coriobacteriales|f__Coriobacteriaceae|g__Collinsella|s__MGYG-HGUT-02733	0	1.5e-07	2.72e-07	1.45e-07	3.66e-07	0	0	0	0	0	1.49e-06	6.96e-06	1.19e-06	4.28e-06	8.48e-06	7.62e-07	0	2.76e-06	0	0
d__Bacteria|p__Actinobacteriota|c__Coriobacteriia|o__Coriobacteriales|f__Coriobacteriaceae|g__Collinsella|s__MGYG-HGUT-02734	0	0	0	0	0	0	0	0	0	0	2.08e-06	8.31e-06	1.43e-06	5.51e-06	2.56e-06	0	0	8.09e-07	0	0
d__Bacteria|p__Actinobacteriota|c__Coriobacteriia|o__Coriobacteriales|f__Coriobacteriaceae|g__Collinsella|s__MGYG-HGUT-02735	0	0	0	3.62e-07	0	2.36e-07	0	0	0	0	1.31e-06	1.13e-06	2.97e-06	0	2.77e-06	0	0	8.93e-07	0	0
d__Bacteria|p__Actinobacteriota|c__Coriobacteriia|o__Coriobacteriales|f__Coriobacteriaceae|g__Collinsella|s__MGYG-HGUT-02739	1.07e-07	0	0	0	0	1.89e-07	0	0	0	0	6.01e-06	9.17e-06	1.1e-06	4.81e-06	7.2e-06	0	0	2.06e-06	2.67e-06	6.15e-06
d__Bacteria|p__Actinobacteriota|c__Coriobacteriia|o__Coriobacteriales|f__Coriobacteriaceae|g__Collinsella|s__MGYG-HGUT-02740	1.63e-06	0	2.07e-06	2.61e-06	5.9e-07	7.92e-06	0	1.67e-06	1.82e-06	1.61e-06	2.02e-06	8.19e-06	2.18e-06	7.07e-06	2.15e-06	0	0	1.73e-06	0	0
d__Bacteria|p__Actinobacteriota|c__Coriobacteriia|o__Coriobacteriales|f__Coriobacteriaceae|g__Collinsella|s__MGYG-HGUT-02741	9.42e-07	0	0	0	4.5e-07	0	0	0	0	0	2.16e-06	9.07e-07	1.8e-06	0	1.41e-06	0	0	2.79e-07	0	0
d__Bacteria|p__Actinobacteriota|c__Coriobacteriia|o__Coriobacteriales|f__Coriobacteriaceae|g__Collinsella|s__MGYG-HGUT-02742	0	0	0	0	0	4.01e-07	0	0	0	0	7.26e-07	1.37e-06	7.49e-07	0	2.67e-06	0	0	9.48e-07	0	0
d__Bacteria|p__Actinobacteriota|c__Coriobacteriia|o__Coriobacteriales|f__Coriobacteriaceae|g__Collinsella|s__MGYG-HGUT-02743	2.1e-06	1.89e-06	4.11e-06	7.51e-06	4.72e-06	1.12e-05	0	1.02e-06	4.95e-07	9.44e-07	7.68e-06	4.24e-06	8.52e-06	1.89e-06	4.97e-06	5.61e-06	0	3.32e-06	0	0
d__Bacteria|p__Actinobacteriota|c__Coriobacteriia|o__Coriobacteriales|f__Coriobacteriaceae|g__Collinsella|s__MGYG-HGUT-02744	0	9.36e-08	3.06e-07	3.38e-07	5.34e-07	3.06e-07	0	0	2.08e-07	0	1.86e-06	1.77e-06	1.32e-05	0	1.83e-05	0	0	7.31e-06	0	0
d__Bacteria|p__Actinobacteriota|c__Coriobacteriia|o__Coriobacteriales|f__Coriobacteriaceae|g__Collinsella|s__MGYG-HGUT-02745	0	0	0	1.21e-07	7.59e-07	2.36e-07	0	0	2.08e-07	0	1.19e-06	1.35e-06	1.8e-06	3.73e-07	4.71e-06	0	0	1.39e-06	0	0
d__Bacteria|p__Actinobacteriota|c__Coriobacteriia|o__Coriobacteriales|f__Coriobacteriaceae|g__Collinsella|s__MGYG-HGUT-02746	0	0	0	0	0	2.12e-07	0	0	0	0	8.27e-07	1.37e-06	1.17e-06	0	4.24e-06	0	0	1.23e-06	0	0
d__Bacteria|p__Actinobacteriota|c__Coriobacteriia|o__Coriobacteriales|f__Coriobacteriaceae|g__Collinsella|s__MGYG-HGUT-02747	0	0	0	2.9e-07	0	0	0	0	0	0	7.86e-07	3.6e-06	2.01e-06	2.09e-06	3.3e-06	0	0	1.56e-06	0	0
d__Bacteria|p__Actinobacteriota|c__Coriobacteriia|o__Coriobacteriales|f__Coriobacteriaceae|g__Collinsella|s__MGYG-HGUT-02748	0	0	0	1.45e-07	5.06e-07	5.42e-07	0	0	0	0	1.47e-06	3.51e-06	5.15e-07	9.44e-07	5.63e-06	0	0	2.2e-06	0	0
d__Bacteria|p__Actinobacteriota|c__Coriobacteriia|o__Coriobacteriales|f__Coriobacteriaceae|g__Collinsella|s__MGYG-HGUT-02749	0	0	0	0	0	1.89e-07	0	0	0	0	9.28e-07	6.37e-07	4.91e-07	0	1.65e-06	2.31e-07	4.08e-07	8.93e-07	0	0
d__Bacteria|p__Actinobacteriota|c__Coriobacteriia|o__Coriobacteriales|f__Coriobacteriaceae|g__Collinsella|s__MGYG-HGUT-02750	0	0	1.29e-06	0	5.06e-07	2.12e-07	0	0	0	1.79e-07	8.87e-07	2.45e-06	5.85e-07	1.67e-06	4.32e-06	4.62e-07	0	1.26e-06	0	0
d__Bacteria|p__Actinobacteriota|c__Coriobacteriia|o__Coriobacteriales|f__Coriobacteriaceae|g__Collinsella|s__MGYG-HGUT-02751	0	0	0	0	0	6.37e-07	0	0	0	0	1.71e-06	2.23e-06	1.15e-06	9.66e-07	4.79e-06	1.62e-07	0	2.32e-06	0	0
d__Bacteria|p__Actinobacteriota|c__Coriobacteriia|o__Coriobacteriales|f__Coriobacteriaceae|g__Collinsella|s__MGYG-HGUT-02752	4.5e-07	5.43e-07	0	3.38e-07	2.33e-06	1.65e-07	0	0	0	0	2.52e-06	2.53e-06	2.97e-06	1.25e-06	3.9e-06	2.54e-07	0	1.84e-06	0	0
d__Bacteria|p__Actinobacteriota|c__Coriobacteriia|o__Coriobacteriales|f__Coriobacteriaceae|g__Collinsella|s__MGYG-HGUT-02755	0	0	0	1.93e-07	0	3.06e-07	0	0	0	1.79e-07	2.66e-06	3.02e-06	2.11e-06	1.93e-06	4.32e-06	0	0	9.76e-07	0	0
d__Bacteria|p__Actinobacteriota|c__Coriobacteriia|o__Coriobacteriales|f__Coriobacteriaceae|g__Collinsella|s__MGYG-HGUT-02757	0	0	0	1.93e-07	5.34e-07	0	1.9e-07	0	0	3.83e-07	5.24e-07	1.81e-06	8.42e-07	6.8e-07	2.96e-06	0	0	5.58e-07	0	0
d__Bacteria|p__Actinobacteriota|c__Coriobacteriia|o__Coriobacteriales|f__Coriobacteriaceae|g__Collinsella|s__MGYG-HGUT-02759	2.78e-07	0	2.72e-07	4.1e-07	9e-06	3.3e-07	0	0	0	0	2.58e-06	6.37e-06	9.59e-07	2.94e-06	2.85e-06	0	0	7.53e-07	4.02e-07	1.48e-06
d__Bacteria|p__Actinobacteriota|c__Coriobacteriia|o__Coriobacteriales|f__Coriobacteriaceae|g__Collinsella|s__MGYG-HGUT-02765	0	0	0	0	1.69e-06	2.36e-07	0	0	0	2.3e-07	2.62e-06	2.84e-06	2.74e-06	7.24e-07	3.04e-06	5.77e-07	0	8.09e-07	0	0
d__Bacteria|p__Actinobacteriota|c__Coriobacteriia|o__Coriobacteriales|f__Coriobacteriaceae|g__Collinsella|s__MGYG-HGUT-02766	1.56e-06	0	4.62e-06	1.45e-06	9.56e-07	4.31e-06	0	1.35e-06	3.2e-06	1.53e-06	1.1e-05	9.95e-06	6.25e-06	6.54e-06	3.22e-06	0	0	3.38e-06	1.52e-05	4.43e-05
d__Bacteria|p__Actinobacteriota|c__Coriobacteriia|o__Coriobacteriales|f__Coriobacteriaceae|g__Collinsella|s__MGYG-HGUT-02767	0	0	0	0	0	2.12e-07	0	0	0	0	2.82e-07	7.11e-07	6.32e-07	0	1.28e-06	2.54e-07	0	4.18e-07	0	0
d__Bacteria|p__Actinobacteriota|c__Coriobacteriia|o__Coriobacteriales|f__Coriobacteriaceae|g__Collinsella|s__MGYG-HGUT-02775	0	0	0	0	5.9e-07	0	0	0	0	0	3.63e-07	3.19e-06	2.25e-06	8.78e-07	4.49e-05	0	0	1.73e-05	0	0
d__Bacteria|p__Actinobacteriota|c__Coriobacteriia|o__Coriobacteriales|f__Coriobacteriaceae|g__Collinsella|s__MGYG-HGUT-02778	0	1.31e-07	2.72e-07	8.69e-07	9e-07	2.83e-07	0	0	0	1.53e-07	9.82e-06	5.88e-06	2.57e-06	3.1e-06	9.32e-06	5.54e-07	0	3.68e-06	0	0
d__Bacteria|p__Actinobacteriota|c__Coriobacteriia|o__Coriobacteriales|f__Coriobacteriaceae|g__Collinsella|s__MGYG-HGUT-02793	2.76e-06	2.42e-06	0	3.86e-07	1.97e-07	9.67e-07	0	9.19e-07	0	0	4.36e-06	3.16e-06	1.66e-06	1.54e-06	1.07e-05	2.31e-07	0	4.49e-06	0	0
d__Bacteria|p__Actinobacteriota|c__Coriobacteriia|o__Coriobacteriales|f__Coriobacteriaceae|g__Collinsella|s__MGYG-HGUT-02808	1.69e-06	1.99e-06	6.12e-07	2.63e-06	3.96e-06	8.46e-06	0	2.63e-07	2.08e-07	1.25e-06	2.4e-06	5.15e-06	2.55e-06	4.21e-06	9.24e-06	1.66e-06	0	5.16e-06	0	0
d__Bacteria|p__Actinobacteriota|c__Coriobacteriia|o__Coriobacteriales|f__Coriobacteriaceae|g__Collinsella|s__MGYG-HGUT-02824	3.21e-06	1.39e-06	5.44e-07	1.42e-06	1.15e-06	3.65e-06	2.53e-07	0	0	3.57e-07	3.51e-05	2.54e-05	7.67e-06	1.36e-05	1.46e-05	5.77e-07	0	5.89e-06	3.24e-05	8.4e-05
d__Bacteria|p__Actinobacteriota|c__Coriobacteriia|o__Coriobacteriales|f__Coriobacteriaceae|g__Collinsella|s__MGYG-HGUT-02844	0	0	0	2.41e-07	4.22e-07	3.3e-07	0	0	0	1.53e-07	2.84e-06	4.61e-06	2.06e-06	2.3e-06	1.61e-05	4.38e-07	0	7.62e-06	0	0
d__Bacteria|p__Actinobacteriota|c__Coriobacteriia|o__Coriobacteriales|f__Coriobacteriaceae|g__Collinsella|s__MGYG-HGUT-02847	0	5.99e-07	3.06e-07	0	0	3.06e-07	1.9e-07	0	0	0	1.57e-06	5.34e-06	3.16e-06	3.14e-06	1.96e-06	7.62e-07	6.28e-07	0	1.48e-07	0
d__Bacteria|p__Actinobacteriota|c__Coriobacteriia|o__Coriobacteriales|f__Coriobacteriaceae|g__Collinsella|s__MGYG-HGUT-02849	0	9.36e-08	0	0	0	2.59e-07	0	0	0	0	6.05e-07	2.79e-06	9.12e-07	1.4e-06	5.29e-05	0	0	2.11e-05	0	0
d__Bacteria|p__Actinobacteriota|c__Coriobacteriia|o__Coriobacteriales|f__Coriobacteriaceae|g__Collinsella|s__MGYG-HGUT-02851	0	0	0	0	0	0	0	0	0	0	7.26e-07	1.2e-06	8.19e-07	3.29e-07	0.000185761	4.15e-07	0	5.01e-05	0	0
d__Bacteria|p__Actinobacteriota|c__Coriobacteriia|o__Coriobacteriales|f__Coriobacteriaceae|g__Collinsella|s__MGYG-HGUT-02852	0	0	0	0	0	5.66e-07	0	0	0	0	7.46e-07	2.08e-06	7.72e-07	1.14e-06	8.87e-06	1.27e-06	0	1.59e-06	0	0
d__Bacteria|p__Actinobacteriota|c__Coriobacteriia|o__Coriobacteriales|f__Coriobacteriaceae|g__Collinsella|s__MGYG-HGUT-02853	1.28e-07	0	0	3.76e-06	0	1.04e-06	0	2.3e-07	0	7.14e-07	4.21e-06	2.4e-06	3.3e-06	8.12e-07	4.92e-06	0	0	1.92e-06	1.92e-06	3.64e-06
d__Bacteria|p__Actinobacteriota|c__Coriobacteriia|o__Coriobacteriales|f__Coriobacteriaceae|g__Collinsella|s__MGYG-HGUT-02855	1.58e-05	1.66e-05	1.63e-06	2.08e-06	8.43e-07	6.2e-06	4.84e-06	1.18e-06	2.47e-06	8.93e-07	6.17e-06	7.99e-06	1.8e-05	1.28e-05	2.38e-05	5.77e-06	2.5e-05	1.79e-05	1.52e-05	8.79e-06
d__Bacteria|p__Actinobacteriota|c__Coriobacteriia|o__Coriobacteriales|f__Coriobacteriaceae|g__Collinsella|s__MGYG-HGUT-02856	6.72e-06	1.71e-05	4.08e-07	5.41e-06	1.97e-06	3.63e-06	0	7.88e-07	0	2.55e-07	2.72e-06	1.03e-06	1.71e-06	5.05e-07	7.17e-06	1.85e-06	0	4.69e-06	2.12e-07	0
d__Bacteria|p__Actinobacteriota|c__Coriobacteriia|o__Coriobacteriales|f__Coriobacteriaceae|g__Collinsella|s__MGYG-HGUT-02858	0	0	0	0	0	0	0	0	0	0	2.58e-06	5.39e-06	1.87e-06	3.1e-06	2.54e-06	5.54e-07	0	1.12e-06	0	0
d__Bacteria|p__Actinobacteriota|c__Coriobacteriia|o__Coriobacteriales|f__Coriobacteriaceae|g__Collinsella|s__MGYG-HGUT-02859	0	0	0	1.69e-07	0	0	0	0	0	3.83e-07	9.28e-07	4.34e-06	2.01e-06	1.38e-06	3.98e-06	0	1.16e-06	1.09e-06	6.56e-07	2.29e-06
d__Bacteria|p__Actinobacteriota|c__Coriobacteriia|o__Coriobacteriales|f__Coriobacteriaceae|g__Collinsella|s__MGYG-HGUT-02860	0	0	0	0	0	3.06e-07	0	0	0	0	9.07e-07	1.9e-05	3.06e-06	1.17e-05	3.85e-06	0	0	1.26e-06	0	0
d__Bacteria|p__Actinobacteriota|c__Coriobacteriia|o__Coriobacteriales|f__Coriobacteriaceae|g__Collinsella|s__MGYG-HGUT-02864	9.32e-06	2.27e-05	5.17e-06	2.67e-05	2.09e-05	2.1e-05	3.32e-06	3.58e-06	8.33e-07	3.98e-06	3.19e-05	2.73e-05	9.15e-06	1.66e-05	1e-05	3.82e-05	3.83e-06	5.58e-06	3.19e-05	7.69e-05
d__Bacteria|p__Actinobacteriota|c__Coriobacteriia|o__Coriobacteriales|f__Coriobacteriaceae|g__Collinsella|s__MGYG-HGUT-02865	0	0	0	0	6.47e-07	0	0	0	0	0	1.33e-06	3.92e-06	2.29e-06	2.24e-06	2.72e-06	0	0	1.28e-06	0	0
d__Bacteria|p__Actinobacteriota|c__Coriobacteriia|o__Coriobacteriales|f__Coriobacteriaceae|g__Collinsella|s__MGYG-HGUT-02869	6.42e-07	9.74e-07	9.86e-07	3.62e-07	5.9e-07	5.14e-06	0	6.24e-07	0	2.35e-06	7.3e-06	1.22e-05	9.99e-06	7.92e-06	1.1e-05	3.92e-07	0	5.36e-06	4.51e-06	1.42e-05
d__Bacteria|p__Actinobacteriota|c__Coriobacteriia|o__Coriobacteriales|f__Coriobacteriaceae|g__Collinsella|s__MGYG-HGUT-02871	6.23e-06	6.48e-06	2.41e-06	2.54e-05	4.02e-06	2.29e-05	0	1.25e-06	3.69e-05	2.04e-06	2.76e-05	2.31e-05	1.17e-05	3.95e-05	2.28e-05	4.22e-06	3.77e-07	3.28e-05	3.79e-05	3.83e-05
d__Bacteria|p__Actinobacteriota|c__Coriobacteriia|o__Coriobacteriales|f__Coriobacteriaceae|g__Collinsella|s__MGYG-HGUT-02911	1.5e-07	0	1.67e-06	2.17e-07	1.8e-06	2.12e-07	0	1.41e-06	2.08e-07	0	1.19e-06	2.79e-06	1.1e-05	8.12e-07	3.65e-05	1.85e-06	0	1.24e-05	0	0
d__Bacteria|p__Actinobacteriota|c__Coriobacteriia|o__Coriobacteriales|f__Coriobacteriaceae|g__Collinsella|s__MGYG-HGUT-02915	4.07e-07	1.87e-07	4.76e-07	0	5.34e-07	5.89e-07	0	0	1.82e-07	7.4e-07	4.23e-06	2.72e-06	2.64e-06	1.23e-06	8.35e-06	1.25e-06	0	2.87e-06	8.04e-07	2.48e-06
d__Bacteria|p__Actinobacteriota|c__Coriobacteriia|o__Coriobacteriales|f__Coriobacteriaceae|g__Collinsella|s__MGYG-HGUT-02916	1.71e-07	1.5e-07	0	2.41e-07	5.9e-07	0	0	2.3e-07	0	3.06e-07	1.43e-06	1.1e-05	1.54e-06	4.39e-06	8.98e-06	2.31e-07	0	3.32e-06	0	0
d__Bacteria|p__Actinobacteriota|c__Coriobacteriia|o__Coriobacteriales|f__Coriobacteriaceae|g__Collinsella|s__MGYG-HGUT-02917	0	0	0	1.45e-07	6.75e-07	9.67e-07	0	0	0	0	1.03e-06	3.82e-06	7.02e-06	1.34e-06	8.66e-06	5.77e-07	0	3.38e-06	0	0
d__Bacteria|p__Actinobacteriota|c__Coriobacteriia|o__Coriobacteriales|f__Coriobacteriaceae|g__Collinsella|s__MGYG-HGUT-02918	0	0	4.76e-07	4.1e-07	0	4.01e-07	0	0	0	3.83e-07	1.25e-06	5.22e-06	4.75e-06	3.47e-06	1.09e-05	5.54e-07	0	2.76e-06	0	0
d__Bacteria|p__Actinobacteriota|c__Coriobacteriia|o__Coriobacteriales|f__Coriobacteriaceae|g__Collinsella|s__MGYG-HGUT-02921	3.41e-05	3.9e-05	1.16e-05	1.59e-05	2.29e-05	4.71e-05	2.53e-07	1.71e-05	2.68e-06	6.99e-06	1.45e-05	1.01e-05	0.000125052	1.43e-05	2.79e-05	6.25e-05	8.16e-07	4.11e-05	4.67e-06	1.18e-05
d__Bacteria|p__Actinobacteriota|c__Coriobacteriia|o__Coriobacteriales|f__Coriobacteriaceae|g__Collinsella|s__MGYG-HGUT-02923	1.05e-06	2.38e-06	5.44e-07	7.67e-06	1.55e-06	1.65e-07	0	3.94e-07	8.85e-07	0	3.73e-06	2.72e-06	6.88e-06	8.78e-07	7.59e-06	6.69e-07	0	3.88e-06	8.46e-07	1.29e-06
d__Bacteria|p__Actinobacteriota|c__Coriobacteriia|o__Coriobacteriales|f__Coriobacteriaceae|g__Collinsella|s__MGYG-HGUT-02927	7.15e-06	7.7e-06	3.26e-06	5.45e-06	4.78e-07	6.41e-06	0	1.12e-06	3.72e-05	2.27e-06	4.44e-06	1.49e-05	2.08e-05	9.39e-06	3.22e-05	5.31e-07	2.51e-07	2.13e-05	2.54e-06	4.08e-06
d__Bacteria|p__Actinobacteriota|c__Coriobacteriia|o__Coriobacteriales|f__Coriobacteriaceae|g__Collinsella|s__MGYG-HGUT-02928	1.93e-07	9.36e-08	0	1.69e-07	5.34e-07	4.24e-07	0	7.55e-07	0	3.06e-07	1.98e-06	4.41e-07	1.01e-06	0	9.42e-06	6.92e-07	0	2.98e-06	1.27e-07	2.51e-07
d__Bacteria|p__Actinobacteriota|c__Coriobacteriia|o__Coriobacteriales|f__Coriobacteriaceae|g__Collinsella|s__MGYG-HGUT-02929	1.48e-05	4.8e-05	1.68e-05	8.05e-05	2.95e-06	1.55e-05	1.2e-06	3.62e-05	7.29e-07	6.71e-06	1.16e-05	1.52e-05	2.29e-06	1.12e-05	0.000231842	3.75e-05	6.9e-07	0.00024633	9.81e-06	2.49e-05
d__Bacteria|p__Actinobacteriota|c__Coriobacteriia|o__Coriobacteriales|f__Coriobacteriaceae|g__Collinsella|s__MGYG-HGUT-02932	2.14e-07	0	0	1.45e-07	0	3.77e-07	0	0	0	0	1.71e-06	1.05e-05	5.57e-06	7.86e-06	3.06e-06	0	0	2.71e-06	4.21e-06	1.08e-05
d__Bacteria|p__Actinobacteriota|c__Coriobacteriia|o__Coriobacteriales|f__Coriobacteriaceae|g__Collinsella|s__MGYG-HGUT-02936	0	0	0	0	4.78e-07	0	0	0	0	0	7.86e-07	2.72e-06	1.36e-06	1.65e-06	1.73e-05	7.38e-07	0	7.09e-06	0	0
d__Bacteria|p__Actinobacteriota|c__Coriobacteriia|o__Coriobacteriales|f__Coriobacteriaceae|g__Collinsella|s__MGYG-HGUT-02947	0	0	0	0	1.15e-06	6.37e-07	0	0	0	0	8.87e-07	2.35e-06	1.85e-06	1.62e-06	2.67e-06	0	2.35e-06	1.06e-06	0	0
d__Bacteria|p__Actinobacteriota|c__Coriobacteriia|o__Coriobacteriales|f__Coriobacteriaceae|g__Collinsella|s__MGYG-HGUT-02948	0	0	0	0	0	3.06e-06	0	0	0	0	1.07e-06	2.4e-06	1.57e-06	1.23e-06	7.41e-06	2.31e-07	0	2.62e-06	0	0
d__Bacteria|p__Actinobacteriota|c__Coriobacteriia|o__Coriobacteriales|f__Coriobacteriaceae|g__Collinsella|s__MGYG-HGUT-02958	1.93e-07	0	0	1.93e-07	0	0	0	0	0	0	2.32e-06	5.91e-06	3.02e-06	3.73e-06	1e-05	4.38e-07	0	3.38e-06	0	0
d__Bacteria|p__Actinobacteriota|c__Coriobacteriia|o__Coriobacteriales|f__Coriobacteriaceae|g__Collinsella|s__MGYG-HGUT-02961	8.14e-07	4.2e-06	2.96e-06	1.72e-05	9.33e-06	1.08e-05	0	6.24e-07	1.82e-07	3.65e-06	7.54e-06	2.45e-05	2.26e-05	1.59e-05	6.37e-05	4.43e-06	6.24e-06	2.47e-05	1.52e-06	2.39e-06
d__Bacteria|p__Actinobacteriota|c__Coriobacteriia|o__Coriobacteriales|f__Coriobacteriaceae|g__Collinsella|s__MGYG-HGUT-02968	2.59e-06	3.02e-06	5.1e-07	1.3e-05	7.23e-06	4.27e-06	0	0	1.09e-06	7.65e-07	3.63e-05	1.94e-05	6.01e-06	1.19e-05	5.18e-06	1.45e-06	1.98e-06	1.12e-05	3.52e-05	9.87e-05
d__Bacteria|p__Actinobacteriota|c__Coriobacteriia|o__Coriobacteriales|f__Coriobacteriaceae|g__Collinsella|s__MGYG-HGUT-02970	2.23e-05	2.46e-05	3.13e-06	1.06e-05	7.28e-06	4.48e-06	1.3e-06	1.67e-06	6.77e-07	1.38e-06	5.77e-06	1.25e-05	3.22e-05	5.79e-06	3.01e-05	5.93e-06	7.25e-06	1.51e-05	8.46e-07	1.32e-06
d__Bacteria|p__Actinobacteriota|c__Coriobacteriia|o__Coriobacteriales|f__Coriobacteriaceae|g__Collinsella|s__MGYG-HGUT-02971	4.5e-07	1.1e-06	0	0	8.43e-07	6.37e-07	0	7.55e-07	0	5.1e-07	1.13e-06	4.41e-06	4.45e-06	2.15e-06	9.63e-06	3.58e-06	0	3.32e-06	0	0
d__Bacteria|p__Actinobacteriota|c__Coriobacteriia|o__Coriobacteriales|f__Coriobacteriaceae|g__Collinsella|s__MGYG-HGUT-02978	5.82e-06	9.74e-07	9.38e-06	4.05e-06	9.56e-07	2.07e-05	0	5.91e-07	0	1.94e-06	2.16e-06	2.5e-06	1.22e-06	1.49e-06	6.91e-06	3.92e-07	6.59e-07	5.55e-06	1.02e-06	9.73e-07
d__Bacteria|p__Actinobacteriota|c__Coriobacteriia|o__Coriobacteriales|f__Coriobacteriaceae|g__Collinsella|s__MGYG-HGUT-02991	0	1.69e-07	0	1.69e-07	4.5e-07	0	0	0	0	0	1.29e-06	4.66e-06	2.36e-06	3.25e-06	4.34e-06	2.65e-06	7.22e-07	1.53e-06	6.35e-07	1.13e-06
d__Bacteria|p__Actinobacteriota|c__Coriobacteriia|o__Coriobacteriales|f__Coriobacteriaceae|g__Collinsella|s__MGYG-HGUT-03006	0	0	0	0	0	0	0	0	0	0	1.47e-06	9.56e-07	6.78e-07	0	9.13e-06	4.15e-07	0	3.04e-06	0	0
d__Bacteria|p__Actinobacteriota|c__Coriobacteriia|o__Coriobacteriales|f__Coriobacteriaceae|g__Collinsella|s__MGYG-HGUT-03007	3.64e-07	3.37e-07	0	2.2e-06	0	2.31e-06	0	0	4.28e-05	0	2e-06	1.17e-05	6.34e-06	6.94e-06	9.21e-06	3e-07	0	3.43e-06	0	0
d__Bacteria|p__Actinobacteriota|c__Coriobacteriia|o__Coriobacteriales|f__Coriobacteriaceae|g__Collinsella|s__MGYG-HGUT-03011	0	0	0	0	1.41e-06	2.36e-07	0	0	0	0	6.45e-07	1.86e-06	3.09e-06	7.46e-07	1.54e-05	4.38e-07	0.00010461	5.69e-06	2.75e-07	1.88e-07
d__Bacteria|p__Actinobacteriota|c__Coriobacteriia|o__Coriobacteriales|f__Coriobacteriaceae|g__Collinsella|s__MGYG-HGUT-03020	2.72e-05	5.64e-05	2.57e-05	4.4e-05	1.86e-05	3.86e-05	1.58e-07	1.78e-05	4.48e-06	5.46e-06	3.59e-05	2.12e-05	4.07e-05	1.76e-05	4.83e-05	5.16e-05	1.61e-05	2.2e-05	1.56e-05	1.8e-05
d__Bacteria|p__Actinobacteriota|c__Coriobacteriia|o__Coriobacteriales|f__Coriobacteriaceae|g__Collinsella|s__MGYG-HGUT-03024	1.39e-05	1.47e-05	2.92e-06	1.16e-05	3.91e-05	8.3e-05	0	5.55e-06	4.16e-07	4.11e-06	1.76e-05	1.38e-05	7.15e-05	1.14e-05	4.97e-06	7.08e-05	0	4.77e-06	9.1e-07	5.97e-07
d__Bacteria|p__Actinobacteriota|c__Coriobacteriia|o__Coriobacteriales|f__Coriobacteriaceae|g__Collinsella|s__MGYG-HGUT-03025	0	0	0	5.33e-06	0	4.43e-06	0	0	1.82e-06	3.32e-07	3.85e-06	2.92e-05	1.36e-06	5.97e-05	1.52e-05	5.54e-07	3.77e-07	8.15e-06	1.19e-05	3.83e-06
d__Bacteria|p__Actinobacteriota|c__Coriobacteriia|o__Coriobacteriales|f__Coriobacteriaceae|g__Collinsella|s__MGYG-HGUT-03026	2.68e-06	1.91e-06	0	1.93e-07	0	2.12e-07	0	0	0	0	9.07e-07	1.39e-05	2.29e-06	1.14e-05	9.89e-06	0	0	8.68e-06	3.17e-07	9.11e-07
d__Bacteria|p__Actinobacteriota|c__Coriobacteriia|o__Coriobacteriales|f__Coriobacteriaceae|g__Collinsella|s__MGYG-HGUT-03027	0	0	0	5.55e-07	3.09e-07	1.89e-07	0	0	0	0	2.68e-06	3.38e-06	7.72e-07	1.54e-06	3.58e-06	1.85e-07	0	1.14e-06	0	0
d__Bacteria|p__Actinobacteriota|c__Coriobacteriia|o__Coriobacteriales|f__Coriobacteriaceae|g__Collinsella|s__MGYG-HGUT-03028	2.31e-06	5.36e-06	1.05e-06	8.37e-06	1.72e-06	1.62e-05	0	9.85e-07	2.08e-07	2.17e-06	3.99e-06	1e-05	2.07e-05	5.86e-06	1.3e-05	6.48e-06	3.14e-07	5.89e-06	4.78e-06	1.12e-05
d__Bacteria|p__Actinobacteriota|c__Coriobacteriia|o__Coriobacteriales|f__Coriobacteriaceae|g__Collinsella|s__MGYG-HGUT-03029	0	0	0	1.45e-07	3.66e-07	2.19e-06	0	0	0	0	4.84e-07	4.27e-06	1.5e-06	3.34e-06	5.52e-06	2.54e-07	0	2.09e-06	0	0
d__Bacteria|p__Actinobacteriota|c__Coriobacteriia|o__Coriobacteriales|f__Coriobacteriaceae|g__Collinsella|s__MGYG-HGUT-03030	3.46e-05	9.2e-05	5.1e-07	2.29e-05	6.19e-06	2.48e-06	0	1.21e-06	1.44e-05	1.1e-06	9.7e-06	5.03e-06	3.32e-06	3.49e-06	3.12e-05	6e-07	0	1.19e-05	0	0
d__Bacteria|p__Actinobacteriota|c__Coriobacteriia|o__Coriobacteriales|f__Coriobacteriaceae|g__Collinsella|s__MGYG-HGUT-03031	0	0	0	1.45e-07	0	2.36e-07	0	0	0	0	2.48e-06	4.9e-06	1.71e-06	1.91e-06	4.03e-06	0	0	1.45e-06	0	0
d__Bacteria|p__Actinobacteriota|c__Coriobacteriia|o__Coriobacteriales|f__Coriobacteriaceae|g__Collinsella|s__MGYG-HGUT-03032	0	0	0	2.12e-06	1.21e-06	0	0	0	0	0	1.77e-06	4.47e-05	1.52e-06	2.95e-05	7.2e-06	0	0	2.79e-06	0	0
d__Bacteria|p__Actinobacteriota|c__Coriobacteriia|o__Coriobacteriales|f__Coriobacteriaceae|g__Collinsella|s__MGYG-HGUT-03033	6.75e-06	3.9e-06	2.55e-06	4.63e-06	8.1e-06	1.26e-05	0	2.43e-06	2.34e-07	1.63e-06	5.48e-06	3.09e-06	8.63e-05	2.96e-06	1.96e-05	6e-06	2.51e-07	7.03e-06	2.12e-07	2.83e-07
d__Bacteria|p__Actinobacteriota|c__Coriobacteriia|o__Coriobacteriales|f__Coriobacteriaceae|g__Collinsella|s__MGYG-HGUT-03034	0	0	0	0	0	0	0	0	0	0	4.84e-07	1.57e-06	6.55e-07	0	3.14e-06	0	0	1.39e-06	0	0
d__Bacteria|p__Actinobacteriota|c__Coriobacteriia|o__Coriobacteriales|f__Coriobacteriaceae|g__Collinsella|s__MGYG-HGUT-03036	0	0	2.72e-07	2.9e-07	0	0	0	0	3.38e-07	0	9.48e-07	1.42e-06	1.22e-06	0	4.84e-06	5.54e-07	0	1.65e-06	3.26e-06	9.73e-07
d__Bacteria|p__Actinobacteriota|c__Coriobacteriia|o__Coriobacteriales|f__Coriobacteriaceae|g__Collinsella|s__MGYG-HGUT-03037	0	0	0	4.83e-07	4.22e-07	0	0	0	0	0	1.09e-06	3.36e-06	1.01e-06	1.38e-06	4.68e-06	0	0	2.15e-06	0	0
d__Bacteria|p__Actinobacteriota|c__Coriobacteriia|o__Coriobacteriales|f__Coriobacteriaceae|g__Collinsella|s__MGYG-HGUT-03038	1.01e-06	6.93e-07	1.36e-06	4.2e-06	2.39e-06	1.4e-05	0	0	4.01e-06	8.8e-06	1.25e-05	1.16e-05	1.4e-06	7.18e-06	4.21e-06	5.65e-06	0	1.48e-06	4.44e-07	1.1e-06
d__Bacteria|p__Actinobacteriota|c__Coriobacteriia|o__Coriobacteriales|f__Coriobacteriaceae|g__Collinsella|s__MGYG-HGUT-03040	0	0	0	0	5.9e-07	0	0	0	0	0	7.86e-07	2.21e-06	7.49e-07	7.9e-07	1.36e-06	0	0	5.86e-07	0	0
d__Bacteria|p__Actinobacteriota|c__Coriobacteriia|o__Coriobacteriales|f__Coriobacteriaceae|g__Collinsella|s__MGYG-HGUT-03041	0	0	3.54e-06	1.45e-07	5.34e-07	3.3e-07	0	0	0	4.08e-07	5.85e-07	3.31e-06	8.42e-07	1.05e-06	2.98e-06	0	0	1.62e-06	0	0
d__Bacteria|p__Actinobacteriota|c__Coriobacteriia|o__Coriobacteriales|f__Coriobacteriaceae|g__Collinsella|s__MGYG-HGUT-03043	3.64e-07	1.12e-07	8.84e-07	0	0	3.54e-07	0	0	0	0	2.94e-06	3.24e-06	1.57e-06	8.78e-07	8.19e-06	4.15e-07	0	5.38e-06	0	0
d__Bacteria|p__Actinobacteriota|c__Coriobacteriia|o__Coriobacteriales|f__Coriobacteriaceae|g__Collinsella|s__MGYG-HGUT-03044	0	0	0	2.17e-07	5.62e-07	0	0	0	0	0	5.46e-06	4.49e-06	1.66e-06	3.23e-06	1.5e-05	0	0	1.41e-05	0	0
d__Bacteria|p__Actinobacteriota|c__Coriobacteriia|o__Coriobacteriales|f__Coriobacteriaceae|g__Collinsella|s__MGYG-HGUT-03045	3.43e-07	1.12e-07	0	5.31e-07	5.34e-07	0	1.9e-07	0	0	0	1.77e-05	8.21e-06	6.08e-07	4.81e-06	1.75e-06	2.08e-07	0	9.76e-07	1.76e-05	4.75e-05
d__Bacteria|p__Actinobacteriota|c__Coriobacteriia|o__Coriobacteriales|f__Coriobacteriaceae|g__Collinsella|s__MGYG-HGUT-03046	7.28e-07	3.18e-07	1.16e-06	2.65e-07	4.5e-07	1.16e-06	0	0	4.43e-07	0	2.7e-06	2.22e-05	1.92e-06	1.42e-05	5.55e-06	6e-07	0	3.15e-06	1.54e-06	4.21e-06
d__Bacteria|p__Actinobacteriota|c__Coriobacteriia|o__Coriobacteriales|f__Coriobacteriaceae|g__Collinsella|s__MGYG-HGUT-03047	2.85e-06	2.28e-06	3.74e-06	7.02e-06	1.27e-06	9.88e-06	0	2.17e-06	2.45e-06	2.55e-06	2.8e-06	6.15e-06	8.8e-06	4.96e-06	7.9e-06	4.15e-07	0	4.83e-06	0	0
d__Bacteria|p__Actinobacteriota|c__Coriobacteriia|o__Coriobacteriales|f__Coriobacteriaceae|g__Collinsella|s__MGYG-HGUT-03048	1.01e-06	2.88e-06	0	1.35e-06	8.43e-07	4.95e-07	0	0	0	0	2.68e-06	2.08e-06	9.12e-07	1.76e-06	6.8e-06	3.23e-07	0	3.96e-06	1.33e-06	2.64e-06
d__Bacteria|p__Actinobacteriota|c__Coriobacteriia|o__Coriobacteriales|f__Coriobacteriaceae|g__Collinsella|s__MGYG-HGUT-03050	3.21e-07	9.36e-08	2.04e-07	1.86e-06	3.68e-06	2.48e-06	4.65e-06	5.91e-07	3.12e-07	2.04e-07	4.9e-06	7.92e-06	2.83e-06	1.13e-05	4.32e-06	2.08e-07	0.00012695	1.95e-06	6.2e-06	1.69e-05
d__Bacteria|p__Actinobacteriota|c__Coriobacteriia|o__Coriobacteriales|f__Coriobacteriaceae|g__Collinsella|s__MGYG-HGUT-03051	0	0	0	0	0	1.89e-07	0	0	0	1.79e-07	1.41e-06	3.68e-06	1.24e-06	1.6e-06	7.72e-06	2.31e-07	0	3.15e-06	0	0
d__Bacteria|p__Actinobacteriota|c__Coriobacteriia|o__Coriobacteriales|f__Coriobacteriaceae|g__Collinsella|s__MGYG-HGUT-03052	1.07e-07	2.06e-07	4.42e-07	3.86e-07	1.74e-06	0	0	0	1.56e-07	0	5.04e-07	3.85e-06	3.06e-06	8.56e-07	2.3e-06	2.77e-07	0	1.12e-06	0	0
d__Bacteria|p__Actinobacteriota|c__Coriobacteriia|o__Coriobacteriales|f__Coriobacteriaceae|g__Collinsella|s__MGYG-HGUT-03053	0	0	0	0	9.84e-07	0	0	0	0	0	2.14e-06	1.64e-06	2.13e-06	0	1.94e-06	4.2e-06	0	6.7e-07	0	0
d__Bacteria|p__Actinobacteriota|c__Coriobacteriia|o__Coriobacteriales|f__Coriobacteriaceae|g__Collinsella|s__MGYG-HGUT-03061	1.71e-07	2.62e-07	0	4.13e-06	1.18e-06	4.43e-06	0	1.21e-06	0	1.84e-06	2.24e-06	1.64e-06	1.97e-06	1.08e-06	6.62e-06	7.85e-07	0	3.38e-06	1.33e-06	3.01e-06
d__Bacteria|p__Actinobacteriota|c__Coriobacteriia|o__Coriobacteriales|f__Coriobacteriaceae|g__Collinsella|s__MGYG-HGUT-03062	2.03e-05	1.8e-05	3.4e-06	1.43e-05	6.07e-06	1.75e-05	6.92e-06	1.74e-06	0.00011615	8.42e-07	1.28e-05	3.94e-05	3.47e-05	2.11e-05	2.78e-05	2.95e-06	1.79e-05	1.46e-05	8.33e-06	1.66e-06
d__Bacteria|p__Actinobacteriota|c__Coriobacteriia|o__Coriobacteriales|f__Coriobacteriaceae|g__Collinsella|s__MGYG-HGUT-03066	0	0	0	0	1.1e-06	2.59e-07	0	0	7.81e-07	1.05e-06	2.12e-06	2.7e-06	1.43e-06	5.27e-07	2.36e-06	3.23e-07	0	1.45e-06	0	0
d__Bacteria|p__Actinobacteriota|c__Coriobacteriia|o__Coriobacteriales|f__Coriobacteriaceae|g__Collinsella|s__MGYG-HGUT-03067	6.1e-05	5.5e-05	4.35e-06	1.26e-05	2.61e-05	1.06e-05	0	5.19e-06	5.8e-06	1.09e-05	2.29e-05	4.41e-06	3.18e-06	1.14e-06	5.99e-05	4.2e-06	2.07e-06	5.36e-05	1.83e-05	7.54e-06
d__Bacteria|p__Actinobacteriota|c__Coriobacteriia|o__Coriobacteriales|f__Coriobacteriaceae|g__Collinsella|s__MGYG-HGUT-03075	2.38e-06	2.08e-06	4.76e-07	1.76e-06	1.38e-06	2.12e-06	1.58e-07	3.61e-07	9.11e-07	5.36e-07	7.46e-07	2.25e-05	1.97e-06	1.06e-05	1.41e-05	1.59e-06	1.13e-06	7.84e-06	7.83e-07	1.29e-06
d__Bacteria|p__Actinobacteriota|c__Coriobacteriia|o__Coriobacteriales|f__Coriobacteriaceae|g__Collinsella|s__MGYG-HGUT-03078	9.34e-06	9.66e-06	1.8e-06	5.24e-06	1.38e-06	3.54e-06	2.84e-07	1.18e-06	3.1e-06	1.25e-06	4.5e-06	1.3e-05	1.44e-05	5.71e-06	7.48e-06	1.02e-05	2.51e-06	6.95e-06	1.44e-06	7.85e-07
d__Bacteria|p__Actinobacteriota|c__Coriobacteriia|o__Coriobacteriales|f__Coriobacteriaceae|g__Collinsella|s__MGYG-HGUT-03079	3.49e-05	2.51e-05	3.05e-05	1.75e-05	3.33e-05	1.8e-05	1.84e-05	2.56e-05	1.48e-05	2.3e-05	2.36e-05	3.24e-05	2.76e-05	5.41e-05	4.63e-05	3.92e-05	3.02e-05	4.03e-05	2.43e-05	3.23e-05
d__Bacteria|p__Actinobacteriota|c__Coriobacteriia|o__Coriobacteriales|f__Coriobacteriaceae|g__Collinsella|s__MGYG-HGUT-03080	1.38e-05	3.55e-05	5.47e-06	1.25e-05	4.5e-06	9.24e-06	1.3e-06	4.01e-06	3.31e-06	3.27e-06	1.4e-05	1.88e-05	5.62e-06	1.15e-05	1.95e-05	2.24e-06	1.76e-06	2.18e-05	1.32e-05	2.63e-05
d__Bacteria|p__Actinobacteriota|c__Coriobacteriia|o__Coriobacteriales|f__Coriobacteriaceae|g__Collinsella|s__MGYG-HGUT-03081	2.1e-06	6.74e-07	1.63e-06	0	3.37e-07	1.53e-06	0	0	6.51e-07	5.36e-07	1.09e-06	4.39e-06	3.44e-06	1.78e-06	8.56e-06	3.95e-06	3.45e-07	5.13e-06	5.92e-07	2.83e-07
d__Bacteria|p__Actinobacteriota|c__Coriobacteriia|o__Coriobacteriales|f__Coriobacteriaceae|g__Collinsella|s__MGYG-HGUT-03082	3.49e-05	9.03e-05	4.79e-06	3.24e-05	7.96e-06	6.72e-06	1.83e-06	3.18e-06	2.18e-05	4.62e-06	2.08e-05	9.27e-06	2.15e-05	5.82e-06	4.44e-05	7.43e-06	4.71e-07	4.75e-05	9.94e-07	3.23e-06
d__Bacteria|p__Actinobacteriota|c__Coriobacteriia|o__Coriobacteriales|f__Coriobacteriaceae|g__Collinsella|s__MGYG-HGUT-03083	5.33e-06	3.76e-06	3.54e-06	2.56e-06	5.29e-06	2.9e-06	2.43e-06	2.95e-06	2.76e-06	3.19e-06	3.59e-06	6.37e-06	6.15e-06	1.01e-05	2.95e-05	6.99e-06	4.39e-06	1.47e-05	3.91e-06	4.96e-06
d__Bacteria|p__Actinobacteriota|c__Coriobacteriia|o__Coriobacteriales|f__Coriobacteriaceae|g__Collinsella|s__MGYG-HGUT-03093	7.28e-07	3.37e-07	1.02e-06	1.04e-06	2.98e-06	7.07e-07	7.58e-07	9.52e-07	5.47e-07	5.1e-07	3.63e-06	4.31e-06	4.23e-06	2.59e-06	1.33e-05	1.55e-06	2.82e-07	4.8e-06	4.02e-07	6.28e-07
d__Bacteria|p__Actinobacteriota|c__Coriobacteriia|o__Coriobacteriales|f__Coriobacteriaceae|g__Collinsella|s__MGYG-HGUT-03096	1.92e-05	2.49e-05	9.35e-06	1.33e-05	1e-05	2.29e-05	9.48e-07	8.7e-06	4.01e-06	5.49e-06	9.34e-06	7.31e-06	0.000108721	4.43e-06	5.16e-05	2.76e-05	1.6e-06	7.51e-05	1.37e-06	2.51e-06
d__Bacteria|p__Actinobacteriota|c__Coriobacteriia|o__Coriobacteriales|f__Coriobacteriaceae|g__Collinsella|s__MGYG-HGUT-03101	1.24e-05	1.3e-05	1.41e-05	2.45e-05	2.09e-05	4.59e-05	5.97e-06	1.1e-05	3.96e-05	1.1e-05	6.47e-05	0.000163302	3.03e-05	0.000344863	3.93e-05	1.46e-05	8.38e-06	3.96e-05	0.000121734	5.73e-05
d__Bacteria|p__Actinobacteriota|c__Coriobacteriia|o__Coriobacteriales|f__Coriobacteriaceae|g__Collinsella|s__MGYG-HGUT-03103	4.24e-05	3.58e-05	2.02e-05	3.68e-05	6.42e-05	0.000101651	1.16e-05	2.34e-05	1.6e-05	2.14e-05	3.85e-05	9.1e-05	5.9e-05	0.000112474	3.63e-05	0.000128399	2.08e-05	3.34e-05	1.73e-05	2.06e-05
d__Bacteria|p__Actinobacteriota|c__Coriobacteriia|o__Coriobacteriales|f__Coriobacteriaceae|g__Collinsella|s__MGYG-HGUT-03107	2.01e-06	1.35e-06	5e-06	2.75e-06	5.68e-06	7.54e-06	2.15e-06	3.48e-06	2.19e-06	4.36e-06	9.01e-06	3.1e-05	1.24e-05	1.89e-05	9.26e-06	3.09e-06	2.04e-06	5.52e-06	2.16e-06	2.39e-06
d__Bacteria|p__Actinobacteriota|c__Coriobacteriia|o__Coriobacteriales|f__Coriobacteriaceae|g__Collinsella|s__MGYG-HGUT-03108	5.54e-05	7.98e-05	4.96e-06	2.89e-05	7.68e-06	2.67e-05	1.7e-05	2.92e-06	0.000182216	2.68e-06	1.7e-05	1.97e-05	4.57e-05	1.27e-05	3.03e-05	8.22e-06	4.57e-05	2.32e-05	1.93e-05	5.4e-06
d__Bacteria|p__Actinobacteriota|c__Coriobacteriia|o__Coriobacteriales|f__Coriobacteriaceae|g__Collinsella|s__MGYG-HGUT-03109	7.39e-06	5.79e-06	5.78e-07	1.98e-06	4.22e-07	3.54e-06	1.36e-06	7.22e-07	6.25e-07	0	1.29e-06	2.48e-06	3.44e-06	1.05e-06	6.1e-05	1.15e-06	5.24e-06	2.18e-05	2.18e-06	1.41e-06
d__Bacteria|p__Actinobacteriota|c__Coriobacteriia|o__Coriobacteriales|f__Coriobacteriaceae|g__Collinsella|s__MGYG-HGUT-03122	0	0	0	0	0	2.36e-07	0	1.41e-06	0	3.55e-06	7.06e-07	2.99e-06	7.72e-07	1.54e-06	1.5e-05	0	0	5.66e-06	0	0
d__Bacteria|p__Actinobacteriota|c__Coriobacteriia|o__Coriobacteriales|f__Coriobacteriaceae|g__Collinsella|s__MGYG-HGUT-03157	1.73e-05	6.67e-05	7.48e-07	1.56e-05	4.1e-06	3.06e-06	3.48e-07	7.22e-07	1.3e-07	3.57e-07	1.41e-05	4.36e-06	3.04e-06	6.43e-06	2.56e-05	0	1.3e-05	1.14e-05	2.5e-06	2.17e-06
d__Bacteria|p__Actinobacteriota|c__Coriobacteriia|o__Coriobacteriales|f__Coriobacteriaceae|g__Collinsella|s__MGYG-HGUT-03159	6.62e-06	9.66e-06	1.16e-06	2.39e-05	3.46e-06	1.22e-05	7.9e-07	7.55e-07	8.55e-05	3.32e-07	0.000151337	1.88e-05	1.74e-05	1.19e-05	2.45e-05	2.31e-07	8.47e-07	1.67e-05	4.17e-06	5.06e-06
d__Bacteria|p__Actinobacteriota|c__Coriobacteriia|o__Coriobacteriales|f__Coriobacteriaceae|g__Collinsella|s__MGYG-HGUT-03167	1.05e-06	7.3e-07	7.48e-07	2.73e-06	8.52e-06	2.46e-05	0	6.57e-07	1.3e-07	3.57e-07	5.75e-06	5.32e-06	3.42e-06	4.83e-06	2.49e-06	1.77e-05	0	2.06e-06	1.12e-06	5.68e-06
d__Bacteria|p__Actinobacteriota|c__Coriobacteriia|o__Coriobacteriales|f__Coriobacteriaceae|g__Collinsella|s__MGYG-HGUT-03168	1.46e-06	9.18e-07	1.94e-06	6.49e-06	4.5e-06	1.08e-05	3.16e-07	1.08e-06	1.36e-05	2.3e-07	2.2e-06	1.52e-05	3.74e-06	9.44e-06	1.36e-05	6.25e-06	4.71e-06	1.12e-05	3.6e-07	4.71e-07
d__Bacteria|p__Actinobacteriota|c__Coriobacteriia|o__Coriobacteriales|f__Coriobacteriaceae|g__Collinsella|s__MGYG-HGUT-03174	0	0	5.78e-07	0	2.18e-05	2.36e-07	0	0	0	0	6.33e-06	2.94e-06	2.53e-06	8.34e-07	6.31e-06	0	0	2.85e-06	0	0
d__Bacteria|p__Actinobacteriota|c__Coriobacteriia|o__Coriobacteriales|f__Coriobacteriaceae|g__Collinsella|s__MGYG-HGUT-03175	3.23e-06	4.4e-06	4.08e-07	3.45e-06	9.28e-07	3.42e-06	0	3.28e-07	2.31e-05	0	1.59e-06	2.97e-06	5.94e-06	2.33e-06	2.09e-05	6.23e-07	1.19e-06	6.14e-06	1.1e-06	1.26e-06
d__Bacteria|p__Actinobacteriota|c__Coriobacteriia|o__Coriobacteriales|f__Coriobacteriaceae|g__Collinsella|s__MGYG-HGUT-03180	4.6e-06	8.58e-06	0	3.23e-06	3.12e-06	3.96e-06	0	1.41e-06	0	5.1e-07	2.74e-06	3.8e-06	1.62e-05	2.33e-06	1.02e-05	3.32e-06	0	3.82e-06	2.33e-07	0
d__Bacteria|p__Actinobacteriota|c__Coriobacteriia|o__Coriobacteriales|f__Coriobacteriaceae|g__Collinsella|s__MGYG-HGUT-03181	1.18e-05	4.82e-05	5.1e-07	1.57e-05	2.76e-06	2.26e-06	0	2.17e-06	0	2.45e-06	1.24e-05	7.38e-06	2.39e-06	5.42e-06	2.74e-05	5.54e-07	0	1.21e-05	0	0
d__Bacteria|p__Actinobacteriota|c__Coriobacteriia|o__Coriobacteriales|f__Coriobacteriaceae|g__Collinsella|s__MGYG-HGUT-03183	0	2.62e-07	0	1.69e-07	4.5e-07	4.48e-07	0	1.97e-07	4.95e-07	0	9.68e-07	2.7e-06	3.09e-06	2.17e-06	6.72e-06	1.29e-06	1.88e-06	2.04e-06	7.83e-07	1.63e-06
d__Bacteria|p__Actinobacteriota|c__Coriobacteriia|o__Coriobacteriales|f__Coriobacteriaceae|g__Collinsella|s__MGYG-HGUT-03191	0	0	2.21e-06	9.89e-07	1.52e-06	4.17e-06	0	0	0	7.91e-07	3.61e-06	1.58e-05	3.86e-06	7.64e-06	1.8e-05	1.38e-06	0	3.85e-06	7.61e-07	2.39e-06
d__Bacteria|p__Actinobacteriota|c__Coriobacteriia|o__Coriobacteriales|f__Coriobacteriaceae|g__Collinsella|s__MGYG-HGUT-03206	1.93e-07	1.12e-07	7.34e-06	1.69e-07	2.02e-06	4.36e-06	0	1.74e-06	0	2.6e-06	1.27e-06	2.99e-06	4.02e-06	1.27e-06	6.54e-06	1.59e-06	2.26e-06	5.13e-06	0	0
d__Bacteria|p__Actinobacteriota|c__Coriobacteriia|o__Coriobacteriales|f__Coriobacteriaceae|g__Collinsella|s__MGYG-HGUT-03209	0	0	0	1.45e-07	0	4.71e-07	0	0	0	0	1.67e-06	2.08e-06	3.6e-06	1.23e-06	1.07e-05	0	0	3.38e-06	0	0
d__Bacteria|p__Actinobacteriota|c__Coriobacteriia|o__Coriobacteriales|f__Coriobacteriaceae|g__Collinsella|s__MGYG-HGUT-03213	1.18e-06	1.5e-07	3.03e-06	2.41e-06	1.69e-06	5.16e-06	0	2.13e-06	1.15e-06	7.14e-07	2.38e-06	4.36e-06	2.08e-06	2.77e-06	7.22e-06	7.15e-07	0	3.91e-06	1.9e-07	2.51e-07
d__Bacteria|p__Actinobacteriota|c__Coriobacteriia|o__Coriobacteriales|f__Coriobacteriaceae|g__Collinsella|s__MGYG-HGUT-03225	0	0	4.08e-07	1.88e-06	4.39e-06	1.49e-06	0	0	2.08e-07	1.79e-07	5.91e-06	1.27e-05	4.19e-06	7.02e-06	1.56e-05	1.71e-06	4.08e-07	6.5e-06	2.03e-06	4.71e-06
d__Bacteria|p__Actinobacteriota|c__Coriobacteriia|o__Coriobacteriales|f__Coriobacteriaceae|g__Collinsella|s__MGYG-HGUT-03228	0	0	0	2.9e-07	0	2.36e-07	0	0	0	0	2.4e-06	4.46e-06	3.46e-06	3.67e-06	1.48e-05	2.31e-07	0	5.77e-06	0	0
d__Bacteria|p__Actinobacteriota|c__Coriobacteriia|o__Coriobacteriales|f__Coriobacteriaceae|g__Collinsella|s__MGYG-HGUT-03229	0	3e-07	3.06e-07	1.93e-07	5.62e-07	1.89e-07	0	0	0	1.79e-07	1.33e-06	5.27e-06	2.11e-06	2e-06	5.91e-06	3.23e-07	4.08e-07	2.73e-06	0	0
d__Bacteria|p__Actinobacteriota|c__Coriobacteriia|o__Coriobacteriales|f__Coriobacteriaceae|g__Collinsella|s__MGYG-HGUT-03231	4.93e-07	5.43e-07	2.62e-06	9.17e-07	2.08e-06	2.1e-06	7.58e-07	1.02e-06	7.81e-07	9.19e-07	3.55e-06	3.8e-06	4.63e-06	1.54e-06	4.32e-06	2.15e-06	1.26e-06	2.57e-06	4.65e-07	7.22e-07
d__Bacteria|p__Actinobacteriota|c__Coriobacteriia|o__Coriobacteriales|f__Coriobacteriaceae|g__Collinsella|s__MGYG-HGUT-03234	1.93e-07	1.87e-07	2.18e-06	2.68e-06	0	2.12e-07	0	0	0	4.34e-07	2.46e-06	8.73e-06	3.58e-06	5.18e-06	2.28e-06	3e-07	0	4.8e-06	0	0
d__Bacteria|p__Actinobacteriota|c__Coriobacteriia|o__Coriobacteriales|f__Coriobacteriaceae|g__Collinsella|s__MGYG-HGUT-03244	0	0	0	1.45e-07	0	0	0	0	0	0	7.66e-07	1.01e-06	9.59e-07	0	1.54e-06	0	0	1.31e-06	0	0
d__Bacteria|p__Actinobacteriota|c__Coriobacteriia|o__Coriobacteriales|f__Coriobacteriaceae|g__Collinsella|s__MGYG-HGUT-03260	0	0	0	3.86e-07	0	0	0	0	0	0	1.43e-06	8.09e-07	1.87e-06	0	3.85e-06	2.08e-07	0	7.53e-07	0	0
d__Bacteria|p__Actinobacteriota|c__Coriobacteriia|o__Coriobacteriales|f__Coriobacteriaceae|g__Collinsella|s__MGYG-HGUT-03261	0	0	0	1.38e-06	1.6e-06	2.83e-07	0	0	0	0	3.43e-06	3.16e-06	1.8e-06	1.91e-06	7.54e-06	2.08e-07	0	2.37e-06	0	0
d__Bacteria|p__Actinobacteriota|c__Coriobacteriia|o__Coriobacteriales|f__Coriobacteriaceae|g__Collinsella|s__MGYG-HGUT-03266	1.28e-07	1.5e-07	0	0	1.97e-06	8.49e-07	2.53e-07	0	2.08e-07	0	1.45e-06	2.75e-06	2.57e-06	8.78e-07	9.84e-06	0	0	2.85e-06	0	0
d__Bacteria|p__Actinobacteriota|c__Coriobacteriia|o__Coriobacteriales|f__Coriobacteriaceae|g__Collinsella|s__MGYG-HGUT-03272	1.28e-07	0	2.31e-06	3.86e-07	2e-06	2.07e-06	0	3.18e-06	0	0	2.58e-06	5.37e-06	1.51e-05	2.39e-06	0.000664569	6.23e-07	6.59e-07	0.000287199	0	0
d__Bacteria|p__Actinobacteriota|c__Coriobacteriia|o__Coriobacteriales|f__Coriobacteriaceae|g__Collinsella|s__MGYG-HGUT-03274	0	0	0	1.93e-07	8.15e-07	3.77e-07	0	4.6e-07	0	0	1.59e-06	4.93e-06	1.82e-06	2.88e-06	2.07e-06	1.85e-07	0	9.48e-07	0	0
d__Bacteria|p__Actinobacteriota|c__Coriobacteriia|o__Coriobacteriales|f__Coriobacteriaceae|g__Collinsella|s__MGYG-HGUT-03275	0	0	0	7.24e-07	3.94e-07	0	0	0	0	2.81e-07	1.06e-05	1.19e-05	6.5e-06	5.82e-06	8.3e-06	0	0	3.18e-06	2.75e-07	0
d__Bacteria|p__Actinobacteriota|c__Coriobacteriia|o__Coriobacteriales|f__Coriobacteriaceae|g__Collinsella|s__MGYG-HGUT-03276	2.57e-07	0	0	0	2.64e-06	5.42e-07	0	2.95e-07	0	0	5.99e-06	1.82e-05	5.85e-06	8.85e-06	6.23e-06	5.54e-07	0	1.53e-06	0	0
d__Bacteria|p__Actinobacteriota|c__Coriobacteriia|o__Coriobacteriales|f__Coriobacteriaceae|g__Collinsella|s__MGYG-HGUT-03281	7.79e-05	5.14e-05	2.27e-05	1.09e-05	1.44e-05	9.76e-05	0	4.69e-05	6.79e-06	1.26e-05	2.13e-05	2.29e-05	1.86e-05	2.29e-05	7.08e-05	2.63e-05	1.76e-05	9.5e-05	0.000117207	0.000251174
d__Bacteria|p__Actinobacteriota|c__Coriobacteriia|o__Coriobacteriales|f__Coriobacteriaceae|g__Collinsella|s__MGYG-HGUT-03315	4.93e-07	1.25e-06	2.14e-06	4.83e-06	1.07e-06	5.42e-07	3.13e-06	5.58e-07	5.99e-07	1.79e-07	3.27e-05	1.86e-05	2e-05	7.7e-05	1.18e-05	1.27e-06	1.95e-06	6.19e-06	6.18e-06	1.74e-05
d__Bacteria|p__Actinobacteriota|c__Coriobacteriia|o__Coriobacteriales|f__Coriobacteriaceae|g__Collinsella|s__MGYG-HGUT-03322	1.97e-05	6.54e-05	1.33e-06	2.44e-05	3.01e-06	1.6e-06	0	2e-06	6.25e-07	1.1e-06	1.3e-05	5.3e-06	6.74e-06	2.28e-06	5.59e-05	4.62e-07	5.02e-07	2.01e-05	0	5.65e-07
d__Bacteria|p__Actinobacteriota|c__Coriobacteriia|o__Coriobacteriales|f__Coriobacteriaceae|g__Collinsella|s__MGYG-HGUT-03328	0	1.12e-07	0	0	7.03e-07	6.13e-07	0	0	0	0	2.06e-06	3.85e-06	1.97e-06	2.02e-06	5e-06	2.08e-07	0	1.81e-06	1.69e-07	2.51e-07
d__Bacteria|p__Actinobacteriota|c__Coriobacteriia|o__Coriobacteriales|f__Coriobacteriaceae|g__Collinsella|s__MGYG-HGUT-03339	5.91e-06	5.45e-06	1.6e-06	7e-07	2.53e-06	7.26e-06	2.43e-06	2.3e-07	5.73e-07	5.1e-07	2.36e-06	3.97e-06	6.81e-06	0	9e-06	2.26e-06	6.06e-06	3.46e-06	8.06e-06	1.79e-05
d__Bacteria|p__Actinobacteriota|c__Coriobacteriia|o__Coriobacteriales|f__Coriobacteriaceae|g__Collinsella|s__MGYG-HGUT-03341	7.28e-07	1.5e-07	0	6.52e-07	9e-07	5.42e-07	0	0	0	0	1.82e-05	9.88e-06	1.64e-06	4.24e-06	8.79e-06	3.46e-07	0	3.21e-06	1.74e-05	4.93e-05
d__Bacteria|p__Actinobacteriota|c__Coriobacteriia|o__Coriobacteriales|f__Coriobacteriaceae|g__Collinsella|s__MGYG-HGUT-03361	9.68e-06	1.06e-05	8.87e-06	2.27e-05	2.71e-05	1.03e-05	2.05e-06	5.97e-06	1.85e-06	3.88e-06	1.96e-05	4.29e-06	1.26e-05	3.69e-06	8.11e-05	1.65e-05	8.79e-06	5.21e-05	3.72e-05	2.19e-05
d__Bacteria|p__Actinobacteriota|c__Coriobacteriia|o__Coriobacteriales|f__Coriobacteriaceae|g__Collinsella|s__MGYG-HGUT-03364	0	0	0	1.93e-07	1.01e-06	1.89e-07	0	0	0	0	1.25e-06	8.53e-06	2.83e-06	4.63e-06	1.75e-06	5.77e-07	0	8.65e-07	1.97e-06	4.62e-06
d__Bacteria|p__Actinobacteriota|c__Coriobacteriia|o__Coriobacteriales|f__Coriobacteriaceae|g__Collinsella|s__MGYG-HGUT-03418	0	0	2.72e-07	2.9e-07	1.46e-06	2.05e-06	0	3.28e-07	0	3.06e-07	4.21e-06	9.9e-06	7.07e-06	4.72e-06	1.36e-05	5.08e-07	2.82e-07	5.36e-06	0	0
d__Bacteria|p__Actinobacteriota|c__Coriobacteriia|o__Coriobacteriales|f__Coriobacteriaceae|g__Collinsella|s__MGYG-HGUT-03462	0	0	1.26e-06	8.21e-07	1.91e-06	5.14e-06	0	3.28e-07	2.08e-07	5.87e-07	6.57e-06	1.19e-05	7.74e-06	6.04e-06	2.45e-05	1.87e-06	0	1.09e-05	0	3.45e-07
d__Bacteria|p__Actinobacteriota|c__Coriobacteriia|o__Coriobacteriales|f__Coriobacteriaceae|g__Collinsella|s__MGYG-HGUT-03657	5.05e-06	8.86e-06	5.17e-06	7.84e-06	2.14e-06	1.36e-05	0	3.61e-06	1.3e-07	5.33e-06	2.36e-06	6.52e-06	1.13e-05	4.24e-06	6.33e-06	1.65e-05	0	2.9e-06	1.52e-06	3.86e-06
d__Bacteria|p__Actinobacteriota|c__Coriobacteriia|o__Coriobacteriales|f__Coriobacteriaceae|g__Collinsella|s__MGYG-HGUT-03685	0	0	4.42e-07	2.9e-07	4.78e-07	2.97e-06	0	0	0	0	7.46e-07	8.58e-07	6.78e-07	0	7.25e-06	3.23e-07	0	2.23e-06	0	0
d__Bacteria|p__Actinobacteriota|c__Coriobacteriia|o__Coriobacteriales|f__Coriobacteriaceae|g__Collinsella|s__MGYG-HGUT-03688	0	0	8.5e-07	7.96e-07	4.98e-06	3.44e-06	0	3.94e-07	0	0	5.95e-06	9.86e-06	1.48e-05	7.68e-06	4.08e-05	3.53e-06	0	1.62e-05	0	0
d__Bacteria|p__Actinobacteriota|c__Coriobacteriia|o__Coriobacteriales|f__Coriobacteriaceae|g__Collinsella|s__MGYG-HGUT-03698	1.52e-06	2.21e-06	2.28e-06	3.19e-06	6.72e-06	5.12e-06	0	1.12e-06	4.16e-07	1.94e-06	1.19e-05	2.08e-05	9.8e-06	1.21e-05	0.000101634	7.52e-06	0	4.66e-05	3.38e-07	3.77e-07
d__Bacteria|p__Actinobacteriota|c__Coriobacteriia|o__Coriobacteriales|f__Coriobacteriaceae|g__Collinsella|s__MGYG-HGUT-03700	0	2.25e-07	1.02e-06	8.93e-07	1.55e-06	6.84e-07	0	2.3e-07	0	2.55e-07	4.78e-06	6.91e-06	9.34e-06	4.15e-06	3.26e-05	1.11e-06	0	1.04e-05	0	0
d__Bacteria|p__Actinobacteriota|c__Coriobacteriia|o__Coriobacteriales|f__Coriobacteriaceae|g__Collinsella|s__MGYG-HGUT-03703	0	0	4.42e-07	0.000101144	2.16e-06	4.01e-06	0	2.3e-07	0	0	4.56e-06	1.26e-05	2.71e-05	9.04e-06	0.00192185	6.69e-07	9.73e-07	0.000592308	1.06e-07	1.57e-07
d__Bacteria|p__Actinobacteriota|c__Coriobacteriia|o__Coriobacteriales|f__Coriobacteriaceae|g__Collinsella|s__MGYG-HGUT-03707	0	0	0	0	7.87e-07	0	0	0	0	0	1.11e-06	1.17e-05	1.01e-06	8.32e-06	3.69e-06	1.61e-05	3.77e-07	8.93e-07	1.02e-06	1.26e-06
d__Bacteria|p__Actinobacteriota|c__Coriobacteriia|o__Coriobacteriales|f__Coriobacteriaceae|g__Collinsella|s__MGYG-HGUT-03798	0	0	3.06e-07	1.69e-07	3.66e-07	2.36e-07	1.33e-06	0	0	0	4.78e-06	1.84e-06	2.74e-06	2.85e-07	1.09e-05	5.08e-07	3.27e-05	3.88e-06	0	0
d__Bacteria|p__Actinobacteriota|c__Coriobacteriia|o__Coriobacteriales|f__Coriobacteriaceae|g__Collinsella|s__MGYG-HGUT-03823	0	0	0	0	0	0	0	0	0	0	5.04e-07	2.4e-06	1.54e-06	7.24e-07	3.61e-06	0	4.39e-07	1.37e-06	0	0
d__Bacteria|p__Actinobacteriota|c__Coriobacteriia|o__Coriobacteriales|f__Coriobacteriaceae|g__Collinsella|s__MGYG-HGUT-03830	8.99e-07	3.75e-07	5.1e-07	0	0	6.84e-07	0	2.95e-07	0	0	2.16e-06	4.02e-06	5.15e-07	1.71e-06	3.66e-06	2.31e-07	0	1.42e-06	4.02e-07	1.88e-07
d__Bacteria|p__Actinobacteriota|c__Coriobacteriia|o__Coriobacteriales|f__Coriobacteriaceae|g__Collinsella|s__MGYG-HGUT-03848	0	0	0	4.83e-07	1.15e-06	2.83e-07	1.58e-07	0	0	0	8.47e-07	5.12e-06	1.26e-06	1.4e-06	1.97e-05	0	4.93e-06	5.58e-06	0	0
d__Bacteria|p__Actinobacteriota|c__Coriobacteriia|o__Coriobacteriales|f__Coriobacteriaceae|g__Collinsella|s__MGYG-HGUT-03851	0	0	0	0	1.12e-06	0	0	0	0	2.81e-07	7.66e-07	3.9e-06	9.36e-07	7.9e-07	4.27e-06	2.08e-07	2.51e-07	1.56e-06	0	0
d__Bacteria|p__Actinobacteriota|c__Coriobacteriia|o__Coriobacteriales|f__Coriobacteriaceae|g__Collinsella|s__MGYG-HGUT-03853	2.14e-07	0	3.06e-07	0	1.24e-06	4.71e-07	0	0	0	0	0	1.52e-06	0	0	2.41e-06	4.15e-07	0	1.17e-06	0	0
d__Bacteria|p__Actinobacteriota|c__Coriobacteriia|o__Coriobacteriales|f__Coriobacteriaceae|g__Collinsella|s__MGYG-HGUT-03861	0	0	6.46e-07	0	1.49e-06	1.63e-06	0	1.02e-06	0	2.81e-07	8.47e-07	2.57e-06	1.66e-06	9.44e-07	4.55e-06	0	0	2.06e-06	0	1.57e-07
d__Bacteria|p__Actinobacteriota|c__Coriobacteriia|o__Coriobacteriales|f__Coriobacteriaceae|g__Collinsella|s__MGYG-HGUT-03862	0	0	0	0	7.31e-07	1.89e-07	0	0	0	0	9.48e-07	3.51e-06	7.95e-07	9e-07	3.19e-06	0	0	1.7e-06	1.9e-07	5.97e-07
d__Bacteria|p__Actinobacteriota|c__Coriobacteriia|o__Coriobacteriales|f__Coriobacteriaceae|g__Collinsella|s__MGYG-HGUT-03865	0	0	4.08e-07	0	3.66e-07	1.56e-06	0	0	0	0	3.27e-06	4.9e-06	1.59e-06	2.66e-06	1.49e-06	0	3.77e-07	3.35e-07	2.26e-06	7.85e-06
d__Bacteria|p__Actinobacteriota|c__Coriobacteriia|o__Coriobacteriales|f__Coriobacteriaceae|g__Collinsella|s__MGYG-HGUT-03870	0	0	0	0	4.78e-07	5.66e-07	0	0	0	0	1.23e-06	2.16e-06	9.12e-07	0	4.74e-06	0	0	1.53e-06	0	0
d__Bacteria|p__Actinobacteriota|c__Coriobacteriia|o__Coriobacteriales|f__Coriobacteriaceae|g__Collinsella|s__MGYG-HGUT-03873	0	0	0	0	0	0	0	0	0	0	2.76e-06	8.75e-06	2.34e-06	4.43e-06	1.22e-05	0	0	4.49e-06	0	0
d__Bacteria|p__Actinobacteriota|c__Coriobacteriia|o__Coriobacteriales|f__Coriobacteriaceae|g__Collinsella|s__MGYG-HGUT-03885	3e-07	0	0	4.34e-07	9e-07	6.13e-07	0	0	0	0	1.03e-05	9.12e-06	3.51e-07	3.99e-06	2.59e-06	2.31e-07	0	1.2e-06	6.9e-06	1.81e-05
d__Bacteria|p__Actinobacteriota|c__Coriobacteriia|o__Coriobacteriales|f__Coriobacteriaceae|g__Collinsella|s__MGYG-HGUT-03894	9.21e-07	0	8.5e-07	4.34e-07	0	3.7e-06	0	2.95e-07	4.16e-07	0	2.66e-06	2.03e-06	5.62e-07	1.38e-06	6.86e-06	3.46e-07	0	1.45e-06	1.23e-06	3.14e-06
d__Bacteria|p__Actinobacteriota|c__Coriobacteriia|o__Coriobacteriales|f__Coriobacteriaceae|g__Collinsella|s__MGYG-HGUT-03896	0	0	0	0	0	4.95e-07	0	0	0	0	1.57e-06	4.24e-06	1.52e-06	1.67e-06	6.67e-06	0	0	3.29e-06	0	0
d__Bacteria|p__Actinobacteriota|c__Coriobacteriia|o__Coriobacteriales|f__Coriobacteriaceae|g__Collinsella|s__MGYG-HGUT-03900	2.82e-05	1.06e-05	1.26e-05	2.75e-05	1.56e-05	3.35e-05	3.57e-06	2.95e-06	0.000211892	4.06e-06	1.68e-05	4.49e-05	3.79e-05	2.96e-05	3.72e-05	3.12e-06	9.04e-06	2.26e-05	1.02e-05	7.6e-06
d__Bacteria|p__Actinobacteriota|c__Coriobacteriia|o__Coriobacteriales|f__Coriobacteriaceae|g__Collinsella|s__MGYG-HGUT-03913	1.56e-06	2.08e-06	2.55e-06	9.17e-07	3.06e-06	5.45e-06	1.04e-06	3.28e-07	4.43e-07	1.3e-06	9.01e-06	9.07e-05	3.35e-05	6.08e-05	4.79e-05	2.47e-06	4.96e-06	2.24e-05	4.19e-06	4.71e-07
d__Bacteria|p__Actinobacteriota|c__Coriobacteriia|o__Coriobacteriales|f__Coriobacteriaceae|g__Collinsella|s__MGYG-HGUT-03915	3.04e-06	2.83e-06	3.81e-06	3.26e-06	3.01e-06	4.5e-06	3.79e-07	1.77e-06	1.57e-05	3.04e-06	5.06e-06	1.48e-05	2.06e-05	9.18e-06	1.2e-05	3.12e-06	6.46e-06	5.16e-06	3.93e-06	7.22e-07
d__Bacteria|p__Actinobacteriota|c__Coriobacteriia|o__Coriobacteriales|f__Coriobacteriaceae|g__Collinsella|s__MGYG-HGUT-03917	1.37e-06	1.05e-06	8.16e-07	1.86e-06	3.99e-06	2.22e-06	2.97e-06	2.3e-07	1.25e-06	1.25e-06	6.29e-06	4.36e-05	6.43e-06	2.61e-05	7.64e-06	4.59e-06	1.26e-06	2.62e-06	0	0
d__Bacteria|p__Actinobacteriota|c__Coriobacteriia|o__Coriobacteriales|f__Coriobacteriaceae|g__Collinsella|s__MGYG-HGUT-03920	3.53e-05	2.7e-05	4.39e-06	2.34e-06	3.35e-06	3.58e-06	0	1.28e-06	6.01e-06	1.79e-07	1.33e-05	2.23e-05	1.29e-05	5.16e-05	0.000130391	1.87e-06	3.19e-05	5.94e-05	1.89e-05	5.81e-06
d__Bacteria|p__Actinobacteriota|c__Coriobacteriia|o__Coriobacteriales|f__Coriobacteriaceae|g__Collinsella|s__MGYG-HGUT-03923	8.39e-06	8.39e-06	9.86e-07	4.63e-06	6.58e-06	1.33e-05	0	3.94e-07	0.000126536	6.89e-07	1.28e-05	5.02e-05	3.73e-05	3.62e-05	2.13e-05	3.78e-06	3.58e-06	1.17e-05	5.5e-07	4.4e-07
d__Bacteria|p__Actinobacteriota|c__Coriobacteriia|o__Coriobacteriales|f__Coriobacteriaceae|g__Collinsella|s__MGYG-HGUT-03928	0	0	7.82e-07	0	2.05e-06	0	0	0	0	0	6.27e-06	4.02e-06	4.68e-07	2.96e-06	1.01e-05	0	0	1.92e-06	0	0
d__Bacteria|p__Actinobacteriota|c__Coriobacteriia|o__Coriobacteriales|f__Coriobacteriaceae|g__Collinsella|s__MGYG-HGUT-03946	0	0	0	0	4.22e-07	7.54e-07	0	0	0	0	4.64e-07	1.4e-06	1.19e-06	1.1e-06	3.14e-06	0	0	1.31e-06	0	0
d__Bacteria|p__Actinobacteriota|c__Coriobacteriia|o__Coriobacteriales|f__Coriobacteriaceae|g__Collinsella|s__MGYG-HGUT-03968	4.71e-07	0	5.78e-07	7e-07	4.22e-07	5.89e-07	0	0	1.3e-07	3.32e-07	2.12e-06	6.79e-06	2.76e-06	3.62e-06	5.97e-06	4.15e-07	0	3.01e-06	0	0
d__Bacteria|p__Actinobacteriota|c__Coriobacteriia|o__Coriobacteriales|f__Coriobacteriaceae|g__Collinsella|s__MGYG-HGUT-03976	0	0	2.72e-07	1.69e-07	0	0	0	1.97e-07	0	0	1.31e-06	1.15e-06	1.97e-06	0	8.9e-07	0	0	4.74e-07	0	0
d__Bacteria|p__Actinobacteriota|c__Coriobacteriia|o__Coriobacteriales|f__Coriobacteriaceae|g__Collinsella|s__MGYG-HGUT-04011	0	0	0	1.45e-07	1.74e-06	4.48e-07	0	0	0	2.3e-07	2.18e-06	5.83e-06	1.33e-06	3.16e-06	1.59e-05	5.54e-07	0	4.85e-06	0	0
d__Bacteria|p__Actinobacteriota|c__Coriobacteriia|o__Coriobacteriales|f__Coriobacteriaceae|g__Collinsella|s__MGYG-HGUT-04023	0	0	0	1.93e-07	1.07e-06	1.89e-07	0	0	0	3.32e-07	3.85e-06	3.48e-06	6.78e-07	1.76e-06	4.47e-06	0	0	1.81e-06	3.64e-06	1.09e-05
d__Bacteria|p__Actinobacteriota|c__Coriobacteriia|o__Coriobacteriales|f__Coriobacteriaceae|g__Collinsella|s__MGYG-HGUT-04031	0	0	0	0	9.28e-07	0	0	0	0	0	1.35e-06	2.45e-06	1.82e-06	1.08e-06	2.83e-06	0	0	1.14e-06	0	0
d__Bacteria|p__Actinobacteriota|c__Coriobacteriia|o__Coriobacteriales|f__Coriobacteriaceae|g__Collinsella|s__MGYG-HGUT-04058	0	0	0	7.48e-07	9e-07	6.84e-07	0	0	0	0	1.03e-06	3.38e-06	3.28e-06	1.62e-06	4.08e-06	0	0	2.04e-06	0	0
d__Bacteria|p__Actinobacteriota|c__Coriobacteriia|o__Coriobacteriales|f__Coriobacteriaceae|g__Collinsella|s__MGYG-HGUT-04060	0	0	0	0	0	8.25e-07	0	0	0	0	4.64e-07	3.68e-06	1.08e-06	1.12e-06	1.2e-05	4.62e-07	0	4.6e-06	0	0
d__Bacteria|p__Actinobacteriota|c__Coriobacteriia|o__Coriobacteriales|f__Coriobacteriaceae|g__Collinsella|s__MGYG-HGUT-04066	3.85e-07	6.74e-07	0	6.76e-07	0	1.56e-06	0	5.25e-07	0	0	2e-06	3.16e-06	2.48e-06	1.69e-06	2.39e-05	3.69e-07	0	8.73e-06	0	0
d__Bacteria|p__Actinobacteriota|c__Coriobacteriia|o__Coriobacteriales|f__Coriobacteriaceae|g__Collinsella|s__MGYG-HGUT-04069	0	0	0	0	3.94e-07	0	0	0	0	0	3.02e-07	0	4.91e-07	0	2.8e-06	3.69e-07	0	1.48e-06	0	0
d__Bacteria|p__Actinobacteriota|c__Coriobacteriia|o__Coriobacteriales|f__Coriobacteriaceae|g__Collinsella|s__MGYG-HGUT-04091	0	0	0	0	5.62e-07	2.36e-07	0	0	0	0	9.28e-07	1.01e-06	1.66e-06	3.73e-07	4.76e-06	0	0	1.34e-06	0	0
d__Bacteria|p__Actinobacteriota|c__Coriobacteriia|o__Coriobacteriales|f__Coriobacteriaceae|g__Collinsella|s__MGYG-HGUT-04097	0	0	0	0	5.62e-07	0	0	0	0	0	4.84e-07	2.45e-06	1.78e-06	0	4.71e-06	0	0	2.26e-06	2.12e-07	1.51e-06
d__Bacteria|p__Actinobacteriota|c__Coriobacteriia|o__Coriobacteriales|f__Coriobacteriaceae|g__Collinsella|s__MGYG-HGUT-04121	0	0	0	0	0	0	0	0	0	0	1.57e-06	1.2e-06	2.9e-06	0	5.15e-06	2.77e-07	0	1.87e-06	0	0
d__Bacteria|p__Actinobacteriota|c__Coriobacteriia|o__Coriobacteriales|f__Coriobacteriaceae|g__Collinsella|s__MGYG-HGUT-04152	0	0	0	0	5.06e-07	1.56e-06	0	0	0	0	1.17e-06	1.57e-06	1.54e-06	7.68e-07	5.84e-06	0	0	2.37e-06	0	0
d__Bacteria|p__Actinobacteriota|c__Coriobacteriia|o__Coriobacteriales|f__Coriobacteriaceae|g__Collinsella|s__MGYG-HGUT-04156	0	0	0	0	0	1.11e-06	0	0	0	1.53e-07	1.43e-06	4.78e-06	3.58e-06	1.82e-06	2.83e-05	3e-07	7.84e-07	1.11e-05	0	0
d__Bacteria|p__Actinobacteriota|c__Coriobacteriia|o__Coriobacteriales|f__Coriobacteriaceae|g__Collinsella|s__MGYG-HGUT-04161	1.43e-06	2.47e-06	3.74e-07	0	5.9e-07	3.06e-07	0	1.97e-07	0	0	1.67e-06	2.33e-06	3.88e-06	7.02e-07	2.38e-06	0	5.02e-07	1e-06	0	0
d__Bacteria|p__Actinobacteriota|c__Coriobacteriia|o__Coriobacteriales|f__Coriobacteriaceae|g__Collinsella|s__MGYG-HGUT-04209	0	0	0	1.93e-07	0	1.65e-07	0	3.28e-07	0	4.85e-07	5.65e-07	1.13e-06	1.12e-06	0	6.88e-06	5.54e-07	0	4.27e-06	0	0
d__Bacteria|p__Actinobacteriota|c__Coriobacteriia|o__Coriobacteriales|f__Coriobacteriaceae|g__Collinsella|s__MGYG-HGUT-04217	0	0	0	0	4.78e-07	4.24e-07	0	0	0	3.57e-07	1.05e-06	2.43e-06	1.15e-06	4.17e-07	2.8e-06	2.08e-07	0	1.14e-06	0	0
d__Bacteria|p__Actinobacteriota|c__Coriobacteriia|o__Coriobacteriales|f__Coriobacteriaceae|g__Collinsella|s__MGYG-HGUT-04227	0	0	0	0	0	0	0	0	0	0	6.45e-07	2.13e-06	4.68e-07	1.69e-06	2.76e-05	0	0	1.09e-05	0	0
d__Bacteria|p__Actinobacteriota|c__Coriobacteriia|o__Coriobacteriales|f__Coriobacteriaceae|g__Collinsella|s__MGYG-HGUT-04240	3.03e-05	9.8e-05	1.67e-06	4.03e-05	5.4e-06	2.97e-06	0	1.41e-06	0	8.93e-07	1.53e-05	1.32e-05	9.36e-07	9.77e-06	4.33e-05	0	0	1.88e-05	0	0
d__Bacteria|p__Actinobacteriota|c__Coriobacteriia|o__Coriobacteriales|f__Coriobacteriaceae|g__Collinsella|s__MGYG-HGUT-04274	3.64e-07	7.68e-07	1.19e-06	8.69e-06	1.01e-05	0.0001488	0	0	6.51e-07	9.95e-07	7.7e-06	1.4e-05	1.23e-05	9.88e-06	2.41e-05	2.33e-06	0	2.63e-05	2.05e-06	2.89e-06
d__Bacteria|p__Actinobacteriota|c__Coriobacteriia|o__Coriobacteriales|f__Coriobacteriaceae|g__Collinsella|s__MGYG-HGUT-04280	5.23e-06	1.5e-07	6.53e-06	1.35e-05	5.12e-06	2.19e-05	0	5.61e-06	1.35e-06	4.36e-06	2.21e-05	2.18e-05	9.24e-06	1.69e-05	7.46e-05	1.06e-06	0	2.81e-05	5.69e-06	1.52e-05
d__Bacteria|p__Actinobacteriota|c__Coriobacteriia|o__Coriobacteriales|f__Coriobacteriaceae|g__Collinsella|s__MGYG-HGUT-04284	0	0	0	3.86e-07	4.5e-07	1.25e-06	0	0	0	0	1.35e-06	1.4e-06	1.85e-06	2.41e-07	3.69e-06	3.46e-07	0	1.62e-06	0	0
d__Bacteria|p__Actinobacteriota|c__Coriobacteriia|o__Coriobacteriales|f__Coriobacteriaceae|g__Collinsella|s__MGYG-HGUT-04294	0	0	0	0	0	1.89e-07	0	0	0	1.79e-07	2.36e-06	6.42e-06	1.15e-06	3.51e-06	5.71e-05	7.85e-07	3.14e-07	2.11e-05	0	0
d__Bacteria|p__Actinobacteriota|c__Coriobacteriia|o__Coriobacteriales|f__Coriobacteriaceae|g__Collinsella|s__MGYG-HGUT-04297	0	0	0	1.69e-07	7.03e-07	4.95e-07	0	0	0	0	1.9e-06	4.54e-06	1.31e-06	3.16e-06	1.38e-05	4.38e-07	0	6.11e-06	0	0
d__Bacteria|p__Actinobacteriota|c__Coriobacteriia|o__Coriobacteriales|f__Coriobacteriaceae|g__Collinsella|s__MGYG-HGUT-04301	0	7.49e-07	0	0	5.06e-07	2.83e-07	0	0	0	0	1.29e-06	3.95e-06	4.96e-06	2.33e-06	3.53e-06	3.23e-07	0	1.45e-06	0	0
d__Bacteria|p__Actinobacteriota|c__Coriobacteriia|o__Coriobacteriales|f__Coriobacteriaceae|g__Collinsella|s__MGYG-HGUT-04305	0	0	8.5e-07	3.62e-07	6.47e-07	8.25e-07	0	0	0	3.52e-06	1.86e-06	5.79e-06	1.31e-06	3.14e-06	3.66e-05	0	0	1.8e-05	0	0
d__Bacteria|p__Actinobacteriota|c__Coriobacteriia|o__Coriobacteriales|f__Coriobacteriaceae|g__Collinsella|s__MGYG-HGUT-04318	0	0	0	0	6.75e-07	0	0	0	0	0	4.84e-07	2.67e-06	0	9.44e-07	3.69e-06	0	0	1.92e-06	0	0
d__Bacteria|p__Actinobacteriota|c__Coriobacteriia|o__Coriobacteriales|f__Coriobacteriaceae|g__Collinsella|s__MGYG-HGUT-04320	0	0	0	1.69e-07	5.9e-07	0	0	0	0	1.79e-07	1.77e-06	4.66e-06	1.24e-06	2.11e-06	1.69e-05	6.23e-07	5.02e-07	5.64e-06	0	0
d__Bacteria|p__Actinobacteriota|c__Coriobacteriia|o__Coriobacteriales|f__Coriobacteriaceae|g__Collinsella|s__MGYG-HGUT-04324	0	0	5.44e-07	1.21e-07	0	7.78e-07	0	0	0	2.81e-07	4.11e-06	3.87e-06	2.25e-06	1.8e-06	9.66e-06	0	0	3.38e-06	0	0
d__Bacteria|p__Actinobacteriota|c__Coriobacteriia|o__Coriobacteriales|f__Coriobacteriaceae|g__Collinsella|s__MGYG-HGUT-04325	9.53e-06	3.29e-05	0	3.35e-05	5.29e-06	3.3e-06	0	8.21e-07	4.91e-05	1.02e-06	3.28e-05	6.99e-06	5.31e-06	5.07e-06	5.69e-05	2.52e-06	0	2.78e-05	0	0
d__Bacteria|p__Actinobacteriota|c__Coriobacteriia|o__Coriobacteriales|f__Coriobacteriaceae|g__Collinsella|s__MGYG-HGUT-04326	0	0	0	0	0	0	0	0	0	0	8.67e-07	4.68e-06	1.73e-06	3.69e-06	9.42e-07	0	0	5.58e-07	0	0
d__Bacteria|p__Actinobacteriota|c__Coriobacteriia|o__Coriobacteriales|f__Coriobacteriaceae|g__Collinsella|s__MGYG-HGUT-04330	0	0	2.04e-07	1.21e-07	8.72e-07	5.19e-07	0	0	0	1.33e-06	4.58e-06	7.35e-06	5.24e-06	4.3e-06	1.54e-05	4.38e-07	0	5.97e-06	0	0
d__Bacteria|p__Actinobacteriota|c__Coriobacteriia|o__Coriobacteriales|f__Coriobacteriaceae|g__Collinsella|s__MGYG-HGUT-04331	0	0	0	0	8.72e-07	0	0	0	0	0	1.35e-06	1.94e-06	7.95e-07	7.02e-07	7.61e-06	3.92e-07	0	2.51e-06	0	0
d__Bacteria|p__Actinobacteriota|c__Coriobacteriia|o__Coriobacteriales|f__Coriobacteriaceae|g__Collinsella|s__MGYG-HGUT-04332	0	0	3.06e-07	0	0	0	0	0	0	2.81e-07	6.05e-07	2.48e-06	1.85e-06	1.05e-06	7.43e-06	3.23e-07	0	2.01e-06	0	0
d__Bacteria|p__Actinobacteriota|c__Coriobacteriia|o__Coriobacteriales|f__Coriobacteriaceae|g__Collinsella|s__MGYG-HGUT-04335	0	0	0	2.9e-07	7.59e-07	7.07e-07	0	0	0	0	2.66e-06	2.38e-06	3.21e-06	1.54e-06	2.05e-05	2.31e-07	0	8.26e-06	0	0
d__Bacteria|p__Actinobacteriota|c__Coriobacteriia|o__Coriobacteriales|f__Coriobacteriaceae|g__Collinsella|s__MGYG-HGUT-04344	0	0	3.74e-07	0	0	0	0	0	0	0	1.47e-06	1.67e-06	1.68e-06	0	3.93e-06	0	0	1.06e-06	0	0
d__Bacteria|p__Actinobacteriota|c__Coriobacteriia|o__Coriobacteriales|f__Coriobacteriaceae|g__Collinsella|s__MGYG-HGUT-04346	3.19e-06	0	6.7e-06	3.64e-06	6.19e-07	8.09e-06	0	1.35e-06	7.55e-07	1.48e-06	1.4e-05	8.85e-06	1.8e-06	7.57e-06	3.36e-05	5.77e-07	0	1.72e-05	0	0
d__Bacteria|p__Actinobacteriota|c__Coriobacteriia|o__Coriobacteriales|f__Coriobacteriaceae|g__Collinsella|s__MGYG-HGUT-04349	0	0	0	6.27e-07	3.21e-06	6.13e-07	0	0	0	0	1.63e-06	1.3e-06	2.64e-06	0	5.86e-05	4.38e-07	0	2.59e-05	0	0
d__Bacteria|p__Actinobacteriota|c__Coriobacteriia|o__Coriobacteriales|f__Coriobacteriaceae|g__Collinsella|s__MGYG-HGUT-04358	0	0	0	0	1.38e-06	5.19e-07	7.27e-07	0	0	2.04e-07	2e-06	6.57e-06	1.75e-06	1.58e-06	1.25e-05	2.77e-07	0	5.22e-06	9.75e-06	2.49e-05
d__Bacteria|p__Actinobacteriota|c__Coriobacteriia|o__Coriobacteriales|f__Coriobacteriaceae|g__Collinsella|s__MGYG-HGUT-04363	0	0	1.5e-06	1.45e-07	0	1.14e-05	0	0	0	7.65e-06	1.19e-06	1.18e-06	5.26e-06	0	2.51e-06	9.23e-07	0	8.65e-07	0	0
d__Bacteria|p__Actinobacteriota|c__Coriobacteriia|o__Coriobacteriales|f__Coriobacteriaceae|g__Collinsella|s__MGYG-HGUT-04364	7.28e-07	3.75e-07	8.84e-07	2.65e-07	0	1.91e-06	0	0	0	3.57e-07	3.13e-06	4.83e-06	2.22e-06	2.81e-06	6.52e-06	0	0	3.49e-06	0	3.77e-07
d__Bacteria|p__Actinobacteriota|c__Coriobacteriia|o__Coriobacteriales|f__Coriobacteriaceae|g__Collinsella|s__MGYG-HGUT-04366	0	0	0	2.65e-07	0	5.42e-07	0	0	0	0	6.86e-07	2.48e-06	2.95e-06	1.54e-06	6.86e-06	3e-07	0	2.4e-06	0	0
d__Bacteria|p__Actinobacteriota|c__Coriobacteriia|o__Coriobacteriales|f__Coriobacteriaceae|g__Collinsella|s__MGYG-HGUT-04367	0	0	0	0	4.22e-07	4.48e-07	0	0	0	0	1.21e-06	1.79e-06	2.78e-06	5.49e-07	1.48e-05	3.46e-07	0	5.8e-06	0	0
d__Bacteria|p__Actinobacteriota|c__Coriobacteriia|o__Coriobacteriales|f__Coriobacteriaceae|g__Collinsella|s__MGYG-HGUT-04373	3.19e-06	5.62e-07	4.08e-07	5.31e-07	0	1.11e-06	0	0	0	1.79e-07	6.65e-07	1.27e-05	3.98e-07	5.58e-06	2.85e-06	3.92e-07	0	2.01e-06	0	0
d__Bacteria|p__Actinobacteriota|c__Coriobacteriia|o__Coriobacteriales|f__Coriobacteriaceae|g__Collinsella|s__MGYG-HGUT-04374	4.71e-07	6.55e-07	0	7.24e-07	9.28e-07	4.24e-07	0	0	1.02e-06	0	1.23e-06	4.68e-06	1.29e-06	1.95e-06	9.68e-06	0	0	3.43e-06	0	0
d__Bacteria|p__Actinobacteriota|c__Coriobacteriia|o__Coriobacteriales|f__Coriobacteriaceae|g__Collinsella|s__MGYG-HGUT-04378	0	0	0	0	1.27e-06	2.36e-07	0	0	0	0	7.46e-07	1.47e-06	2.6e-06	2.41e-07	5.68e-06	0	3.14e-07	2.45e-06	0	0
d__Bacteria|p__Actinobacteriota|c__Coriobacteriia|o__Coriobacteriales|f__Coriobacteriaceae|g__Collinsella|s__MGYG-HGUT-04383	0	0	0	1.45e-07	0	2.83e-07	0	0	0	0	7.46e-07	4.98e-06	1.22e-06	3.56e-06	9.94e-07	3.92e-07	0	0	0	0
d__Bacteria|p__Actinobacteriota|c__Coriobacteriia|o__Coriobacteriales|f__Coriobacteriaceae|g__Collinsella|s__MGYG-HGUT-04386	0	0	0	0	5.9e-07	0	0	0	0	0	7.06e-07	2.43e-06	1.59e-06	6.8e-07	8.45e-06	2.31e-07	0	1.87e-06	0	0
d__Bacteria|p__Actinobacteriota|c__Coriobacteriia|o__Coriobacteriales|f__Coriobacteriaceae|g__Collinsella|s__MGYG-HGUT-04387	4.28e-07	0	0	1.59e-06	0	2.85e-06	0	6.24e-07	2.19e-06	3.57e-07	2.6e-06	2.53e-06	1.61e-06	2.15e-06	3.51e-06	0	0	1.73e-06	0	0
d__Bacteria|p__Actinobacteriota|c__Coriobacteriia|o__Coriobacteriales|f__Coriobacteriaceae|g__Collinsella|s__MGYG-HGUT-04396	0	0	0	0	1.49e-06	4.95e-07	0	0	0	0	2.02e-06	2.62e-06	2.36e-06	9.22e-07	1.2e-05	2.77e-07	0	5.16e-06	0	0
d__Bacteria|p__Actinobacteriota|c__Coriobacteriia|o__Coriobacteriales|f__Coriobacteriaceae|g__Collinsella|s__MGYG-HGUT-04398	2.63e-06	4.18e-06	3.09e-06	5.74e-06	2.53e-06	9.12e-06	0	1.87e-06	2.89e-05	1.4e-06	4.7e-06	5.27e-06	8e-06	5.71e-06	2.55e-05	9e-07	0	1.26e-05	0	0
d__Bacteria|p__Actinobacteriota|c__Coriobacteriia|o__Coriobacteriales|f__Coriobacteriaceae|g__Collinsella|s__MGYG-HGUT-04399	0	0	0	1.45e-07	0	2.12e-07	0	0	0	0	3.21e-06	3.68e-06	2.01e-06	1.47e-06	4.87e-06	0	2.51e-07	1.62e-06	0	0
d__Bacteria|p__Actinobacteriota|c__Coriobacteriia|o__Coriobacteriales|f__Coriobacteriaceae|g__Collinsella|s__MGYG-HGUT-04407	0	0	0	0	0	0	0	0	0	0	1.9e-06	2.3e-06	4.68e-07	3.95e-07	2.75e-06	0	0	8.65e-07	1.61e-06	4.49e-06
d__Bacteria|p__Actinobacteriota|c__Coriobacteriia|o__Coriobacteriales|f__Coriobacteriaceae|g__Collinsella|s__MGYG-HGUT-04408	1.71e-07	1.5e-07	8.16e-07	3.21e-06	2.76e-06	3.91e-06	0	0	2.6e-07	0	8.15e-06	1.56e-05	6.11e-06	9.48e-06	1.64e-05	1.41e-06	0	7.23e-06	0	0
d__Bacteria|p__Actinobacteriota|c__Coriobacteriia|o__Coriobacteriales|f__Coriobacteriaceae|g__Collinsella|s__MGYG-HGUT-04415	0	0	0	0	6.75e-07	0	0	0	0	0	8.07e-07	5.66e-06	8.19e-07	1.69e-06	7.3e-06	0	0	2.65e-06	0	0
d__Bacteria|p__Actinobacteriota|c__Coriobacteriia|o__Coriobacteriales|f__Coriobacteriaceae|g__Collinsella|s__MGYG-HGUT-04421	0	0	0	1.93e-07	9e-07	3.3e-07	0	0	0	2.04e-07	7.66e-07	6.72e-06	5.52e-06	2.92e-06	5.76e-06	8.77e-07	0	1.7e-06	0	0
d__Bacteria|p__Actinobacteriota|c__Coriobacteriia|o__Coriobacteriales|f__Coriobacteriaceae|g__Collinsella|s__MGYG-HGUT-04422	0	0	0	0	5.06e-07	7.31e-07	0	0	0	0	1.29e-06	4.05e-06	3.04e-06	1.6e-06	2.27e-05	1.25e-06	0	1e-05	0	0
d__Bacteria|p__Actinobacteriota|c__Coriobacteriia|o__Coriobacteriales|f__Coriobacteriaceae|g__Collinsella|s__MGYG-HGUT-04424	1.78e-06	4.87e-07	7.14e-07	2.68e-06	0	6.84e-07	8.85e-07	2.63e-07	1.3e-07	1.53e-07	2.05e-05	2.5e-06	1.17e-06	1.12e-06	2.25e-06	3.46e-07	1.36e-05	1.31e-06	1.08e-06	1.22e-06
d__Bacteria|p__Actinobacteriota|c__Coriobacteriia|o__Coriobacteriales|f__Coriobacteriaceae|g__Collinsella|s__MGYG-HGUT-04442	0	0	0	0	0	0	0	0	0	0	1.81e-06	1.72e-06	1.01e-06	0	4.45e-06	0	0	2.18e-06	0	0
d__Bacteria|p__Actinobacteriota|c__Coriobacteriia|o__Coriobacteriales|f__Coriobacteriaceae|g__Collinsella|s__MGYG-HGUT-04450	0	0	0	0	0	3.3e-07	0	0	0	0	1.01e-06	2.18e-06	2.43e-06	5.71e-07	6.86e-06	0	0	2.68e-06	0	0
d__Bacteria|p__Actinobacteriota|c__Coriobacteriia|o__Coriobacteriales|f__Coriobacteriaceae|g__Collinsella|s__MGYG-HGUT-04466	0	0	7.14e-07	0	0	3.77e-07	0	0	0	0	1.94e-06	3.46e-06	8.89e-07	1.34e-06	3.22e-05	6.46e-07	0	1.08e-05	0	0
d__Bacteria|p__Actinobacteriota|c__Coriobacteriia|o__Coriobacteriales|f__Coriobacteriaceae|g__Collinsella|s__MGYG-HGUT-04467	0	0	0	1.69e-07	3.35e-06	6.6e-07	0	0	0	1.79e-07	2.62e-06	1.89e-06	1.71e-06	0	3.22e-06	0	0	1.51e-06	0	0
d__Bacteria|p__Actinobacteriota|c__Coriobacteriia|o__Coriobacteriales|f__Coriobacteriaceae|g__Collinsella|s__MGYG-HGUT-04480	0	0	0	0	2.98e-06	0	0	0	0	0	1.37e-06	3.63e-06	2.15e-06	1.82e-06	3.79e-06	0	0	5.86e-07	0	0
d__Bacteria|p__Actinobacteriota|c__Coriobacteriia|o__Coriobacteriales|f__Coriobacteriaceae|g__Collinsella|s__MGYG-HGUT-04504	0	0	0	0	0	1.65e-07	0	0	0	0	6.05e-07	2.16e-06	5.15e-07	6.37e-07	1.7e-06	0	0	7.25e-07	0	0
d__Bacteria|p__Actinobacteriota|c__Coriobacteriia|o__Coriobacteriales|f__Coriobacteriaceae|g__Collinsella|s__MGYG-HGUT-04505	7.71e-07	6.37e-07	2.31e-06	4.34e-07	0	7.36e-06	0	4.92e-07	0	4.08e-07	3.23e-07	3.36e-06	1.47e-06	1.16e-06	5.02e-06	0	0	9.68e-06	7.83e-07	1.22e-06
d__Bacteria|p__Actinobacteriota|c__Coriobacteriia|o__Coriobacteriales|f__Coriobacteriaceae|g__Collinsella|s__MGYG-HGUT-04506	6.64e-07	9.36e-08	0	4.34e-07	3.94e-07	2.12e-07	0	0	3.38e-07	0	3.73e-06	7.33e-06	1.78e-06	3.25e-06	1.12e-05	5.31e-07	0	4.3e-06	1.19e-05	2.85e-05
d__Bacteria|p__Actinobacteriota|c__Coriobacteriia|o__Coriobacteriales|f__Coriobacteriaceae|g__Collinsella|s__MGYG-HGUT-04514	1.28e-07	0	2.86e-06	1.93e-07	0	6.37e-07	0	0	2.08e-07	0	3.04e-06	2.01e-06	1.03e-06	6.59e-07	9.32e-06	0	0	3.15e-06	0	0
d__Bacteria|p__Actinobacteriota|c__Coriobacteriia|o__Coriobacteriales|f__Coriobacteriaceae|g__Collinsella|s__MGYG-HGUT-04522	0	0	1.8e-06	0	8.72e-07	1.65e-07	0	0	0	1.79e-07	2.06e-06	3.6e-06	1.19e-06	2.11e-06	7.12e-06	0	0	2.65e-06	6.58e-06	2.17e-06
d__Bacteria|p__Actinobacteriota|c__Coriobacteriia|o__Coriobacteriales|f__Coriobacteriaceae|g__Collinsella|s__MGYG-HGUT-04524	0	0	8.16e-07	0	8.07e-06	5.66e-07	0	0	0	0	2.86e-06	3.7e-06	1.59e-06	3.23e-06	3.19e-06	6.46e-07	0	1.51e-06	0	0
d__Bacteria|p__Actinobacteriota|c__Coriobacteriia|o__Coriobacteriales|f__Coriobacteriaceae|g__Collinsella|s__MGYG-HGUT-04542	0	0	0	0	5.9e-07	6.13e-07	0	0	0	5.1e-07	1.86e-06	1.26e-05	1.94e-06	8.54e-06	4.16e-06	5.77e-07	0	1.53e-06	0	0
d__Bacteria|p__Actinobacteriota|c__Coriobacteriia|o__Coriobacteriales|f__Coriobacteriaceae|g__Collinsella|s__MGYG-HGUT-04549	1.58e-06	6.37e-07	3.74e-07	5.6e-06	1.32e-06	7.21e-06	0	8.86e-07	5.3e-05	0	1.47e-05	8.63e-06	7.6e-06	5.69e-06	3.08e-05	2.31e-07	0	1.15e-05	8.29e-06	2.46e-05
d__Bacteria|p__Actinobacteriota|c__Coriobacteriia|o__Coriobacteriales|f__Coriobacteriaceae|g__Collinsella|s__MGYG-HGUT-04553	0	0	0	2.49e-06	0	0	0	0	0	0	1.03e-06	1.72e-06	7.49e-07	4.61e-07	8.19e-06	3e-07	0	2.65e-06	0	0
d__Bacteria|p__Actinobacteriota|c__Coriobacteriia|o__Coriobacteriales|f__Coriobacteriaceae|g__Collinsella|s__MGYG-HGUT-04583	0	0	3.06e-07	3.38e-07	2.25e-07	1.58e-06	0	0	0	1.68e-06	2.14e-06	4.31e-06	2.88e-06	1.95e-06	1.2e-05	3e-07	3.14e-07	5.27e-06	0	0
d__Bacteria|p__Actinobacteriota|c__Coriobacteriia|o__Coriobacteriales|f__Coriobacteriaceae|g__Collinsella|s__MGYG-HGUT-04590	0	0	0	0	0	0	0	0	0	0	1.59e-06	5.81e-06	1.61e-06	3.84e-06	7.61e-06	0	0	2.71e-06	0	0
d__Bacteria|p__Actinobacteriota|c__Coriobacteriia|o__Coriobacteriales|f__Coriobacteriaceae|g__Collinsella|s__MGYG-HGUT-04597	0	0	0	0	1.07e-06	0	0	0	0	0	1.67e-06	2.13e-06	2.06e-06	0	2.49e-06	0	0	8.93e-07	0	0
d__Bacteria|p__Actinobacteriota|c__Coriobacteriia|o__Coriobacteriales|f__Coriobacteriaceae|g__Collinsella|s__MGYG-HGUT-04607	5.57e-07	1.12e-07	0	0	9e-07	2.36e-07	0	0	0	0	2.06e-06	5.69e-06	1.57e-06	2.09e-06	1.16e-05	0	0	5.64e-06	1.14e-06	2.26e-06
d__Bacteria|p__Actinobacteriota|c__Coriobacteriia|o__Coriobacteriales|f__Coriobacteriaceae|g__Collinsella|s__MGYG-HGUT-04608	0	0	0	1.67e-06	4.78e-07	7.54e-07	0	0	0	1.79e-07	3.29e-06	6.08e-06	4.77e-06	1.82e-06	8.94e-05	9.23e-07	5.33e-07	3.16e-05	0	0
d__Bacteria|p__Actinobacteriota|c__Coriobacteriia|o__Coriobacteriales|f__Coriobacteriaceae|g__Collinsella|s__MGYG-HGUT-04619	0	0	0	1.42e-06	1.35e-06	0	0	0	0	0	8.47e-07	1.57e-06	8.89e-07	1.21e-06	1.42e-05	6.46e-07	0	5.13e-06	0	0
d__Bacteria|p__Actinobacteriota|c__Coriobacteriia|o__Coriobacteriales|f__Coriobacteriaceae|g__Collinsella|s__MGYG-HGUT-04625	0	0	0	3.38e-07	4.5e-07	3.3e-07	0	0	0	3.57e-07	6.21e-06	7.35e-06	3.39e-06	3.82e-06	3.35e-06	5.77e-07	6.59e-07	1e-06	0	0
d__Bacteria|p__Actinobacteriota|c__Coriobacteriia|o__Coriobacteriales|f__Coriobacteriaceae|g__Enorma|s__Enorma_massiliensis	3.21e-07	2.81e-07	6.8e-07	8.08e-06	1.97e-07	1.58e-06	0	1.97e-07	2.21e-06	2.04e-07	3.45e-06	9.07e-07	3.74e-07	8.56e-07	0.00018147	5.77e-07	6.28e-07	8e-05	1.06e-07	4.4e-07
d__Bacteria|p__Actinobacteriota|c__Coriobacteriia|o__Coriobacteriales|f__Coriobacteriaceae|g__Enorma|s__Enorma_massiliensis_A	1.07e-07	3e-07	8.5e-07	4.25e-06	5.34e-07	8.25e-07	0	1.64e-07	7.03e-07	7.4e-07	6.09e-06	8.34e-07	2.32e-06	8.34e-07	3.74e-06	4.64e-06	2.07e-06	1.7e-06	6.13e-07	9.11e-07
d__Bacteria|p__Actinobacteriota|c__Coriobacteriia|o__Coriobacteriales|f__Coriobacteriaceae|g__Enorma|s__MGYG-HGUT-01605	0	0	4.08e-07	6.03e-07	0	1.41e-07	0	0	1.82e-07	2.04e-07	2.02e-06	3.19e-07	0	1.76e-07	6.28e-06	4.38e-07	9.73e-07	2.34e-06	2.22e-06	6.06e-06
d__Bacteria|p__Actinobacteriota|c__Coriobacteriia|o__Coriobacteriales|f__Coriobacteriaceae|g__Enorma|s__MGYG-HGUT-04584	2.23e-06	2.19e-06	3.74e-07	2.39e-06	2.64e-06	2.31e-06	7.9e-07	2.63e-07	3.12e-07	6.12e-07	5.65e-06	8.7e-06	3.28e-07	2.13e-05	7.35e-06	9.46e-07	7.53e-07	6.28e-06	8.02e-06	4.77e-06
d__Bacteria|p__Actinobacteriota|c__Coriobacteriia|o__Coriobacteriales|f__Eggerthellaceae|g__Adlercreutzia|s__Adlercreutzia_equolifaciens	0.000223096	3.36e-05	5.74e-05	3.78e-05	3.74e-06	4.26e-05	0	2.33e-06	6.94e-05	9.26e-06	2.3e-05	8.15e-05	1.08e-05	5.82e-05	0.000251703	0.000151453	2.29e-06	0.000180437	2.5e-06	4.96e-06
d__Bacteria|p__Actinobacteriota|c__Coriobacteriia|o__Coriobacteriales|f__Eggerthellaceae|g__Adlercreutzia|s__MGYG-HGUT-02712	0.000163907	2.6e-05	3.95e-05	2.75e-05	2.56e-06	2.98e-05	0	1.28e-06	5.14e-05	5.69e-06	1.65e-05	5.57e-05	1.09e-05	3.88e-05	0.000175164	0.000115892	1.51e-06	0.000121129	9.94e-07	3.11e-06
d__Bacteria|p__Actinobacteriota|c__Coriobacteriia|o__Coriobacteriales|f__Eggerthellaceae|g__Arabia|s__Arabia_massiliensis	1.07e-06	1.29e-06	2.21e-06	2.37e-06	0	7.07e-07	0	1.64e-07	2e-06	4.34e-07	2.22e-06	5.57e-06	5.45e-06	4.24e-06	7.3e-06	8.54e-07	9.1e-07	3.32e-06	1.18e-06	4.27e-06
d__Bacteria|p__Actinobacteriota|c__Coriobacteriia|o__Coriobacteriales|f__Eggerthellaceae|g__CAG-1427|s__CAG-1427_sp000431675	0	0	1.09e-06	1.13e-06	0	3.32e-06	0	1.58e-06	0	4.08e-07	0	3.14e-06	0	2.09e-06	1.31e-07	0	0	3.35e-07	0	3.14e-07
d__Bacteria|p__Actinobacteriota|c__Coriobacteriia|o__Coriobacteriales|f__Eggerthellaceae|g__CAG-1427|s__CAG-1427_sp000434775	1.71e-07	4.49e-07	4.42e-07	6.52e-07	0	4.95e-07	0	1.64e-07	8.07e-07	0.000271344	5.24e-07	2.7e-07	1.87e-07	3.95e-07	2.43e-06	2.31e-07	0	1.14e-06	0	0
d__Bacteria|p__Actinobacteriota|c__Coriobacteriia|o__Coriobacteriales|f__Eggerthellaceae|g__CAG-1427|s__CAG-1427_sp000435475	0	0	2.32e-05	3.38e-07	0	0.000108181	1.9e-07	8.87e-05	1.3e-07	8.67e-07	1.41e-07	0.000120227	2.34e-07	7.39e-05	1.1e-06	0	1.57e-07	8.65e-07	0	0
d__Bacteria|p__Actinobacteriota|c__Coriobacteriia|o__Coriobacteriales|f__Eggerthellaceae|g__CAG-1427|s__CAG-1427_sp000435675	2.14e-07	1.69e-07	1.94e-06	1.55e-05	1.69e-07	9.52e-06	0	2.3e-06	1.15e-06	6.89e-07	1.55e-06	1.01e-06	2.88e-06	5.71e-07	0.000170689	4.38e-07	2.2e-07	8.49e-05	1.48e-07	5.34e-07
d__Bacteria|p__Actinobacteriota|c__Coriobacteriia|o__Coriobacteriales|f__Eggerthellaceae|g__CAG-1427|s__CAG-1427_sp000436075	0	2.06e-07	2.38e-07	1.45e-07	0	1.41e-07	0	0	2.86e-07	1.53e-06	1.21e-07	6.62e-07	1.71e-06	5.27e-07	4.45e-07	0	1.88e-07	1.95e-07	0	4.08e-07
d__Bacteria|p__Actinobacteriota|c__Coriobacteriia|o__Coriobacteriales|f__Eggerthellaceae|g__CAG-1427|s__MGYG-HGUT-00291	1.07e-07	1.12e-07	0	1.21e-07	9e-07	4.24e-07	0	0	1.3e-07	1.48e-06	0	1.72e-07	2.6e-06	0	2.36e-07	2.08e-07	0	0	0	2.2e-07
d__Bacteria|p__Actinobacteriota|c__Coriobacteriia|o__Coriobacteriales|f__Eggerthellaceae|g__CAG-1427|s__MGYG-HGUT-00300	7.71e-07	1.05e-06	6.8e-07	3.86e-07	3.37e-07	1.13e-06	0	3.94e-07	2.34e-07	1.79e-07	7.06e-07	2.94e-07	1.19e-06	1.76e-07	3.24e-06	7.62e-07	0	1.51e-06	1.27e-07	5.02e-07
d__Bacteria|p__Actinobacteriota|c__Coriobacteriia|o__Coriobacteriales|f__Eggerthellaceae|g__CAG-1427|s__MGYG-HGUT-00304	0	0	2.04e-07	7.24e-07	0	6.84e-07	4.74e-07	1.64e-07	5.47e-07	7.4e-07	1.41e-07	1.72e-07	0	0	8.69e-06	2.08e-07	0	3.88e-06	0	3.45e-07
d__Bacteria|p__Actinobacteriota|c__Coriobacteriia|o__Coriobacteriales|f__Eggerthellaceae|g__CAG-1427|s__MGYG-HGUT-00602	1.28e-07	2.06e-07	2.04e-07	2.17e-07	0	8.02e-07	0	1.97e-07	0	2.14e-06	2.22e-07	3.68e-07	9.76e-06	1.1e-07	7.33e-07	1.55e-06	1e-06	0	1.06e-07	1.88e-07
d__Bacteria|p__Actinobacteriota|c__Coriobacteriia|o__Coriobacteriales|f__Eggerthellaceae|g__CAG-1427|s__MGYG-HGUT-00616	5.14e-07	1.12e-07	3.4e-07	2.2e-06	0	1.46e-06	0	0	3.38e-07	3.06e-07	5.65e-07	0	0	0	2.15e-05	3.69e-07	0	9.46e-06	0	3.45e-07
d__Bacteria|p__Actinobacteriota|c__Coriobacteriia|o__Coriobacteriales|f__Eggerthellaceae|g__CAG-1427|s__MGYG-HGUT-00944	1.28e-07	0	7.48e-07	3.93e-06	2.81e-07	2.66e-06	2.91e-06	5.58e-07	4.16e-07	0	6.25e-07	7.11e-07	0	3.29e-07	4.38e-05	4.38e-07	0	2.21e-05	0	4.08e-07
d__Bacteria|p__Actinobacteriota|c__Coriobacteriia|o__Coriobacteriales|f__Eggerthellaceae|g__CAG-1427|s__MGYG-HGUT-01026	0	0	6.12e-07	2.65e-07	0	1.65e-07	0	0	3.38e-07	2.81e-07	2.02e-07	4.17e-07	4.45e-07	3.73e-07	4.97e-07	1.62e-07	0	1.67e-07	1.27e-07	1.13e-06
d__Bacteria|p__Actinobacteriota|c__Coriobacteriia|o__Coriobacteriales|f__Eggerthellaceae|g__CAG-1427|s__MGYG-HGUT-01062	5.31e-06	5.56e-06	9.52e-07	3.02e-06	1.07e-05	2.97e-06	1.39e-06	2.69e-06	1.3e-06	5.1e-07	1.78e-05	1.01e-05	1.73e-06	8.03e-06	4.23e-05	3.39e-06	6.59e-06	3.55e-05	3.49e-06	5.02e-07
d__Bacteria|p__Actinobacteriota|c__Coriobacteriia|o__Coriobacteriales|f__Eggerthellaceae|g__CAG-1427|s__MGYG-HGUT-01090	1.93e-07	0	4.08e-07	2.41e-07	1.21e-06	1.65e-07	0	0	1.3e-07	0	1.63e-06	3.68e-07	0	1.32e-07	3.14e-07	1.62e-07	2.2e-07	0	0	0
d__Bacteria|p__Actinobacteriota|c__Coriobacteriia|o__Coriobacteriales|f__Eggerthellaceae|g__CAG-1427|s__MGYG-HGUT-01163	0	0	2.04e-07	4.1e-07	3.37e-07	3.54e-07	0	0	1.64e-06	2.7e-05	0	1.72e-07	1.64e-07	1.98e-07	4.34e-06	5.54e-07	0	3.49e-06	0	0
d__Bacteria|p__Actinobacteriota|c__Coriobacteriia|o__Coriobacteriales|f__Eggerthellaceae|g__CAG-1427|s__MGYG-HGUT-01198	0	0	3.74e-07	3.62e-07	0	1.13e-06	0	7.55e-07	0	0	0	1.72e-06	0	9.88e-07	1.57e-06	0	2.82e-07	1.42e-06	0	3.14e-07
d__Bacteria|p__Actinobacteriota|c__Coriobacteriia|o__Coriobacteriales|f__Eggerthellaceae|g__CAG-1427|s__MGYG-HGUT-01233	3.4e-06	3.63e-06	0	1.21e-07	2.25e-06	1.41e-07	0	0	2.34e-07	1.53e-07	0	2.94e-07	4.45e-07	2.63e-07	2.09e-07	2.77e-07	0	0	0	2.2e-07
d__Bacteria|p__Actinobacteriota|c__Coriobacteriia|o__Coriobacteriales|f__Eggerthellaceae|g__CAG-1427|s__MGYG-HGUT-01815	4.07e-07	8.43e-07	5.44e-07	5.43e-06	0	1.41e-07	0	1.87e-06	5.21e-07	4.34e-07	5.85e-07	1.45e-06	6.78e-07	8.34e-07	6.28e-07	0	0	3.35e-07	1.27e-07	0
d__Bacteria|p__Actinobacteriota|c__Coriobacteriia|o__Coriobacteriales|f__Eggerthellaceae|g__CAG-1427|s__MGYG-HGUT-02761	2.78e-07	0	0	0	0	2.59e-07	0	5.91e-07	3.9e-07	2.04e-07	0	1.47e-07	3.04e-07	0	2.62e-07	0	0	1.39e-07	0	0
d__Bacteria|p__Actinobacteriota|c__Coriobacteriia|o__Coriobacteriales|f__Eggerthellaceae|g__CAG-1427|s__MGYG-HGUT-03003	9.21e-07	3.93e-07	2.72e-07	1.4e-06	0	4.71e-07	0	1.64e-07	0	0	1.81e-07	1.72e-06	1.4e-07	1.43e-06	8.11e-07	1.15e-07	0	1.51e-06	0	1.88e-07
d__Bacteria|p__Actinobacteriota|c__Coriobacteriia|o__Coriobacteriales|f__Eggerthellaceae|g__CAG-1427|s__MGYG-HGUT-03537	2.37e-05	2.22e-05	3.71e-06	6.03e-06	3.09e-07	1.08e-05	0	3.94e-07	1.3e-07	2.35e-06	1.84e-06	3.92e-07	3.7e-06	1.98e-07	4.95e-06	2.01e-06	7.31e-06	2.68e-06	3.45e-06	7.22e-06
d__Bacteria|p__Actinobacteriota|c__Coriobacteriia|o__Coriobacteriales|f__Eggerthellaceae|g__CAG-1427|s__MGYG-HGUT-03745	3.64e-07	1.69e-07	1.89e-05	1.71e-06	1.52e-06	1.11e-05	0	5.09e-06	3.38e-07	6.86e-06	8.35e-06	4.17e-07	1.82e-06	2.63e-07	2.98e-06	1.87e-06	0	3.93e-06	1.23e-06	4.4e-07
d__Bacteria|p__Actinobacteriota|c__Coriobacteriia|o__Coriobacteriales|f__Eggerthellaceae|g__CAG-1427|s__MGYG-HGUT-03886	9.59e-06	1.63e-06	4.42e-07	4.1e-07	8.15e-07	4.01e-06	0	7.88e-07	1.66e-05	6.43e-06	1.71e-06	1.18e-06	8.66e-07	7.9e-07	4.97e-07	0	4.39e-07	1.67e-07	0	5.65e-07
d__Bacteria|p__Actinobacteriota|c__Coriobacteriia|o__Coriobacteriales|f__Eggerthellaceae|g__CAG-1427|s__MGYG-HGUT-04134	0	0	1.39e-06	3.86e-07	0	3.09e-06	0	2.59e-06	2.08e-07	0	1.01e-07	4.83e-06	1.4e-07	2.61e-06	5.76e-07	0	0	2.23e-07	1.27e-07	1.57e-07
d__Bacteria|p__Actinobacteriota|c__Coriobacteriia|o__Coriobacteriales|f__Eggerthellaceae|g__CAG-1427|s__MGYG-HGUT-04278	1.37e-05	1.63e-05	1.77e-06	2.03e-06	1.07e-06	2.9e-06	1.99e-06	1.74e-06	1.51e-06	3.83e-07	2.8e-05	4.88e-06	2.83e-06	4.02e-06	5.99e-06	1.5e-06	6.43e-06	2.82e-06	3.55e-06	1.48e-06
d__Bacteria|p__Actinobacteriota|c__Coriobacteriia|o__Coriobacteriales|f__Eggerthellaceae|g__CAG-1427|s__MGYG-HGUT-04595	1.41e-06	1.69e-06	1.87e-06	6.27e-07	0	1.46e-06	1.58e-07	1.02e-06	8.07e-07	6.63e-07	3.83e-07	1.35e-06	3.18e-06	1.47e-06	2.62e-07	2.08e-07	0	3.07e-07	3.7e-06	1.73e-06
d__Bacteria|p__Actinobacteriota|c__Coriobacteriia|o__Coriobacteriales|f__Eggerthellaceae|g__CAG-1427|s__MGYG-HGUT-04614	0	0	0	1.21e-07	0	4.01e-07	0	0	2.6e-07	0	1.01e-07	5.15e-07	0	3.07e-07	5.5e-07	0	0	2.51e-07	0	2.2e-07
d__Bacteria|p__Actinobacteriota|c__Coriobacteriia|o__Coriobacteriales|f__Eggerthellaceae|g__DNF00809|s__DNF00809_sp001552935	0	0	1.7e-07	0	0	0	0	0	0	0	0	0	1.64e-07	0	2.36e-07	0	0	2.51e-07	0	0
d__Bacteria|p__Actinobacteriota|c__Coriobacteriia|o__Coriobacteriales|f__Eggerthellaceae|g__DNF00809|s__MGYG-HGUT-01686	1.28e-07	9.36e-08	3.74e-07	4.34e-07	1.69e-07	0	0	0	2.34e-07	0	4.03e-07	4.17e-07	7.72e-07	0	2.22e-05	3e-07	0	2.04e-06	2.33e-07	8.48e-07
d__Bacteria|p__Actinobacteriota|c__Coriobacteriia|o__Coriobacteriales|f__Eggerthellaceae|g__Eggerthella|s__Eggerthella_lenta	2.25e-05	1.85e-05	1.84e-06	3.72e-06	4.64e-06	1.55e-05	7.9e-07	7.22e-07	0.000190703	2.6e-06	0.000133371	0.000655487	1.15e-05	0.000432599	0.000386856	9e-05	0.000318787	0.000148328	0.000142591	0.000256198
d__Bacteria|p__Actinobacteriota|c__Coriobacteriia|o__Coriobacteriales|f__Eggerthellaceae|g__Eggerthella|s__MGYG-HGUT-01207	8.14e-07	1.14e-06	1.39e-06	1.21e-05	2.25e-07	1.46e-06	0	2.3e-07	3.51e-06	4.85e-07	2.02e-06	5.83e-06	2.76e-06	3.86e-06	8.22e-06	1.52e-06	9.48e-06	2.9e-06	3.66e-06	6.88e-06
d__Bacteria|p__Actinobacteriota|c__Coriobacteriia|o__Coriobacteriales|f__Eggerthellaceae|g__Eggerthella|s__MGYG-HGUT-02451	3.21e-07	7.68e-07	9.52e-07	8.93e-07	0	2.29e-06	0	6.24e-07	8.85e-07	6.63e-07	1.59e-06	2.55e-06	2.36e-06	1.47e-06	2.38e-06	7.38e-07	5.96e-07	4.46e-07	9.1e-07	2.04e-06
d__Bacteria|p__Actinobacteriota|c__Coriobacteriia|o__Coriobacteriales|f__Eggerthellaceae|g__Enteroscipio|s__Enteroscipio_rubneri	2.78e-07	8.43e-07	5.78e-07	1.13e-06	1.97e-07	2.36e-07	0	2.3e-07	1.51e-06	1.28e-07	6.86e-07	4.56e-06	1.29e-06	3.53e-06	4.24e-06	3.46e-07	6.9e-07	1.39e-06	1.4e-06	4.8e-06
d__Bacteria|p__Actinobacteriota|c__Coriobacteriia|o__Coriobacteriales|f__Eggerthellaceae|g__Gordonibacter|s__Gordonibacter_massiliensis	3.64e-07	5.43e-07	1.5e-06	1.95e-06	0	6.6e-07	0	2.95e-07	1.82e-06	1.79e-07	1.35e-06	4.88e-06	4.28e-06	3.71e-06	5.84e-06	7.62e-07	1.95e-06	1.92e-06	2.67e-06	7.6e-06
d__Bacteria|p__Actinobacteriota|c__Coriobacteriia|o__Coriobacteriales|f__Eggerthellaceae|g__Gordonibacter|s__Gordonibacter_pamelaeae	9.21e-06	2.04e-05	1.06e-05	3.97e-05	4.22e-07	3.54e-05	0	3.28e-07	0.00014835	3.37e-06	3.58e-05	0.000130426	5.12e-06	7.23e-05	0.00104732	1.08e-06	1.04e-06	0.000120264	3.35e-05	9.16e-05
d__Bacteria|p__Actinobacteriota|c__Coriobacteriia|o__Coriobacteriales|f__Eggerthellaceae|g__Gordonibacter|s__Gordonibacter_urolithinfaciens	3.88e-06	8.8e-06	1.36e-06	2.56e-06	0	8.96e-07	0	0	4.84e-06	0	1.27e-06	4.73e-05	3.72e-06	2.95e-05	3.16e-05	7.62e-07	2.51e-07	4.88e-06	2.16e-06	7.57e-06
d__Bacteria|p__Actinobacteriota|c__Coriobacteriia|o__Coriobacteriales|f__Eggerthellaceae|g__Gordonibacter|s__MGYG-HGUT-02442	8.35e-07	1.18e-06	1.67e-06	2.44e-06	0	1.09e-05	0	3.61e-07	1.54e-06	3.06e-07	1.35e-06	7.55e-06	4.28e-06	5.29e-06	5.21e-06	1.13e-06	8.79e-07	1.39e-06	1.82e-06	3.45e-06
d__Bacteria|p__Actinobacteriota|c__Coriobacteriia|o__Coriobacteriales|f__Eggerthellaceae|g__MGYG-HGUT-00577|s__MGYG-HGUT-00577	1.07e-07	0	6.8e-07	3.86e-07	0	0	0	0	3.12e-07	1.53e-07	4.03e-07	2.94e-07	5.62e-07	3.07e-07	5.5e-07	6e-07	0	1.67e-07	0	0
d__Bacteria|p__Actinobacteriota|c__Coriobacteriia|o__Coriobacteriales|f__Eggerthellaceae|g__MGYG-HGUT-00595|s__MGYG-HGUT-00595	1.5e-07	4.12e-07	1.26e-06	1.11e-06	4.5e-07	5.89e-07	0	2e-06	4.95e-07	1.53e-07	1.07e-06	2.11e-06	1.4e-06	1.23e-06	1.65e-06	1.11e-06	0	9.48e-07	5.08e-07	1.88e-06
d__Bacteria|p__Actinobacteriota|c__Coriobacteriia|o__Coriobacteriales|f__Eggerthellaceae|g__MGYG-HGUT-00603|s__MGYG-HGUT-00603	0	0	0	0	0	0	0	0	2.08e-07	0	6.05e-07	2.7e-07	3.04e-07	1.32e-07	2.88e-07	1.85e-07	0	0	9.52e-07	1.73e-06
d__Bacteria|p__Actinobacteriota|c__Coriobacteriia|o__Coriobacteriales|f__Eggerthellaceae|g__MGYG-HGUT-00635|s__MGYG-HGUT-00635	1.5e-07	2.43e-07	1.02e-06	3.62e-07	0	1.2e-06	0	4.92e-07	1.28e-05	8.16e-07	5.04e-07	1.81e-06	2.04e-05	8.12e-07	1.33e-06	6.92e-07	0	3.63e-07	2.54e-07	9.11e-07
d__Bacteria|p__Actinobacteriota|c__Coriobacteriia|o__Coriobacteriales|f__Eggerthellaceae|g__MGYG-HGUT-00767|s__MGYG-HGUT-00767	3.21e-07	2.25e-07	2.04e-07	1.25e-06	0	4.01e-07	0	0	2.6e-07	3.32e-07	1.81e-06	5.47e-06	1.12e-06	1.07e-05	3.24e-06	3.23e-07	8.79e-07	7.25e-07	2.47e-06	7.1e-06
d__Bacteria|p__Actinobacteriota|c__Coriobacteriia|o__Coriobacteriales|f__Eggerthellaceae|g__MGYG-HGUT-01153|s__MGYG-HGUT-01153	1.42e-05	1.22e-05	8.91e-06	1.15e-05	2.19e-06	1.55e-05	0.000847332	5.06e-06	1.69e-06	1.5e-05	4.11e-06	1.91e-06	1.61e-06	1.27e-06	2.65e-05	3.1e-05	1.4e-05	2.51e-05	5.29e-06	8.1e-06
d__Bacteria|p__Actinobacteriota|c__Coriobacteriia|o__Coriobacteriales|f__Eggerthellaceae|g__MGYG-HGUT-01600|s__MGYG-HGUT-01600	0	2.25e-07	1.7e-07	1.06e-06	0	2.12e-07	0	1.97e-07	3.9e-07	2.04e-07	2.02e-07	3.23e-05	1.38e-06	1.59e-05	0.00012118	6.23e-07	0	1.02e-05	2.54e-07	5.34e-07
d__Bacteria|p__Actinobacteriota|c__Coriobacteriia|o__Coriobacteriales|f__Eggerthellaceae|g__MGYG-HGUT-01740|s__MGYG-HGUT-01740	0	1.87e-07	0	4.83e-07	0	2.59e-07	0	0	1.82e-07	2.04e-07	4.64e-07	9.07e-07	9.83e-07	4.83e-07	5.23e-07	1.15e-07	0	3.07e-07	3.17e-07	6.28e-07
d__Bacteria|p__Actinobacteriota|c__Coriobacteriia|o__Coriobacteriales|f__Eggerthellaceae|g__MGYG-HGUT-02023|s__MGYG-HGUT-02023	2.33e-06	6.93e-07	4.25e-05	9.65e-07	1.69e-07	8.25e-07	0	3.61e-07	2.6e-06	2.81e-07	7.26e-07	2.77e-06	2.32e-06	1.23e-06	6.2e-06	1.02e-06	2.2e-07	1.92e-06	6.13e-07	2.54e-06
d__Bacteria|p__Actinobacteriota|c__Coriobacteriia|o__Coriobacteriales|f__Eggerthellaceae|g__MGYG-HGUT-02957|s__MGYG-HGUT-02957	6.9e-06	4.87e-06	5.1e-06	5.14e-06	3.15e-06	4.79e-06	3.86e-06	5.35e-06	7.99e-06	4.46e-06	5.95e-06	1.57e-05	7.87e-05	1.22e-05	1.31e-05	6.97e-06	9.01e-06	8.45e-06	8.29e-06	1.06e-05
d__Bacteria|p__Actinobacteriota|c__Coriobacteriia|o__Coriobacteriales|f__Eggerthellaceae|g__MGYG-HGUT-03089|s__MGYG-HGUT-03089	1.41e-05	4.45e-05	6.53e-06	1.75e-05	1.6e-06	4.03e-06	3.79e-07	2.53e-06	2.79e-06	3.93e-06	7.46e-06	7.06e-06	5.5e-06	4.04e-06	2.04e-05	2.08e-06	1e-06	1.17e-05	2.77e-06	5.78e-06
d__Bacteria|p__Actinobacteriota|c__Coriobacteriia|o__Coriobacteriales|f__Eggerthellaceae|g__MGYG-HGUT-04041|s__MGYG-HGUT-04041	0	1.87e-07	0	7.72e-07	0	1.82e-06	0	6.57e-07	5.99e-07	1.68e-06	3.83e-07	1.59e-06	0.000266107	6.37e-07	4.32e-06	5.77e-07	0	8.93e-07	0	6.91e-07
d__Bacteria|p__Actinobacteriota|c__Coriobacteriia|o__Coriobacteriales|f__Eggerthellaceae|g__MGYG-HGUT-04112|s__MGYG-HGUT-04112	2.16e-06	1.54e-06	2.24e-06	2.75e-06	1.46e-06	2.43e-06	1.3e-06	2e-06	1.25e-06	1.99e-06	4.82e-06	4.76e-06	1.08e-05	3.47e-06	1.7e-05	2.33e-06	2.7e-06	3.93e-06	2.12e-06	3.74e-06
d__Bacteria|p__Actinobacteriota|c__Coriobacteriia|o__Coriobacteriales|f__Eggerthellaceae|g__MGYG-HGUT-04183|s__MGYG-HGUT-04183	9.64e-07	9.93e-07	8.84e-07	2.29e-06	0	1.63e-06	0	0	5.21e-07	2.55e-07	6.45e-07	1.32e-06	2.15e-06	9.22e-07	4.06e-06	3e-07	6.9e-07	3.6e-06	6.98e-07	1.92e-06
d__Bacteria|p__Actinobacteriota|c__Coriobacteriia|o__Coriobacteriales|f__Eggerthellaceae|g__MGYG-HGUT-04554|s__MGYG-HGUT-04554	1.01e-06	3e-07	2.79e-06	1.35e-06	0	5.42e-07	0	1.97e-07	4.69e-07	2.81e-07	7.06e-07	1.72e-06	1.08e-06	1.36e-06	3.32e-06	2.15e-06	0	1.56e-06	6.56e-07	1.7e-06
d__Bacteria|p__Actinobacteriota|c__Coriobacteriia|o__Coriobacteriales|f__Eggerthellaceae|g__MGYG-HGUT-04592|s__MGYG-HGUT-04592	1.07e-07	0	5.78e-07	9.65e-07	0	0	0	0	2.34e-07	3.57e-07	4.03e-07	1.3e-06	8.19e-07	9.22e-07	1.49e-06	1.38e-07	0	1.14e-06	1.9e-07	9.11e-07
d__Bacteria|p__Actinobacteriota|c__Coriobacteriia|o__Coriobacteriales|f__Eggerthellaceae|g__MGYG-HGUT-04635|s__MGYG-HGUT-04635	4.07e-07	2.83e-06	1.87e-06	8.23e-06	2.53e-07	2.92e-05	0	9.19e-07	8.33e-07	6.89e-07	4.01e-06	1.01e-06	2.71e-06	1.1e-06	2.64e-06	3.92e-07	2.82e-06	1.56e-06	1.27e-06	1.38e-06
d__Bacteria|p__Actinobacteriota|c__Coriobacteriia|o__Coriobacteriales|f__Eggerthellaceae|g__Phoenicibacter|s__Phoenicibacter_massiliensis	3.85e-07	5.99e-07	2.38e-07	4.83e-06	2.31e-06	2e-06	8.22e-07	1.21e-06	2.11e-06	2.93e-06	1.15e-06	6.13e-07	1.68e-06	3.07e-07	8.11e-06	7.2e-06	4.08e-07	1.42e-06	1.9e-06	5.12e-06
d__Bacteria|p__Actinobacteriota|c__Coriobacteriia|o__Coriobacteriales|f__Eggerthellaceae|g__Rubneribacter|s__Rubneribacter_badeniensis	6.42e-07	6.55e-07	1.9e-06	2.29e-06	0	1.18e-06	0	2.95e-07	1.22e-06	2.55e-07	1.09e-06	7.11e-06	4.47e-06	4.48e-06	5.63e-06	1.11e-06	7.84e-07	2.01e-06	7.19e-07	3.99e-06
d__Bacteria|p__Actinobacteriota|c__Coriobacteriia|o__Coriobacteriales|f__Eggerthellaceae|g__RUG013|s__RUG013_sp001486445	4.28e-07	3e-07	1.87e-06	2.7e-06	1.41e-07	6.84e-07	0	3.61e-07	2.24e-06	8.42e-07	1.29e-06	1.5e-06	2.36e-06	9.66e-07	2.09e-06	3.23e-07	9.41e-07	1e-06	9.31e-07	2.32e-06
d__Bacteria|p__Actinobacteriota|c__Coriobacteriia|o__Coriobacteriales|f__Eggerthellaceae|g__Senegalimassilia|s__MGYG-HGUT-00597	1.28e-07	1.5e-07	5.44e-07	4.83e-07	0	4.91e-05	0	7.62e-06	1.82e-07	0	8.27e-07	2.7e-06	4.19e-06	2.26e-06	2.12e-06	3.92e-07	0	6.7e-07	0	4.71e-07
d__Bacteria|p__Actinobacteriota|c__Coriobacteriia|o__Coriobacteriales|f__Eggerthellaceae|g__Senegalimassilia|s__MGYG-HGUT-00611	1.71e-07	4.68e-07	1.12e-06	7.96e-07	0	2.99e-05	0	4.63e-06	3.12e-07	7.14e-07	1.07e-06	2.13e-06	0.000303307	1.34e-06	2.7e-06	6.23e-07	5.96e-07	2.43e-06	3.6e-07	9.42e-07
d__Bacteria|p__Actinobacteriota|c__Coriobacteriia|o__Coriobacteriales|f__Eggerthellaceae|g__Senegalimassilia|s__MGYG-HGUT-00643	2.36e-07	0	3.06e-07	3.62e-07	0	9.71e-05	0	1.38e-05	0	2.53e-06	6.45e-07	8.83e-07	3.91e-06	4.83e-07	3.58e-06	2.77e-07	0	8.65e-07	2.54e-07	7.22e-07
d__Bacteria|p__Actinobacteriota|c__Coriobacteriia|o__Coriobacteriales|f__Eggerthellaceae|g__Senegalimassilia|s__MGYG-HGUT-03303	1.8e-06	2.23e-06	1.09e-06	2.61e-06	2.67e-06	7.73e-05	0	1.67e-05	8.59e-07	2.83e-06	1.62e-05	1.01e-05	4.16e-06	6.65e-06	1.54e-06	5.08e-07	2.51e-07	1.12e-06	3.3e-05	7.48e-05
d__Bacteria|p__Actinobacteriota|c__Coriobacteriia|o__Coriobacteriales|f__Eggerthellaceae|g__Senegalimassilia|s__MGYG-HGUT-04238	0	3.75e-07	4.76e-07	6.27e-07	0	3.12e-05	0	4.2e-06	0	6.38e-07	2.62e-07	1.15e-06	2.15e-06	1.32e-06	1.28e-06	1.15e-07	3.77e-07	3.07e-07	0	4.08e-07
d__Bacteria|p__Actinobacteriota|c__Coriobacteriia|o__Coriobacteriales|f__Eggerthellaceae|g__Senegalimassilia|s__Senegalimassilia_anaerobia	1.5e-07	1.5e-07	3.4e-06	1.38e-06	2.53e-07	0.000245147	0	3.82e-05	6.51e-07	1.22e-06	1.19e-06	1.42e-06	9.66e-06	5.49e-07	6.28e-06	0	6.9e-07	9.04e-06	1.27e-07	9.42e-07
d__Bacteria|p__Actinobacteriota|c__Coriobacteriia|o__Coriobacteriales|f__Eggerthellaceae|g__Slackia_A|s__MGYG-HGUT-00911	1.71e-05	1.33e-05	3.3e-06	2.35e-05	6.33e-06	3e-05	1.9e-07	5.81e-06	0.000410299	3.32e-06	2.04e-05	1.28e-05	4.05e-05	1.21e-05	1.49e-05	1.9e-05	4.55e-06	1.22e-05	3.39e-05	8.43e-05
d__Bacteria|p__Actinobacteriota|c__Coriobacteriia|o__Coriobacteriales|f__Eggerthellaceae|g__Slackia_A|s__MGYG-HGUT-01638	5.63e-05	3.92e-05	3.37e-06	8.13e-06	1.41e-07	4.97e-06	0	2.46e-06	1.18e-05	9.44e-07	5.79e-06	5.57e-06	3.74e-06	3.04e-05	4.06e-06	5.47e-06	2.39e-05	3.46e-06	2.31e-05	7.79e-06
d__Bacteria|p__Actinobacteriota|c__Coriobacteriia|o__Coriobacteriales|f__Eggerthellaceae|g__Slackia_A|s__MGYG-HGUT-02509	4.28e-07	0	1.67e-06	1.09e-06	1.41e-07	7.1e-06	4.42e-07	0.000141785	1.64e-06	0.000566977	1.23e-06	3.11e-06	1.08e-06	2.11e-06	3.27e-06	1.52e-06	1.02e-05	1e-06	1.63e-06	4.62e-06
d__Bacteria|p__Actinobacteriota|c__Coriobacteriia|o__Coriobacteriales|f__Eggerthellaceae|g__Slackia_A|s__MGYG-HGUT-04189	0	1.69e-07	1.16e-06	8.69e-07	4.78e-07	1.65e-07	3.48e-07	2.3e-07	1.82e-07	1.79e-07	7.86e-07	1.67e-06	9.36e-07	1.34e-06	1.52e-06	2.4e-06	3.29e-06	3.91e-07	1.31e-06	2.01e-06
d__Bacteria|p__Actinobacteriota|c__Coriobacteriia|o__Coriobacteriales|f__Eggerthellaceae|g__Slackia_A|s__MGYG-HGUT-04264	1.26e-06	7.49e-07	1.43e-06	6.54e-06	3.66e-07	1.37e-05	0	2.19e-05	1.32e-05	1.45e-06	2.22e-06	3.9e-05	1.26e-06	9.07e-05	1.26e-05	2.49e-06	4.08e-07	2.17e-05	7.11e-05	3.41e-05
d__Bacteria|p__Actinobacteriota|c__Coriobacteriia|o__Coriobacteriales|f__Eggerthellaceae|g__Slackia_A|s__Slackia_A_piriformis	1.71e-07	4.12e-07	7.21e-06	3.67e-06	1.1e-06	5.89e-07	1.39e-06	0	3.64e-07	1.71e-06	1.86e-06	5.39e-07	8.66e-07	3.95e-07	8.11e-07	3.46e-07	1.88e-07	0	1.67e-06	4.68e-06
d__Bacteria|p__Actinobacteriota|c__Coriobacteriia|o__Coriobacteriales|f__Eggerthellaceae|g__Slackia|s__Slackia_exigua	6.64e-07	2.43e-07	3.06e-07	1.43e-05	5.65e-06	8.49e-07	1.71e-06	0	2.71e-06	5.1e-07	1.44e-05	3.09e-06	5.29e-06	1.4e-06	2.98e-06	4.62e-07	2.37e-05	5.3e-07	3.81e-07	1.13e-06
d__Bacteria|p__Actinobacteriota|c__Coriobacteriia|o__Coriobacteriales|f__MGYG-HGUT-00585|g__MGYG-HGUT-00585|s__MGYG-HGUT-00585	2.61e-06	2.75e-06	1.36e-06	3.34e-05	8.72e-07	5e-06	0	6.24e-07	3.97e-05	8.16e-07	9.09e-06	2.26e-06	1.65e-05	1.58e-06	1.75e-05	1.22e-06	2.51e-07	2.4e-05	5.92e-07	5.97e-07
d__Bacteria|p__Actinobacteriota|c__Coriobacteriia|o__Coriobacteriales|f__MGYG-HGUT-00613|g__MGYG-HGUT-00613|s__MGYG-HGUT-00613	0	9.36e-08	7.14e-07	2.2e-06	0	7.78e-07	0	2.3e-07	3.12e-07	7.65e-07	5.04e-06	5.64e-07	1.71e-06	5.27e-07	6.02e-06	1.62e-07	1.88e-07	2.09e-06	0	2.2e-07
d__Bacteria|p__Actinobacteriota|c__Coriobacteriia|o__Coriobacteriales|f__MGYG-HGUT-02924|g__MGYG-HGUT-02924|s__MGYG-HGUT-02924	0	1.31e-07	4.42e-07	2.32e-06	0	1.65e-07	0	0	3.38e-07	3.32e-07	3.67e-06	3.92e-07	5.38e-07	3.51e-07	5.31e-06	5.31e-07	0	2.29e-06	9.73e-07	2.51e-06
d__Bacteria|p__Actinobacteriota|c__Coriobacteriia|o__Coriobacteriales|f__QAMH01|g__QAMH01|s__MGYG-HGUT-01231	2.57e-07	0	2.07e-06	1.3e-06	2.05e-06	4.95e-07	1.64e-06	0	2.08e-07	6.63e-07	1.15e-06	6.37e-07	1.52e-06	1.03e-06	7.07e-07	6.92e-07	3.01e-06	4.46e-07	4.12e-06	1.63e-06
d__Bacteria|p__Actinobacteriota|c__Coriobacteriia|o__Coriobacteriales|f__QAMH01|g__QAMH01|s__MGYG-HGUT-01816	8.57e-07	1.61e-06	1.5e-06	2.65e-07	0	3.54e-07	0	0	3.12e-07	2.04e-07	9.48e-07	1.89e-06	2.34e-07	9.22e-07	4.97e-06	6.46e-07	1.57e-07	3.21e-06	6.56e-07	1.63e-06
d__Bacteria|p__Actinobacteriota|c__Coriobacteriia|o__Coriobacteriales|f__QAMH01|g__QAMH01|s__MGYG-HGUT-02074	0	0	2.01e-06	3.31e-06	0	2.33e-06	0	0	0	6.38e-07	1.41e-07	2.45e-07	1.47e-06	5.49e-07	0.00034075	2.08e-07	0	3.13e-05	1.27e-07	0
d__Bacteria|p__Actinobacteriota|c__Coriobacteriia|o__Coriobacteriales|f__QAMH01|g__QAMH01|s__MGYG-HGUT-02686	2.1e-06	3.75e-07	2.72e-06	5.82e-06	0	0.000113297	0	6.24e-07	1.25e-06	7.4e-07	7.26e-07	9.81e-07	1.9e-06	1.16e-06	2.14e-05	1.15e-07	0	4.58e-06	1.06e-07	7.22e-07
d__Bacteria|p__Actinobacteriota|c__Coriobacteriia|o__Coriobacteriales|f__QAMH01|g__QAMH01|s__MGYG-HGUT-04138	6.64e-07	4.49e-07	3.06e-07	0.000110749	1.41e-07	1.38e-05	0	0	3.9e-07	7.37e-06	4.03e-07	4.66e-07	4.51e-05	3.73e-07	1.34e-05	4.62e-07	0	1.79e-06	0	5.97e-07
d__Bacteria|p__Actinobacteriota|c__Coriobacteriia|o__Coriobacteriales|f__QAMH01|g__QAMH01|s__MGYG-HGUT-04247	5.16e-06	5.67e-06	5.78e-07	4.18e-06	1.1e-06	7.26e-06	0	3.41e-06	4.16e-07	1.07e-06	8.47e-07	6.86e-07	1.05e-05	7.9e-07	4.37e-05	3.62e-06	0	3.57e-06	2.54e-07	7.85e-07
d__Bacteria|p__Actinobacteriota|c__Coriobacteriia|o__Coriobacteriales|f__QAMH01|g__QAMH01|s__QAMH01_sp003149935	4.8e-06	3e-07	6.46e-07	2.63e-06	0	3.47e-06	0	0	0	3.06e-07	3.02e-07	2.21e-07	1.26e-06	1.76e-07	6.01e-05	2.31e-07	0	5.75e-06	1.27e-07	0
d__Bacteria|p__Bacteroidota|c__Bacteroidia|o__Bacteroidales|f__Bacteroidaceae|g__43-108|s__43-108_sp001915545	1.2e-05	1.28e-05	6.15e-06	5.21e-06	2.14e-06	1.35e-05	0.000113616	1.18e-05	2.84e-06	1.17e-05	4.68e-06	3.78e-06	1.08e-05	9.46e-06	3.4e-06	9.76e-06	7.65e-05	5.69e-06	1.05e-05	4.4e-06
d__Bacteria|p__Bacteroidota|c__Bacteroidia|o__Bacteroidales|f__Bacteroidaceae|g__Alloprevotella|s__Alloprevotella_tannerae	3.34e-06	2.02e-06	1.56e-05	8.45e-07	0	3.36e-05	4.73e-05	2.3e-07	2.6e-07	1.24e-05	1.37e-06	8.83e-07	3.28e-06	1.23e-06	1.95e-05	4.62e-07	8.1e-06	1.63e-05	9.31e-07	3.77e-07
d__Bacteria|p__Bacteroidota|c__Bacteroidia|o__Bacteroidales|f__Bacteroidaceae|g__Bacteroides_A|s__Bacteroides_A_barnesiae	8.76e-05	0.000110573	1.55e-05	9.07e-06	5.93e-06	6.72e-05	0.000183239	1.25e-05	1.17e-05	3.38e-05	2.24e-05	2.64e-05	1.71e-05	5.8e-05	3.34e-05	1.13e-05	0.000327918	4.65e-05	9.13e-05	7.58e-05
d__Bacteria|p__Bacteroidota|c__Bacteroidia|o__Bacteroidales|f__Bacteroidaceae|g__Bacteroides_A|s__Bacteroides_A_coprocola	0.00031293	0.000284618	0.0105842	4.35e-05	8.76e-05	0.000181968	0.00170472	0.000110861	4.52e-05	0.002451	4.04e-05	3.93e-05	7.78e-05	9.71e-05	0.000518295	8.7e-05	0.002073	0.00186753	0.000300306	0.000139764
d__Bacteria|p__Bacteroidota|c__Bacteroidia|o__Bacteroidales|f__Bacteroidaceae|g__Bacteroides_A|s__Bacteroides_A_coprophilus	0.000132363	0.000137037	8.08e-05	2.66e-05	0.0226684	5.23e-05	0.000709919	3.51e-05	4.47e-05	9.34e-05	1.47e-05	0.000182179	1.77e-05	0.000255503	4.27e-05	3.26e-05	0.000243577	4.31e-05	0.000135103	5.82e-05
d__Bacteria|p__Bacteroidota|c__Bacteroidia|o__Bacteroidales|f__Bacteroidaceae|g__Bacteroides_A|s__Bacteroides_A_ilei	5.36e-05	4.34e-05	8.09e-06	4.51e-06	7.7e-06	3.84e-05	6.03e-05	8.14e-06	2.86e-06	2.07e-05	6.94e-06	3.82e-06	1.09e-05	9.37e-06	1.62e-05	7.59e-06	0.000164414	2.48e-05	2.02e-05	1.57e-05
d__Bacteria|p__Bacteroidota|c__Bacteroidia|o__Bacteroidales|f__Bacteroidaceae|g__Bacteroides_A|s__Bacteroides_A_mediterraneensis	0.000207485	0.000172452	0.00013273	1.49e-05	1.66e-05	6.18e-05	0.00109801	5.18e-05	1.56e-05	2.62e-05	0.000109818	3.36e-05	4.69e-05	8.4e-05	3.08e-05	2.84e-05	0.000636163	3.6e-05	0.00010826	3.69e-05
d__Bacteria|p__Bacteroidota|c__Bacteroidia|o__Bacteroidales|f__Bacteroidaceae|g__Bacteroides_A|s__Bacteroides_A_plebeius	0.00184887	0.00191561	0.00178961	3.78e-05	3.65e-05	0.000206863	0.0691971	0.00066106	5.51e-05	0.000680668	8.63e-05	6.9e-05	0.000850517	0.000116622	0.00111004	0.00148021	0.0105397	0.00137049	0.000468597	0.000158448
d__Bacteria|p__Bacteroidota|c__Bacteroidia|o__Bacteroidales|f__Bacteroidaceae|g__Bacteroides_A|s__Bacteroides_A_plebeius_A	3.65e-05	2.87e-05	0.00305458	2.47e-05	6e-05	0.000100567	0.116517	0.00385517	2.23e-05	0.00137996	2.87e-05	0.000189583	0.000404495	0.000677741	0.00115112	0.00256332	0.0564372	0.00269663	7.86e-05	2.81e-05
d__Bacteria|p__Bacteroidota|c__Bacteroidia|o__Bacteroidales|f__Bacteroidaceae|g__Bacteroides_A|s__Bacteroides_A_salanitronis	2.61e-05	2.46e-05	2.92e-06	7.99e-06	7.03e-07	9.36e-06	6.64e-05	2.27e-06	6.12e-06	6.1e-06	9.36e-06	1.52e-06	8.1e-06	5.49e-06	1.07e-05	5.58e-06	6.48e-05	1.34e-05	4.98e-05	6.37e-06
d__Bacteria|p__Bacteroidota|c__Bacteroidia|o__Bacteroidales|f__Bacteroidaceae|g__Bacteroides_A|s__Bacteroides_A_sp000432735	9.15e-05	8.99e-05	6.02e-05	3.06e-06	1.37e-05	2.59e-05	0.000153595	5.29e-06	2.63e-06	4.45e-05	8.11e-06	1.45e-06	9.38e-06	1.25e-06	1.73e-05	1.58e-05	9.83e-05	2.42e-05	6.67e-05	3.04e-05
d__Bacteria|p__Bacteroidota|c__Bacteroidia|o__Bacteroidales|f__Bacteroidaceae|g__Bacteroides_A|s__Bacteroides_A_sp000434735	3.84e-05	4.36e-05	0.000252506	7.8e-06	9e-06	0.00677255	0.000124235	0.000253072	3.37e-05	0.022367	7e-06	9.73e-06	3.94e-05	9.48e-06	3.28e-05	3.8e-05	0.000122338	3.9e-05	2.68e-05	1.91e-05
d__Bacteria|p__Bacteroidota|c__Bacteroidia|o__Bacteroidales|f__Bacteroidaceae|g__Bacteroides_A|s__Bacteroides_A_sp000436795	0.000158061	0.000142449	0.000120184	6.55e-05	2.72e-05	0.000251748	0.00056827	4.24e-05	2.35e-05	0.000231159	6.28e-05	3.96e-05	9.03e-05	0.000108347	6.87e-05	0.000112338	0.00222156	0.000117865	0.000500876	0.00079921
d__Bacteria|p__Bacteroidota|c__Bacteroidia|o__Bacteroidales|f__Bacteroidaceae|g__Bacteroides_A|s__Bacteroides_A_sp002161565	8.17e-05	7.18e-05	2.24e-05	1.11e-05	1.33e-05	5.72e-05	0.000143039	5.55e-06	1.83e-05	1.35e-05	2.47e-05	5.39e-05	3.89e-05	0.000159031	1.97e-05	2.18e-05	0.000287881	2.29e-05	5.77e-05	1.75e-05
d__Bacteria|p__Bacteroidota|c__Bacteroidia|o__Bacteroidales|f__Bacteroidaceae|g__Bacteroides_A|s__Bacteroides_A_sp002161765	1.59e-05	1.49e-05	1.61e-05	4.75e-06	5e-06	1.04e-05	6.24e-05	1.02e-06	1.59e-06	1.55e-05	2.42e-06	3.97e-06	3.18e-06	1.15e-05	7.67e-06	8.42e-06	0.000129241	8.31e-06	6.9e-06	1.79e-06
d__Bacteria|p__Bacteroidota|c__Bacteroidia|o__Bacteroidales|f__Bacteroidaceae|g__Bacteroides_A|s__Bacteroides_A_sp900066445	6.53e-05	6.52e-05	1.24e-05	9.94e-06	4.07e-05	6.22e-05	0.000187948	1.13e-05	1.9e-06	0.000160586	8.21e-06	1.33e-05	9.05e-06	2.02e-05	4.72e-05	8.35e-06	8.55e-05	8.83e-05	6.6e-05	2.63e-05
d__Bacteria|p__Bacteroidota|c__Bacteroidia|o__Bacteroidales|f__Bacteroidaceae|g__Bacteroides_A|s__Bacteroides_A_sp900066455	0.000144891	0.000141307	0.000121272	1.77e-05	0.000183736	6.53e-05	0.00214091	0.00080662	3.83e-06	6.18e-05	9.17e-05	9.07e-06	6.03e-05	1.72e-05	0.000112833	0.000112338	0.000739486	0.000148133	6.65e-05	2.3e-05
d__Bacteria|p__Bacteroidota|c__Bacteroidia|o__Bacteroidales|f__Bacteroidaceae|g__Bacteroides_A|s__MGYG-HGUT-00781	6.27e-05	5.27e-05	4.93e-05	4.68e-06	0.00363364	2.24e-05	0.00012414	1.81e-05	2.79e-06	2.34e-05	9.42e-06	1.27e-06	1.02e-05	3.1e-06	1.27e-05	1.33e-05	0.000179443	1.7e-05	2.76e-05	2.15e-05
d__Bacteria|p__Bacteroidota|c__Bacteroidia|o__Bacteroidales|f__Bacteroidaceae|g__Bacteroides_A|s__MGYG-HGUT-00906	2.08e-05	1.77e-05	2.73e-05	3.4e-06	8.46e-06	4.83e-06	0.000876187	1.04e-05	2.51e-05	1.78e-05	1.2e-05	5.39e-07	8.84e-06	1.38e-06	1.43e-05	3.15e-05	0.000264945	2.03e-05	1.09e-05	2.7e-06
d__Bacteria|p__Bacteroidota|c__Bacteroidia|o__Bacteroidales|f__Bacteroidaceae|g__Bacteroides_A|s__MGYG-HGUT-01039	0.000182494	0.000135969	6.66e-05	5.73e-05	1.59e-05	9.01e-05	0.000405289	6.37e-05	6.63e-05	5.69e-05	1.92e-05	1.86e-05	3.3e-05	1.55e-05	4.19e-05	2.72e-05	0.000307931	4.09e-05	0.000101131	2.8e-05
d__Bacteria|p__Bacteroidota|c__Bacteroidia|o__Bacteroidales|f__Bacteroidaceae|g__Bacteroides_A|s__MGYG-HGUT-01599	0.000111484	9.46e-05	5.9e-05	9.14e-05	3.08e-05	5.7e-05	0.00142733	4.64e-05	1.06e-05	5.26e-05	5.15e-05	1.75e-05	9.81e-05	4.18e-05	6.64e-05	8.8e-05	0.000591231	8.76e-05	0.00018092	0.000260092
d__Bacteria|p__Bacteroidota|c__Bacteroidia|o__Bacteroidales|f__Bacteroidaceae|g__Bacteroides_A|s__MGYG-HGUT-01783	1.72e-05	1.7e-05	3.04e-05	1.71e-05	5.96e-06	1.27e-05	0.000674206	8.34e-06	2.13e-06	1.14e-05	3.85e-06	2.6e-06	1.17e-05	3.58e-06	1.05e-05	1.42e-05	0.000139313	1.53e-05	1.33e-05	3.42e-06
d__Bacteria|p__Bacteroidota|c__Bacteroidia|o__Bacteroidales|f__Bacteroidaceae|g__Bacteroides_A|s__MGYG-HGUT-01787	0.000604896	0.000574011	0.000168734	5.89e-05	4.49e-05	0.000120086	0.000514638	3.41e-05	9.66e-05	5.57e-05	0.000127986	2.28e-05	0.00017395	5.83e-05	7.12e-05	5.77e-05	0.000525842	8.48e-05	0.000215272	6.16e-05
d__Bacteria|p__Bacteroidota|c__Bacteroidia|o__Bacteroidales|f__Bacteroidaceae|g__Bacteroides_A|s__MGYG-HGUT-01920	6.53e-05	7.81e-05	7.24e-06	5.96e-05	1.35e-06	0.00015177	6.49e-05	1.76e-05	3.81e-05	1.01e-05	2.09e-05	4.77e-05	3.28e-05	9.38e-05	0.000292471	2.76e-05	0.000194912	0.000347791	0.000206599	0.000105381
d__Bacteria|p__Bacteroidota|c__Bacteroidia|o__Bacteroidales|f__Bacteroidaceae|g__Bacteroides_A|s__MGYG-HGUT-01925	2.01e-05	1.73e-05	8.67e-06	2.23e-05	3.88e-06	1.14e-05	3.75e-05	1.6e-05	1.46e-05	1.63e-05	5.24e-06	5.59e-06	6.76e-06	9.66e-06	6.48e-05	5.15e-06	5.69e-05	7.88e-05	1.83e-05	7.85e-06
d__Bacteria|p__Bacteroidota|c__Bacteroidia|o__Bacteroidales|f__Bacteroidaceae|g__Bacteroides_A|s__MGYG-HGUT-02568	1.33e-05	1.22e-05	1.62e-05	9.58e-06	1.25e-05	1.48e-05	0.000246258	8.72e-05	2.37e-05	2.94e-05	5.46e-06	1.79e-06	7.11e-06	6.01e-06	1.27e-05	7.25e-06	0.0002368	1.91e-05	2.15e-05	7.32e-06
d__Bacteria|p__Bacteroidota|c__Bacteroidia|o__Bacteroidales|f__Bacteroidaceae|g__Bacteroides_A|s__MGYG-HGUT-02614	0.000195879	4.91e-05	6.6e-06	1.37e-05	2.23e-05	4.24e-05	0.000242623	3.64e-06	1.05e-05	2.18e-05	6.82e-06	4.27e-06	1.79e-05	7.53e-06	2.05e-05	9.37e-06	5.64e-05	3.22e-05	2.42e-05	1.41e-05
d__Bacteria|p__Bacteroidota|c__Bacteroidia|o__Bacteroidales|f__Bacteroidaceae|g__Bacteroides_A|s__MGYG-HGUT-02622	2.95e-05	2.74e-05	3.3e-05	3.31e-06	1.67e-05	9.1e-06	7.7e-05	6.7e-06	3.15e-06	1.45e-05	1.67e-05	1.93e-05	5.83e-06	5.13e-05	4.91e-05	7.29e-06	0.000155503	5.03e-05	1.74e-05	8.13e-06
d__Bacteria|p__Bacteroidota|c__Bacteroidia|o__Bacteroidales|f__Bacteroidaceae|g__Bacteroides_A|s__MGYG-HGUT-02933	2.19e-05	2.09e-05	1.19e-05	4.32e-06	1.28e-05	1.52e-05	0.000191109	4.89e-06	5.88e-06	1.37e-05	8.71e-06	6.13e-07	6.18e-06	6.15e-07	5.04e-05	1.42e-05	9.82e-05	5.42e-05	2.56e-05	1.18e-05
d__Bacteria|p__Bacteroidota|c__Bacteroidia|o__Bacteroidales|f__Bacteroidaceae|g__Bacteroides_A|s__MGYG-HGUT-03163	0.000184979	0.000233844	4.19e-05	2.29e-05	2.82e-05	5.45e-05	0.000487996	9.12e-05	1.32e-05	0.000185386	5.73e-06	1.09e-05	1.89e-05	2.43e-05	0.000114665	1.87e-05	0.000814633	0.000167689	0.00041066	5.29e-05
d__Bacteria|p__Bacteroidota|c__Bacteroidia|o__Bacteroidales|f__Bacteroidaceae|g__Bacteroides_A|s__MGYG-HGUT-04182	4.56e-05	5.11e-05	2.74e-05	3.44e-05	2.88e-05	1.95e-05	0.000671393	2.55e-05	1.67e-05	1.12e-05	1.83e-05	1.71e-05	2.08e-05	1.68e-05	3.41e-05	2.39e-05	0.00018484	3.86e-05	8.31e-05	2.71e-05
d__Bacteria|p__Bacteroidota|c__Bacteroidia|o__Bacteroidales|f__Bacteroidaceae|g__Bacteroides_A|s__MGYG-HGUT-04599	0.000373448	0.00033084	2.84e-05	0.000129766	5.52e-05	0.000197669	0.000165889	2.07e-05	5.91e-05	3.18e-05	0.000142546	3.51e-05	0.000431891	6.38e-05	3.51e-05	2.8e-05	0.000264223	5.61e-05	0.000219079	0.0001
d__Bacteria|p__Bacteroidota|c__Bacteroidia|o__Bacteroidales|f__Bacteroidaceae|g__Bacteroides_B|s__Bacteroides_B_dorei	0.0817332	0.0751415	0.00605834	0.00769229	0.000312927	0.0146431	0.0378055	0.00547934	0.0145335	0.00235904	0.00994425	5.09e-05	0.0236919	7.92e-05	0.00822067	0.00664424	0.0716755	0.00982135	0.0400456	0.00838122
d__Bacteria|p__Bacteroidota|c__Bacteroidia|o__Bacteroidales|f__Bacteroidaceae|g__Bacteroides_B|s__Bacteroides_B_massiliensis	0.00295028	0.00269266	0.00174629	0.000332537	1.19e-05	0.000625185	0.0216686	0.000974962	0.000426439	0.000379677	0.000395191	0.000108386	0.000792378	0.000267049	0.000363855	0.00122704	0.120503	0.00044278	0.00141588	0.000289546
d__Bacteria|p__Bacteroidota|c__Bacteroidia|o__Bacteroidales|f__Bacteroidaceae|g__Bacteroides_B|s__Bacteroides_B_sartorii	0.0131778	0.0123398	0.000989557	0.00140983	3.78e-05	0.00252957	0.00742591	0.000704524	0.00244056	0.000514698	0.00186606	1.43e-05	0.00389353	2.61e-05	0.00148135	0.00110948	0.0124817	0.00167758	0.00621291	0.00117413
d__Bacteria|p__Bacteroidota|c__Bacteroidia|o__Bacteroidales|f__Bacteroidaceae|g__Bacteroides_B|s__Bacteroides_B_sp002493165	0.000372827	0.000351141	7.56e-05	3.68e-05	2.16e-05	0.000171336	0.000408449	3.17e-05	7.29e-05	2.39e-05	6.72e-05	2.72e-05	0.000117448	6.48e-05	0.000132616	4.35e-05	0.00412243	0.000188974	0.000272575	9.48e-05
d__Bacteria|p__Bacteroidota|c__Bacteroidia|o__Bacteroidales|f__Bacteroidaceae|g__Bacteroides_B|s__MGYG-HGUT-02560	0.000734882	0.00069275	4.61e-05	5.66e-05	3.57e-06	0.000131732	0.000262534	7.3e-05	0.000122502	2.77e-05	7.52e-05	9.17e-06	0.000204201	1.95e-05	9.09e-05	5.91e-05	0.000726402	0.000122663	0.000316213	8.8e-05
d__Bacteria|p__Bacteroidota|c__Bacteroidia|o__Bacteroidales|f__Bacteroidaceae|g__Bacteroides_C|s__MGYG-HGUT-00923	3.54e-05	3.23e-05	6.66e-06	8.4e-06	3.01e-06	9.83e-06	4.89e-05	2.89e-06	7.78e-06	1.6e-05	1.01e-05	2.38e-06	1.14e-05	2.46e-06	4.53e-06	4.34e-06	3.1e-05	7.56e-06	1.97e-05	6.66e-06
d__Bacteria|p__Bacteroidota|c__Bacteroidia|o__Bacteroidales|f__Bacteroidaceae|g__Bacteroides|s__Bacteroides_acidifaciens	0.000597315	0.000540543	0.000176894	0.000152621	3.99e-06	0.000247646	0.000196987	0.000112502	0.00010074	0.000287673	6.95e-05	0.000219762	0.000418743	0.000341087	0.000307936	0.000116584	0.000794427	0.000336298	0.000567719	0.000388112
d__Bacteria|p__Bacteroidota|c__Bacteroidia|o__Bacteroidales|f__Bacteroidaceae|g__Bacteroides|s__Bacteroides_bouchesdurhonensis	0.000212132	0.000182566	0.000476725	3.9e-05	4.7e-06	0.000509789	0.000207669	8.29e-05	1.94e-05	0.000329159	2.56e-05	4.6e-05	9.28e-05	0.000117698	0.000386019	5.61e-05	0.00049503	0.000633093	0.000439026	0.000138414
d__Bacteria|p__Bacteroidota|c__Bacteroidia|o__Bacteroidales|f__Bacteroidaceae|g__Bacteroides|s__Bacteroides_caccae	0.00524056	0.0060451	0.000266343	0.00181728	8.04e-05	0.000476409	0.00103165	0.00154657	6.04e-05	0.000211819	0.00112907	0.00180532	0.00598995	0.00242517	0.00616945	0.00291291	0.00117854	0.00250584	0.0359543	0.00369979
d__Bacteria|p__Bacteroidota|c__Bacteroidia|o__Bacteroidales|f__Bacteroidaceae|g__Bacteroides|s__Bacteroides_cellulosilyticus	0.00573085	0.00807747	0.000394007	0.000519258	1.37e-05	0.00381148	0.00034739	8.39e-05	0.000781266	0.000219652	9.42e-05	6.92e-05	0.00011195	0.0002028	0.0144289	2.1e-05	0.000834495	0.0125847	0.00138612	0.000747996
d__Bacteria|p__Bacteroidota|c__Bacteroidia|o__Bacteroidales|f__Bacteroidaceae|g__Bacteroides|s__Bacteroides_clarus	0.000168532	0.00012284	0.000107945	3.33e-05	1.17e-05	0.000221054	0.000105336	0.000304087	3.87e-05	8.87e-05	1.14e-05	8e-05	5.17e-05	0.000233113	0.000204628	5.83e-05	0.00190504	0.000206884	8e-05	5.35e-05
d__Bacteria|p__Bacteroidota|c__Bacteroidia|o__Bacteroidales|f__Bacteroidaceae|g__Bacteroides|s__Bacteroides_congonensis	0.000518809	0.000649	7.23e-05	6.51e-05	3.04e-06	0.00018897	4.25e-05	6.4e-05	8.91e-05	3.21e-05	3.83e-05	0.000170338	0.000190701	0.000288231	0.000295297	6.4e-05	0.000541625	0.000365115	0.000486598	0.000263169
d__Bacteria|p__Bacteroidota|c__Bacteroidia|o__Bacteroidales|f__Bacteroidaceae|g__Bacteroides|s__Bacteroides_cutis	0.000187934	0.000137261	0.00020433	2.35e-05	1.01e-06	9.27e-05	0.000153121	9.02e-05	1.56e-05	5.3e-05	1.54e-05	3.57e-05	3.18e-05	4.82e-05	9.99e-05	2.01e-05	0.000323149	0.000146543	0.000125901	6.09e-05
d__Bacteria|p__Bacteroidota|c__Bacteroidia|o__Bacteroidales|f__Bacteroidaceae|g__Bacteroides|s__Bacteroides_eggerthii	0.0011448	0.000943019	5.36e-05	3.49e-05	0.000150587	0.000270701	0.000153911	0.000261804	8.11e-05	5.14e-05	0.000479521	2.87e-05	0.000139581	9.33e-05	0.0310051	6.38e-05	0.00860484	0.0319273	0.00092793	0.000726832
d__Bacteria|p__Bacteroidota|c__Bacteroidia|o__Bacteroidales|f__Bacteroidaceae|g__Bacteroides|s__Bacteroides_faecis	0.000299718	0.000328218	0.000137693	5.62e-05	6.51e-05	0.000108606	0.000383703	7.91e-05	0.000103655	4.96e-05	9.44e-05	0.000110568	0.000206728	0.000189695	0.00056673	6.53e-05	0.000707482	0.000606117	0.000610257	0.000292026
d__Bacteria|p__Bacteroidota|c__Bacteroidia|o__Bacteroidales|f__Bacteroidaceae|g__Bacteroides|s__Bacteroides_finegoldii	0.000911744	0.000812893	0.000353481	0.000136644	1.48e-05	0.00145662	7.26e-05	0.000539268	0.000113599	0.000396338	9.31e-05	0.000336386	0.00088774	0.000408431	0.000651119	0.000155076	0.00285544	0.000737484	0.000563742	0.00214486
d__Bacteria|p__Bacteroidota|c__Bacteroidia|o__Bacteroidales|f__Bacteroidaceae|g__Bacteroides|s__Bacteroides_fluxus	0.00271463	0.00307481	9.43e-05	8.68e-05	8.6e-06	0.000153491	0.000136181	0.000100159	6.62e-05	4.42e-05	3.85e-05	0.000107503	6.67e-05	0.000269529	0.00151118	7.27e-05	0.00595476	0.0021496	0.0014401	0.00049186
d__Bacteria|p__Bacteroidota|c__Bacteroidia|o__Bacteroidales|f__Bacteroidaceae|g__Bacteroides|s__Bacteroides_fragilis	0.0071172	0.0106642	2.29e-05	0.000695867	1.67e-05	0.000216009	0.000319579	0.000637686	0.00194688	1.19e-05	0.0395154	0.043803	7.82e-05	0.136032	0.00574612	3.14e-05	0.00135202	0.000927016	0.00168939	0.000167146
d__Bacteria|p__Bacteroidota|c__Bacteroidia|o__Bacteroidales|f__Bacteroidaceae|g__Bacteroides|s__Bacteroides_fragilis_A	0.000601191	0.000747268	4.56e-05	5.24e-05	7.31e-06	0.0059274	0.000238989	0.000246211	0.000164281	8.03e-05	0.00167649	0.0116654	3.61e-05	0.0197166	0.000430059	2.31e-05	0.000272946	0.000154995	0.0404986	0.00259253
d__Bacteria|p__Bacteroidota|c__Bacteroidia|o__Bacteroidales|f__Bacteroidaceae|g__Bacteroides|s__Bacteroides_gallinarum	9.32e-05	6.92e-05	2.56e-05	9.61e-06	5.29e-06	0.00016483	6.2e-05	5.92e-05	6.14e-06	1.07e-05	8.67e-06	1.39e-05	3.25e-05	2.33e-05	0.000109641	3.28e-05	0.00171985	0.000132232	7.03e-05	4.33e-05
d__Bacteria|p__Bacteroidota|c__Bacteroidia|o__Bacteroidales|f__Bacteroidaceae|g__Bacteroides|s__Bacteroides_graminisolvens	2.81e-05	2.17e-05	4.11e-06	2.87e-06	1.97e-07	6.51e-06	2.16e-05	2.03e-05	1.02e-05	9.19e-06	3.07e-06	1.32e-06	6.93e-06	1.47e-06	1.3e-05	3.18e-06	5.95e-05	1.65e-05	1.92e-05	7.1e-06
d__Bacteria|p__Bacteroidota|c__Bacteroidia|o__Bacteroidales|f__Bacteroidaceae|g__Bacteroides|s__Bacteroides_intestinalis	0.0008157	0.00109079	0.000184951	0.000100951	4.16e-06	0.00148719	6.35e-05	5.71e-05	5.46e-05	0.000132521	0.000974307	2.54e-05	2.8e-05	3.96e-05	0.000785488	2.8e-05	0.000771208	0.000937477	0.0263462	0.016198
d__Bacteria|p__Bacteroidota|c__Bacteroidia|o__Bacteroidales|f__Bacteroidaceae|g__Bacteroides|s__Bacteroides_intestinalis_A	0.00183377	0.00472463	8.45e-05	0.000102592	1.18e-05	0.000547154	0.000136971	3.47e-05	7.15e-05	2.24e-05	0.000103123	9.84e-05	3.43e-05	0.000274534	0.000864827	1.87e-05	0.000237114	0.000866451	0.00238032	0.00137048
d__Bacteria|p__Bacteroidota|c__Bacteroidia|o__Bacteroidales|f__Bacteroidaceae|g__Bacteroides|s__Bacteroides_massiliensis	8.24e-05	8.28e-05	1.49e-05	1.34e-05	2.76e-06	5.06e-05	0.000298088	8.14e-06	5.75e-06	1e-05	7.08e-06	8.29e-06	1.2e-05	1.19e-05	3.99e-05	2.29e-05	0.000224626	4.95e-05	3.24e-05	1.13e-05
d__Bacteria|p__Bacteroidota|c__Bacteroidia|o__Bacteroidales|f__Bacteroidaceae|g__Bacteroides|s__Bacteroides_ndongoniae	0.000104032	0.000100722	6.46e-06	8.45e-06	1.29e-05	1.51e-05	0.000137193	2.71e-05	7.39e-06	1.32e-05	1.41e-05	4.76e-06	1.67e-05	1.38e-05	1.77e-05	2.52e-05	6.62e-05	2.63e-05	6.63e-05	2.15e-05
d__Bacteria|p__Bacteroidota|c__Bacteroidia|o__Bacteroidales|f__Bacteroidaceae|g__Bacteroides|s__Bacteroides_neonati	2.84e-05	2.67e-05	1.35e-05	5.29e-06	1.07e-06	2.45e-05	8.38e-06	8.08e-06	5.86e-06	1.3e-05	1.71e-05	3.19e-05	9.36e-06	7.16e-05	2.4e-05	4.45e-06	6.98e-05	3.34e-05	3.88e-05	1.54e-05
d__Bacteria|p__Bacteroidota|c__Bacteroidia|o__Bacteroidales|f__Bacteroidaceae|g__Bacteroides|s__Bacteroides_nordii	0.00190491	0.00176603	3.57e-05	0.000213365	2.64e-06	0.0003476	2.59e-05	6.72e-05	0.000125	9.48e-05	4.3e-05	3.79e-05	0.000322608	5.41e-05	0.000271066	3.26e-05	0.000192245	0.000218824	0.00245292	0.000877712
d__Bacteria|p__Bacteroidota|c__Bacteroidia|o__Bacteroidales|f__Bacteroidaceae|g__Bacteroides|s__Bacteroides_oleiciplenus	0.00142209	0.00129931	0.000101893	0.000119413	5.17e-06	0.000157239	7.85e-05	3.28e-05	0.000258331	2.19e-05	0.000176665	4.09e-05	0.000102522	8e-05	0.000326436	5.58e-05	0.000444953	0.000326143	0.000910542	0.000666982
d__Bacteria|p__Bacteroidota|c__Bacteroidia|o__Bacteroidales|f__Bacteroidaceae|g__Bacteroides|s__Bacteroides_ovatus	0.0140385	0.0127816	0.00168027	0.000879017	2.37e-05	0.0059302	0.000256719	0.000808458	0.00139042	0.000216514	0.000700266	0.00555697	0.00478627	0.00648402	0.0102217	0.00147684	0.0150976	0.00809762	0.00152776	0.00153201
d__Bacteria|p__Bacteroidota|c__Bacteroidia|o__Bacteroidales|f__Bacteroidaceae|g__Bacteroides|s__Bacteroides_pyogenes	3.65e-05	3.42e-05	7.56e-05	5.74e-06	1.1e-06	2.62e-05	2.64e-05	9.85e-06	3.15e-06	2.78e-06	1.14e-05	0.000164797	2.28e-05	0.000536336	3.17e-05	5.91e-06	9.58e-05	2.63e-05	0.000110396	1.82e-05
d__Bacteria|p__Bacteroidota|c__Bacteroidia|o__Bacteroidales|f__Bacteroidaceae|g__Bacteroides|s__Bacteroides_salyersiae	0.0025434	0.0043361	0.00115928	8.61e-05	2.04e-05	0.000529922	0.000101828	0.000123729	0.000942736	5.4e-05	1.61e-05	5.06e-05	0.000660822	0.000100467	0.000145595	2.85e-05	0.00594777	0.000187495	0.000158984	4.9e-05
d__Bacteria|p__Bacteroidota|c__Bacteroidia|o__Bacteroidales|f__Bacteroidaceae|g__Bacteroides|s__Bacteroides_sp002491635	0.00251372	0.00152295	0.000144799	0.000520054	1.83e-05	0.00107024	0.000325425	0.000188795	0.000564142	5.9e-05	5.62e-05	8.61e-05	0.000145149	0.000215202	0.001553	0.000272398	0.00233942	0.00292014	0.000778612	0.00148095
d__Bacteria|p__Bacteroidota|c__Bacteroidia|o__Bacteroidales|f__Bacteroidaceae|g__Bacteroides|s__Bacteroides_sp003545565	0.000257552	0.000158668	5.6e-05	4e-05	5.23e-06	7.78e-05	0.000399631	6.98e-05	1.95e-05	1.83e-05	4.56e-05	0.000348766	6.7e-05	0.000865395	0.000337191	5.05e-05	0.00108679	0.000334373	0.000331739	0.000150535
d__Bacteria|p__Bacteroidota|c__Bacteroidia|o__Bacteroidales|f__Bacteroidaceae|g__Bacteroides|s__Bacteroides_stercorirosoris	0.00082917	0.000537528	0.000287422	9.08e-05	5.76e-06	0.000328906	0.000545926	0.000990523	0.00017045	0.000332016	8.44e-05	0.000284215	7.61e-05	0.00093186	0.000472816	5.58e-05	0.000798914	0.000583521	0.0010437	0.000576265
d__Bacteria|p__Bacteroidota|c__Bacteroidia|o__Bacteroidales|f__Bacteroidaceae|g__Bacteroides|s__Bacteroides_stercoris	0.0029276	0.00231704	0.00271385	0.000216985	0.000556492	0.0173878	0.00367051	0.0039292	0.000175266	0.000367098	0.000273032	5.74e-05	0.00401993	0.000139012	0.00162161	0.00173777	0.21702	0.00119279	0.000701024	0.000785174
d__Bacteria|p__Bacteroidota|c__Bacteroidia|o__Bacteroidales|f__Bacteroidaceae|g__Bacteroides|s__Bacteroides_thetaiotaomicron	0.00351933	0.00598032	0.00338872	0.000146443	1.12e-05	0.000510732	0.000546495	0.00112226	0.00125958	0.000919889	0.00239303	0.000414813	0.00151419	0.00116886	0.0014313	0.000736703	0.0170337	0.00400829	0.00679319	0.00390957
d__Bacteria|p__Bacteroidota|c__Bacteroidia|o__Bacteroidales|f__Bacteroidaceae|g__Bacteroides|s__Bacteroides_togonis	9e-05	7.49e-05	1.38e-05	1.61e-05	8.21e-06	2.42e-05	5.6e-05	1.78e-05	3.38e-05	3.85e-05	1.15e-05	2.89e-06	2.67e-05	5.69e-06	5.12e-05	1.54e-05	0.00013241	5.61e-05	6.06e-05	2.84e-05
d__Bacteria|p__Bacteroidota|c__Bacteroidia|o__Bacteroidales|f__Bacteroidaceae|g__Bacteroides|s__Bacteroides_uniformis	0.0452933	0.0256927	0.00137846	0.00730403	0.000240923	0.016134	0.00147533	0.00139894	0.00813315	0.00060512	0.000547779	5.5e-05	0.0013858	0.000134732	0.0204556	0.00208007	0.0258865	0.0393409	0.00761176	0.0170743
d__Bacteria|p__Bacteroidota|c__Bacteroidia|o__Bacteroidales|f__Bacteroidaceae|g__Bacteroides|s__Bacteroides_xylanisolvens	0.00766177	0.00618158	0.00237638	0.00170004	2.23e-05	0.00168373	0.000434206	0.00134799	0.000418369	0.000988573	0.000659775	0.00198735	0.0121072	0.00233381	0.00365643	0.00168246	0.0174698	0.00275669	0.000900643	0.000632221
d__Bacteria|p__Bacteroidota|c__Bacteroidia|o__Bacteroidales|f__Bacteroidaceae|g__Bacteroides|s__MGYG-HGUT-00013	0.0023184	0.00215311	0.000307617	0.000181798	1.53e-05	0.000604157	0.0001596	0.000187974	0.000776554	7.53e-05	0.000238873	0.000823276	0.00121875	0.000961647	0.00156538	0.000266606	0.00207494	0.00123729	0.000395472	0.000460554
d__Bacteria|p__Bacteroidota|c__Bacteroidia|o__Bacteroidales|f__Bacteroidaceae|g__Bacteroides|s__MGYG-HGUT-01780	0.000465145	0.000344474	4.52e-05	3.84e-05	1.21e-06	0.00012077	0.000110614	1.8e-05	1.88e-05	1.38e-05	5.21e-05	5.79e-05	1.83e-05	0.000106174	0.000178853	1.52e-05	0.000129868	0.000185319	0.00078555	0.000389337
d__Bacteria|p__Bacteroidota|c__Bacteroidia|o__Bacteroidales|f__Bacteroidaceae|g__Bacteroides|s__MGYG-HGUT-01807	0.00016819	0.000100198	9.25e-06	2.16e-05	1.21e-06	5.51e-05	1.69e-05	3.81e-06	1.89e-05	3.85e-06	2.48e-06	3.43e-07	6.04e-06	3.95e-07	4.78e-05	4.62e-06	7.84e-05	8.03e-05	2.9e-05	4.86e-05
d__Bacteria|p__Bacteroidota|c__Bacteroidia|o__Bacteroidales|f__Bacteroidaceae|g__Bacteroides|s__MGYG-HGUT-01977	0.0012438	0.000868217	0.000167102	0.000214789	1.08e-05	0.000410401	0.000230898	0.000101997	0.000274392	6.68e-05	6.08e-05	8.76e-05	0.000120045	0.000175011	0.000902168	0.000145084	0.0011183	0.00159629	0.000577872	0.000711445
d__Bacteria|p__Bacteroidota|c__Bacteroidia|o__Bacteroidales|f__Bacteroidaceae|g__Bacteroides|s__MGYG-HGUT-02561	0.000298004	0.000205358	1.71e-05	2.85e-05	2.39e-06	8.8e-05	1.34e-05	1.39e-05	3.37e-05	7.02e-06	3.46e-05	8.19e-05	2.22e-05	0.000179203	0.000108856	1.47e-05	0.000193312	0.000147519	0.000297408	8.51e-05
d__Bacteria|p__Bacteroidota|c__Bacteroidia|o__Bacteroidales|f__Bacteroidaceae|g__Bacteroides|s__MGYG-HGUT-02585	0.000171445	0.000116192	8.4e-06	2.37e-05	1.29e-06	8e-05	1.64e-05	1.16e-05	2.39e-05	4.13e-06	6.86e-06	2.7e-06	2.7e-05	2.74e-06	5.75e-05	1.2e-05	0.000238745	9.85e-05	7.22e-05	6.04e-05
d__Bacteria|p__Bacteroidota|c__Bacteroidia|o__Bacteroidales|f__Bacteroidaceae|g__Bacteroides|s__MGYG-HGUT-02717	0.00153685	0.00130888	0.000126746	9.16e-05	3.48e-05	0.000325582	4.69e-05	7.53e-05	5.14e-05	8.11e-05	7.63e-05	0.000168181	0.00014164	0.000218582	0.000893114	0.000173607	0.000461143	0.000823295	0.000786904	0.000509256
d__Bacteria|p__Bacteroidota|c__Bacteroidia|o__Bacteroidales|f__Bacteroidaceae|g__Bacteroides|s__MGYG-HGUT-03252	0.000517717	0.000574685	0.000201746	9.53e-05	4.64e-05	0.000395526	0.000503988	0.000159085	0.000207909	0.000115579	0.000216147	0.00032756	0.000351456	0.000594505	0.000586853	0.000143861	0.000975564	0.00072122	0.0013733	0.000814722
d__Bacteria|p__Bacteroidota|c__Bacteroidia|o__Bacteroidales|f__Bacteroidaceae|g__Bacteroides|s__MGYG-HGUT-03312	6.4e-05	6.11e-05	2.28e-05	1.22e-05	1.21e-06	2.19e-05	3.5e-05	1.93e-05	1.39e-05	1.56e-05	5.1e-05	3e-05	5.45e-05	5.13e-05	4.17e-05	1.59e-05	0.000133445	2.66e-05	6.68e-05	2.48e-05
d__Bacteria|p__Bacteroidota|c__Bacteroidia|o__Bacteroidales|f__Bacteroidaceae|g__Bacteroides|s__MGYG-HGUT-03351	0.00113306	0.00111719	0.000189439	0.000383386	6.74e-05	0.00027874	0.00083112	0.000225989	0.000280379	0.000184136	0.000688631	0.000165557	0.00042017	0.000218231	0.000333475	0.00016576	0.00180589	0.000395997	0.00156182	0.00124745
d__Bacteria|p__Bacteroidota|c__Bacteroidia|o__Bacteroidales|f__Bacteroidaceae|g__Bacteroides|s__MGYG-HGUT-03363	1.65e-05	1.47e-05	1.21e-05	3.05e-05	7.59e-07	1.65e-05	6.48e-05	0.000163189	1.65e-05	8.29e-05	3.03e-05	3.55e-06	8.35e-06	5.77e-06	1.12e-05	4.8e-06	4.09e-05	1.24e-05	1.81e-05	1.09e-05
d__Bacteria|p__Bacteroidota|c__Bacteroidia|o__Bacteroidales|f__Bacteroidaceae|g__Bacteroides|s__MGYG-HGUT-03367	1.56e-05	1.38e-05	1.37e-05	1.47e-06	8.15e-07	5.56e-06	4.95e-05	1.18e-06	2.71e-06	1.08e-05	4.07e-06	3.33e-06	2.11e-05	3.64e-06	5e-06	1.41e-06	2.66e-05	5.64e-06	1.65e-05	7.07e-06
d__Bacteria|p__Bacteroidota|c__Bacteroidia|o__Bacteroidales|f__Bacteroidaceae|g__Bacteroides|s__MGYG-HGUT-03866	0.000165684	0.000148087	3.22e-05	2.12e-05	6.47e-07	4.14e-05	3.36e-05	2.27e-05	1.62e-05	1.09e-05	1.44e-05	2.64e-05	3.42e-05	4.97e-05	5.38e-05	2.19e-05	0.000198552	7.41e-05	7.23e-05	5.35e-05
d__Bacteria|p__Bacteroidota|c__Bacteroidia|o__Bacteroidales|f__Bacteroidaceae|g__Bacteroides|s__MGYG-HGUT-03922	0.000128594	0.000126699	3.76e-05	2.54e-05	8.15e-06	5.59e-05	3.49e-05	3.62e-05	2.8e-05	0.000103511	3.5e-05	0.000113828	4.74e-05	0.000234035	0.000162446	0.000157499	0.000485837	0.000143279	9.27e-05	8.7e-05
d__Bacteria|p__Bacteroidota|c__Bacteroidia|o__Bacteroidales|f__Bacteroidaceae|g__Bacteroides|s__MGYG-HGUT-04003	0.00502515	0.00430751	0.000372282	0.000442079	2.14e-05	0.000924222	0.0026273	0.000298769	0.000900097	0.000141527	0.000590589	0.000173451	0.00148876	0.000210526	0.000636073	0.000454359	0.00507741	0.000674297	0.00280862	0.000559215
d__Bacteria|p__Bacteroidota|c__Bacteroidia|o__Bacteroidales|f__Bacteroidaceae|g__Bacteroides|s__MGYG-HGUT-04094	0.000108422	9.5e-05	1.16e-05	9.39e-06	1.01e-06	2.99e-05	7.5e-05	4.99e-06	1.84e-05	8.19e-06	2.72e-05	8.58e-06	2.7e-05	1.54e-05	1.66e-05	1.32e-05	0.000182707	1.87e-05	5.66e-05	1.76e-05
d__Bacteria|p__Bacteroidota|c__Bacteroidia|o__Bacteroidales|f__Bacteroidaceae|g__Bacteroides|s__MGYG-HGUT-04185	0.000158467	0.000143086	7.85e-06	3.64e-06	1.27e-06	2.28e-05	3.67e-05	1.27e-05	5.73e-06	9.9e-06	3.27e-06	3.24e-06	7.02e-06	6.74e-06	3.67e-05	6.05e-06	6.49e-05	5.03e-05	3.96e-05	1.74e-05
d__Bacteria|p__Bacteroidota|c__Bacteroidia|o__Bacteroidales|f__Bacteroidaceae|g__Bacteroides|s__MGYG-HGUT-04188	4.63e-05	3.29e-05	1.63e-05	6.18e-06	5.43e-06	5.77e-05	7.71e-05	7.94e-06	4.71e-06	1.01e-05	3.21e-06	7.87e-06	5.1e-06	1.74e-05	2.74e-05	6.97e-06	0.000306896	3.07e-05	0.000143543	5.05e-05
d__Bacteria|p__Bacteroidota|c__Bacteroidia|o__Bacteroidales|f__Bacteroidaceae|g__CAG-462|s__CAG-462_sp003489705	1.03e-05	1.03e-05	9.76e-06	1.67e-06	6.24e-06	6.08e-06	2.45e-05	2.56e-06	2.66e-06	6.15e-06	2.44e-06	2.72e-06	4.47e-06	6.23e-06	5.5e-06	3.21e-06	2.51e-05	6.17e-06	5.46e-06	3.49e-06
d__Bacteria|p__Bacteroidota|c__Bacteroidia|o__Bacteroidales|f__Bacteroidaceae|g__CAG-462|s__CAG-462_sp900291465	1.81e-05	1.89e-05	5.13e-06	4.56e-06	1.01e-06	2.93e-05	3.56e-05	5.91e-06	4.92e-06	1.45e-05	5.1e-06	2.21e-07	9.71e-06	3.07e-07	1.08e-05	3.76e-06	0.000118667	1.54e-05	3.59e-05	2.03e-05
d__Bacteria|p__Bacteroidota|c__Bacteroidia|o__Bacteroidales|f__Bacteroidaceae|g__CAG-462|s__MGYG-HGUT-02209	4.71e-05	4.09e-05	3.54e-05	9.36e-06	1.93e-05	2.1e-05	8.59e-05	3.4e-05	9.87e-06	1.43e-05	9.01e-06	6.94e-05	4.04e-05	0.000109203	5.81e-05	3.66e-05	0.000104579	5.16e-05	7.5e-05	3.76e-05
d__Bacteria|p__Bacteroidota|c__Bacteroidia|o__Bacteroidales|f__Bacteroidaceae|g__CAG-462|s__MGYG-HGUT-03349	1.07e-05	9.53e-06	1.17e-05	2.05e-06	6.47e-07	7.43e-06	1.11e-05	3.58e-05	2.37e-06	1.43e-05	2.96e-06	2.16e-06	4.28e-06	1.73e-06	8.3e-06	1.66e-06	6.13e-05	1.02e-05	2.47e-05	6.59e-06
d__Bacteria|p__Bacteroidota|c__Bacteroidia|o__Bacteroidales|f__Bacteroidaceae|g__CAG-617|s__CAG-617_sp000431275	9.36e-06	1.1e-05	1.7e-06	3.89e-06	7.59e-07	7.92e-06	4.99e-06	4.37e-06	2.17e-05	2.68e-06	1.45e-06	1.03e-06	3.39e-06	7.68e-07	2.75e-05	1.73e-06	1.47e-05	1.34e-05	9.48e-06	2.67e-06
d__Bacteria|p__Bacteroidota|c__Bacteroidia|o__Bacteroidales|f__Bacteroidaceae|g__CAG-617|s__CAG-617_sp000438115	1.11e-06	1.69e-06	1.56e-06	1.09e-06	1.91e-06	9.9e-07	8.53e-07	1.94e-06	2.6e-07	6.35e-06	1.41e-07	3.31e-06	1.54e-06	1.78e-06	2.09e-07	1.66e-06	7.15e-06	6.14e-07	5.92e-07	3.14e-07
d__Bacteria|p__Bacteroidota|c__Bacteroidia|o__Bacteroidales|f__Bacteroidaceae|g__CAG-617|s__MGYG-HGUT-00963	1.56e-05	8.78e-06	3.3e-06	4.18e-06	9.28e-07	1.09e-05	1.68e-06	5.78e-06	3.8e-06	1.79e-06	3.23e-06	1.48e-05	1.03e-06	3.32e-05	1e-05	3.21e-06	1.08e-05	1.5e-05	4.07e-05	1.59e-05
d__Bacteria|p__Bacteroidota|c__Bacteroidia|o__Bacteroidales|f__Bacteroidaceae|g__CAG-617|s__MGYG-HGUT-04596	2.74e-06	2.72e-06	7.82e-07	1.93e-07	0	5.16e-06	1.58e-07	8.21e-07	0	1.43e-06	0	5.15e-07	1.17e-07	4.61e-07	1.07e-06	4.62e-07	6.53e-06	6.7e-07	1.27e-07	3.77e-07
d__Bacteria|p__Bacteroidota|c__Bacteroidia|o__Bacteroidales|f__Bacteroidaceae|g__F0040|s__F0040_sp000318095	1.71e-07	2.81e-07	2.99e-06	3.86e-06	0	1.46e-06	1.55e-06	2.52e-05	0	7.14e-07	1.01e-07	3.43e-07	7.49e-07	3.07e-07	2.93e-06	4.62e-07	2.82e-07	2.09e-06	2.9e-06	8.16e-07
d__Bacteria|p__Bacteroidota|c__Bacteroidia|o__Bacteroidales|f__Bacteroidaceae|g__F0040|s__F0040_sp900095835	2.31e-06	2.14e-06	2.96e-05	5.79e-07	1.49e-06	5.47e-05	4.23e-06	7.22e-07	4.69e-07	1.92e-05	2.42e-07	2.18e-05	4.68e-07	6.03e-05	6.8e-07	6.23e-07	2.73e-06	3.35e-07	6.2e-06	1.51e-06
d__Bacteria|p__Bacteroidota|c__Bacteroidia|o__Bacteroidales|f__Bacteroidaceae|g__F0040|s__MGYG-HGUT-03301	1.91e-06	1.99e-06	7.28e-06	1.4e-06	4.5e-07	3.82e-05	0	3.28e-07	9.89e-07	1.33e-05	4.07e-06	4.36e-06	8.89e-07	1.36e-05	1.15e-06	3e-07	7.53e-07	6.97e-07	6.13e-07	1.63e-06
d__Bacteria|p__Bacteroidota|c__Bacteroidia|o__Bacteroidales|f__Bacteroidaceae|g__F0040|s__MGYG-HGUT-03611	0	1.87e-07	1.33e-05	0	0	2.99e-06	0	3.02e-06	0	9.72e-06	1.01e-07	3.68e-07	3.28e-07	2.63e-07	1.83e-07	3.92e-07	1.57e-07	2.23e-07	0	0
d__Bacteria|p__Bacteroidota|c__Bacteroidia|o__Bacteroidales|f__Bacteroidaceae|g__MGYG-HGUT-02178|s__MGYG-HGUT-02178	7.71e-07	1.05e-06	5.47e-06	1.38e-06	3.66e-07	1.49e-06	1.26e-06	6.83e-06	1.95e-05	4.59e-07	7.66e-07	1.2e-06	8.89e-07	7.24e-07	1.75e-06	6e-07	1.34e-05	1.42e-06	1.9e-07	3.14e-07
d__Bacteria|p__Bacteroidota|c__Bacteroidia|o__Bacteroidales|f__Bacteroidaceae|g__MGYG-HGUT-02291|s__MGYG-HGUT-02291	4.34e-05	4.14e-05	9.42e-06	6.44e-06	4.75e-06	1.06e-05	2.21e-05	1.15e-05	8.95e-06	1.23e-05	7.78e-06	1.54e-05	1.09e-05	2.24e-05	0.000933202	1.23e-05	6.95e-05	0.0033572	0.000132374	4.79e-05
d__Bacteria|p__Bacteroidota|c__Bacteroidia|o__Bacteroidales|f__Bacteroidaceae|g__MGYG-HGUT-02575|s__MGYG-HGUT-02575	5.41e-05	4.62e-05	2.34e-05	4.84e-05	2.91e-05	0.000198282	3.56e-05	8.96e-05	8.67e-06	3.89e-05	2.43e-05	1.77e-05	5.99e-05	2.08e-05	7.56e-05	3.26e-05	0.00117553	6.55e-05	4.24e-05	1.95e-05
d__Bacteria|p__Bacteroidota|c__Bacteroidia|o__Bacteroidales|f__Bacteroidaceae|g__MGYG-HGUT-03221|s__MGYG-HGUT-03221	0.000107115	0.0001037	1.68e-05	2.34e-05	9.84e-07	4.03e-05	0.000119558	2.99e-05	3.93e-06	2.69e-05	2.58e-05	6.1e-06	2.85e-05	8.12e-06	2.74e-05	1.41e-05	0.000276586	4.27e-05	0.000141406	4.05e-05
d__Bacteria|p__Bacteroidota|c__Bacteroidia|o__Bacteroidales|f__Bacteroidaceae|g__MGYG-HGUT-03543|s__MGYG-HGUT-03543	1.32e-05	1.03e-05	2.98e-05	1.03e-05	1.27e-06	3.69e-05	9.04e-06	2.36e-06	8.85e-06	9.21e-06	4.34e-06	1.33e-05	4.56e-06	2.66e-05	2.41e-05	1.41e-05	2.95e-06	3.28e-05	0.00012459	4.82e-05
d__Bacteria|p__Bacteroidota|c__Bacteroidia|o__Bacteroidales|f__Bacteroidaceae|g__MGYG-HGUT-03559|s__MGYG-HGUT-03559	1.13e-05	7.98e-06	1.22e-06	1.69e-07	0	7.78e-07	6.73e-06	1.58e-06	1.3e-07	1.96e-06	0	3.6e-06	1.66e-06	1.51e-05	3.4e-07	2.54e-07	1.45e-05	4.18e-07	1.48e-07	0
d__Bacteria|p__Bacteroidota|c__Bacteroidia|o__Bacteroidales|f__Bacteroidaceae|g__MGYG-HGUT-03607|s__MGYG-HGUT-03607	1.71e-07	2.06e-07	2.04e-07	0	0	0	1.58e-07	0	0	5.87e-06	1.41e-07	0	1.17e-07	0	2.36e-07	7.13e-06	1.57e-07	3.07e-07	2.33e-07	1.88e-07
d__Bacteria|p__Bacteroidota|c__Bacteroidia|o__Bacteroidales|f__Bacteroidaceae|g__MGYG-HGUT-03610|s__MGYG-HGUT-03610	8.42e-06	6.74e-06	5.44e-07	2e-06	0	1.98e-06	3.95e-06	3.61e-07	2.55e-06	5.87e-06	8.07e-07	4.41e-07	1.26e-06	3.07e-07	1.1e-06	9e-07	4.83e-06	1.84e-06	3.26e-06	7.54e-07
d__Bacteria|p__Bacteroidota|c__Bacteroidia|o__Bacteroidales|f__Bacteroidaceae|g__Paraprevotella|s__MGYG-HGUT-00559	9.63e-05	5.92e-05	1.45e-05	1.56e-05	9.14e-06	3.74e-05	0.00010897	1.37e-05	1.03e-05	1.93e-05	7.32e-06	8.07e-06	1.2e-05	1.25e-05	1.67e-05	1.53e-05	5.76e-05	3.08e-05	2.07e-05	2.1e-05
d__Bacteria|p__Bacteroidota|c__Bacteroidia|o__Bacteroidales|f__Bacteroidaceae|g__Paraprevotella|s__MGYG-HGUT-00854	5.92e-05	6.14e-05	0.000129024	8.25e-06	6.75e-07	4.89e-05	1.71e-05	9.78e-06	9.48e-06	9.59e-06	4.76e-05	5.39e-07	1.5e-05	7.24e-07	2.75e-05	1.09e-05	0.000114494	4.27e-05	4.57e-05	2.81e-05
d__Bacteria|p__Bacteroidota|c__Bacteroidia|o__Bacteroidales|f__Bacteroidaceae|g__Paraprevotella|s__MGYG-HGUT-01659	0.000344067	0.000291716	3.13e-05	3.9e-05	4.67e-06	0.000125933	0.000115734	4.96e-05	8.18e-05	0.000115656	2.93e-05	1.83e-05	7.27e-05	4.5e-05	0.000115005	2.08e-05	0.000407615	0.000120375	0.000156023	4.2e-05
d__Bacteria|p__Bacteroidota|c__Bacteroidia|o__Bacteroidales|f__Bacteroidaceae|g__Paraprevotella|s__MGYG-HGUT-01886	3.51e-06	3.39e-06	1.69e-05	3.09e-06	1.91e-06	1.28e-05	1.39e-06	1.09e-05	1.12e-06	1.62e-05	2.38e-06	7.85e-07	2.22e-06	8.12e-07	3.01e-06	2.22e-06	1.95e-05	3.43e-06	5.5e-06	4.77e-06
d__Bacteria|p__Bacteroidota|c__Bacteroidia|o__Bacteroidales|f__Bacteroidaceae|g__Paraprevotella|s__MGYG-HGUT-02275	0.000327192	0.000275066	0.00021062	7.79e-05	0.000157166	0.000114641	0.000646237	0.000395973	6.5e-05	0.000285274	2.45e-05	5.68e-05	3.8e-05	0.000115086	0.000251153	6.75e-05	0.000363091	0.00034542	0.000409348	0.000145731
d__Bacteria|p__Bacteroidota|c__Bacteroidia|o__Bacteroidales|f__Bacteroidaceae|g__Paraprevotella|s__Paraprevotella_clara	5.81e-05	5.6e-05	0.0010018	2.01e-05	4.7e-06	0.00903099	0.000233837	0.000851594	1.94e-05	0.00112597	1.1e-05	7.05e-05	0.00032937	0.000169589	0.00161381	0.00310902	0.000885984	0.0013992	7.63e-05	2.68e-05
d__Bacteria|p__Bacteroidota|c__Bacteroidia|o__Bacteroidales|f__Bacteroidaceae|g__Paraprevotella|s__Paraprevotella_xylaniphila	0.000172365	0.000105648	0.000410463	2.96e-05	4.59e-05	0.000888837	0.000352763	0.00045073	5.67e-06	0.000418867	1.12e-05	3.5e-05	8.01e-05	5.33e-05	0.000327038	0.000508635	0.000219198	0.000298581	0.000147942	4.66e-05
d__Bacteria|p__Bacteroidota|c__Bacteroidia|o__Bacteroidales|f__Bacteroidaceae|g__Prevotella|s__MGYG-HGUT-00526	3.46e-05	2.52e-05	2.89e-05	1.62e-06	1.15e-06	2.92e-05	0.000103471	9.04e-05	2.26e-06	5.86e-05	6.65e-07	3.63e-06	3.98e-06	6.74e-06	2.42e-05	4.25e-06	1.79e-05	1.22e-05	6.52e-06	4.71e-06
d__Bacteria|p__Bacteroidota|c__Bacteroidia|o__Bacteroidales|f__Bacteroidaceae|g__Prevotella|s__MGYG-HGUT-00534	3.6e-06	4.14e-06	0.000271545	2.12e-06	6.19e-07	0.000149813	0.000201096	0.000466126	4.63e-06	0.000204751	1.55e-06	2.84e-06	7.37e-06	3.89e-06	1.5e-05	2.48e-05	1.04e-05	1.91e-05	2.98e-06	5.4e-06
d__Bacteria|p__Bacteroidota|c__Bacteroidia|o__Bacteroidales|f__Bacteroidaceae|g__Prevotella|s__MGYG-HGUT-00553	4.71e-07	4.87e-07	0.00440745	7.96e-07	6.19e-07	0.00012763	6.81e-05	0.00922969	6.69e-06	0.00554421	8.17e-06	1.05e-06	0.00021508	5.27e-07	2.04e-06	0.00035679	2.98e-06	3.49e-06	2.12e-07	1.57e-07
d__Bacteria|p__Bacteroidota|c__Bacteroidia|o__Bacteroidales|f__Bacteroidaceae|g__Prevotella|s__MGYG-HGUT-00644	1.61e-05	1.28e-05	0.162296	6.3e-06	5.76e-06	0.000325959	0.000394828	0.0176236	3.92e-05	0.0335773	0.000289689	2.89e-06	0.00036795	3.67e-06	2.14e-05	0.000768387	2.4e-05	2.37e-05	0.000178339	7.22e-06
d__Bacteria|p__Bacteroidota|c__Bacteroidia|o__Bacteroidales|f__Bacteroidaceae|g__Prevotella|s__MGYG-HGUT-00701	1.41e-06	1.4e-06	7.01e-05	1.04e-06	9e-07	0.000167187	0.000298309	0.000153012	5.21e-07	0.000228174	3.83e-07	2.7e-07	2.71e-06	1.32e-07	2.49e-06	1.07e-05	1.38e-06	3.07e-06	1.97e-06	2.95e-06
d__Bacteria|p__Bacteroidota|c__Bacteroidia|o__Bacteroidales|f__Bacteroidaceae|g__Prevotella|s__MGYG-HGUT-00707	6.94e-06	5.69e-06	0.00166089	1.06e-06	1.69e-07	0.000442816	0.000773917	0.00136246	1.17e-06	0.000943821	4.84e-06	1e-05	1.53e-05	1.16e-05	1.46e-05	5.91e-05	6.59e-05	1.75e-05	2.52e-06	1.38e-06
d__Bacteria|p__Bacteroidota|c__Bacteroidia|o__Bacteroidales|f__Bacteroidaceae|g__Prevotella|s__MGYG-HGUT-00760	2.36e-07	6.55e-07	3.99e-05	7.75e-06	3.09e-07	2.89e-05	6.35e-05	6.2e-05	1.35e-05	4.91e-05	1.03e-05	1.84e-06	1.48e-05	2.22e-06	6.85e-05	1.25e-05	4.55e-06	9.23e-06	1.35e-05	4.27e-06
d__Bacteria|p__Bacteroidota|c__Bacteroidia|o__Bacteroidales|f__Bacteroidaceae|g__Prevotella|s__MGYG-HGUT-00849	5.78e-06	6.99e-06	8.13e-05	3.04e-06	8.15e-07	1.64e-05	1.2e-05	8.73e-06	5.99e-07	6.71e-05	9.48e-07	7.6e-07	1.87e-06	1.51e-06	3.51e-06	1.18e-06	1.05e-05	5.33e-06	6.22e-06	3.17e-06
d__Bacteria|p__Bacteroidota|c__Bacteroidia|o__Bacteroidales|f__Bacteroidaceae|g__Prevotella|s__MGYG-HGUT-00852	6.82e-05	4.06e-05	2.5e-05	1.21e-06	6.19e-07	1.56e-05	0.000127143	1.46e-05	2.21e-06	4.12e-05	9.28e-07	6.86e-07	2.32e-06	3.29e-07	5.74e-05	1.41e-06	3.02e-05	1.8e-05	4.87e-06	3.01e-06
d__Bacteria|p__Bacteroidota|c__Bacteroidia|o__Bacteroidales|f__Bacteroidaceae|g__Prevotella|s__MGYG-HGUT-00853	3.72e-05	3.1e-05	8.16e-05	5.29e-06	3.51e-06	2.89e-05	2.17e-05	7.67e-05	2.38e-05	2.59e-05	3.45e-06	3.43e-06	7.32e-06	9e-06	1.79e-05	1.41e-05	2.12e-05	1.54e-05	1.27e-05	7.57e-06
d__Bacteria|p__Bacteroidota|c__Bacteroidia|o__Bacteroidales|f__Bacteroidaceae|g__Prevotella|s__MGYG-HGUT-01001	3.64e-07	3.18e-07	2.48e-05	5.79e-07	0	1.04e-05	4.55e-06	2.11e-05	2.34e-07	1.97e-05	2.02e-07	2.94e-07	1.15e-06	3.07e-07	0	1.82e-06	1.44e-06	3.91e-07	2.12e-06	1.22e-06
d__Bacteria|p__Bacteroidota|c__Bacteroidia|o__Bacteroidales|f__Bacteroidaceae|g__Prevotella|s__MGYG-HGUT-01034	2.42e-06	2.32e-06	3.88e-06	5.5e-06	3.91e-06	5.14e-06	7.9e-06	6.76e-06	4.69e-07	4.01e-06	1.17e-06	2.45e-07	2.63e-05	2.2e-07	1.1e-06	1.55e-06	5.77e-06	2.15e-06	1.84e-06	1.44e-06
d__Bacteria|p__Bacteroidota|c__Bacteroidia|o__Bacteroidales|f__Bacteroidaceae|g__Prevotella|s__MGYG-HGUT-01040	0.000194337	0.000720693	6.77e-05	1.68e-05	7.87e-07	8.56e-06	7.9e-06	6.47e-06	2.6e-07	6.69e-05	6.57e-06	7.33e-06	3.16e-06	1.03e-05	1.41e-06	1.02e-06	2e-05	1.95e-06	2.9e-06	1.88e-06
d__Bacteria|p__Bacteroidota|c__Bacteroidia|o__Bacteroidales|f__Bacteroidaceae|g__Prevotella|s__MGYG-HGUT-01051	5.57e-07	5.24e-07	0.000187705	8.08e-05	0	0.00016879	0.000124172	0.000109022	0.000175006	0.000135429	4.25e-06	1.67e-05	3.72e-06	1.72e-05	1.2e-06	1.62e-05	1.35e-06	8.65e-07	2.12e-06	4.4e-07
d__Bacteria|p__Bacteroidota|c__Bacteroidia|o__Bacteroidales|f__Bacteroidaceae|g__Prevotella|s__MGYG-HGUT-01056	4.9e-05	6.46e-05	0.00452233	3.51e-05	1.46e-06	9.89e-05	0.000454685	0.00231511	2.54e-05	0.0018494	1.28e-05	2.28e-05	5.61e-05	3.51e-05	0.000444163	0.000122307	0.000147408	0.000767445	2.93e-05	3.65e-05
d__Bacteria|p__Bacteroidota|c__Bacteroidia|o__Bacteroidales|f__Bacteroidaceae|g__Prevotella|s__MGYG-HGUT-01131	1.99e-06	1.67e-06	4.05e-05	3.76e-06	6.83e-06	3.5e-05	2.77e-05	3.68e-05	7.03e-07	4.99e-05	9.7e-06	5.49e-06	3.6e-06	1.89e-05	6.04e-06	8.68e-06	9.19e-06	4.94e-06	1.66e-05	1.34e-05
d__Bacteria|p__Bacteroidota|c__Bacteroidia|o__Bacteroidales|f__Bacteroidaceae|g__Prevotella|s__MGYG-HGUT-01240	5.16e-06	4.38e-06	0.000150885	5.79e-07	1.1e-06	6.19e-05	0.000178404	0.00020685	1.15e-06	0.00016671	5.85e-07	6.86e-07	8.75e-06	8.56e-07	1.05e-06	7.89e-06	9.54e-06	1.23e-06	2.12e-06	1.7e-06
d__Bacteria|p__Bacteroidota|c__Bacteroidia|o__Bacteroidales|f__Bacteroidaceae|g__Prevotella|s__MGYG-HGUT-01805	2.89e-06	3.99e-06	3.3e-06	0	0	1.32e-06	1.58e-06	1.02e-05	8.07e-07	5.89e-06	0	0	1.17e-07	3.07e-07	0	5.54e-07	8.47e-07	0	0	0
d__Bacteria|p__Bacteroidota|c__Bacteroidia|o__Bacteroidales|f__Bacteroidaceae|g__Prevotella|s__MGYG-HGUT-01806	8.91e-06	7.32e-06	6.22e-06	1.81e-06	1.41e-07	1.12e-05	3.25e-05	6.99e-06	9.89e-07	1.38e-05	1.31e-06	4.68e-06	4.77e-06	1.59e-05	6.72e-06	1.85e-06	1.42e-05	3.91e-06	9.07e-06	3.58e-06
d__Bacteria|p__Bacteroidota|c__Bacteroidia|o__Bacteroidales|f__Bacteroidaceae|g__Prevotella|s__MGYG-HGUT-01882	3.43e-07	3.75e-07	0.000279637	0	0	9.67e-06	2.68e-05	0.000313016	9.11e-07	0.000118029	5.24e-07	5.64e-07	2.6e-06	2.85e-07	5.34e-06	8.19e-06	9.1e-07	4.18e-06	0	0
d__Bacteria|p__Bacteroidota|c__Bacteroidia|o__Bacteroidales|f__Bacteroidaceae|g__Prevotella|s__MGYG-HGUT-01927	7.39e-06	5.13e-06	0.000164722	2.78e-06	3.66e-07	0.000222846	0.000133179	0.00010226	2.32e-06	0.000233532	6.61e-06	1.02e-05	2.34e-05	3.36e-05	8.45e-06	2.43e-05	7.84e-05	9.68e-06	1.73e-05	8.89e-06
d__Bacteria|p__Bacteroidota|c__Bacteroidia|o__Bacteroidales|f__Bacteroidaceae|g__Prevotella|s__MGYG-HGUT-01933	9.42e-06	8e-06	0.000222927	8.69e-07	0	0.000235269	0.000359463	0.000458149	9.11e-07	0.000376156	5.46e-06	4.05e-06	1.04e-05	5.2e-06	5.31e-06	2.16e-05	6.92e-05	2.51e-06	5.88e-06	2.17e-06
d__Bacteria|p__Bacteroidota|c__Bacteroidia|o__Bacteroidales|f__Bacteroidaceae|g__Prevotella|s__MGYG-HGUT-01975	3.21e-07	3.75e-07	0.000304014	7e-07	1.97e-07	0.000166904	0.00119662	0.000409859	1.25e-06	0.000676662	8.17e-06	1.23e-06	1.2e-05	1.69e-06	2.36e-06	3.35e-05	2.73e-06	3.18e-06	5.92e-07	0
d__Bacteria|p__Bacteroidota|c__Bacteroidia|o__Bacteroidales|f__Bacteroidaceae|g__Prevotella|s__MGYG-HGUT-02051	9.21e-07	6.74e-07	3.47e-05	2.65e-07	0	2.1e-05	6.79e-05	0.000185019	2.6e-07	3.78e-05	2.42e-07	4.17e-07	1.05e-06	2.63e-07	0	6.3e-06	1.13e-06	3.07e-07	3.6e-07	3.45e-07
d__Bacteria|p__Bacteroidota|c__Bacteroidia|o__Bacteroidales|f__Bacteroidaceae|g__Prevotella|s__MGYG-HGUT-02063	5.07e-05	4.09e-05	1.49e-05	3.62e-07	0	1.51e-06	6.64e-07	6.89e-06	8.33e-07	2.82e-05	5.24e-07	5.87e-05	7.18e-06	0.000125359	1.36e-05	7.62e-07	2.54e-06	1.45e-05	3.44e-05	1.35e-05
d__Bacteria|p__Bacteroidota|c__Bacteroidia|o__Bacteroidales|f__Bacteroidaceae|g__Prevotella|s__MGYG-HGUT-02080	6.7e-06	6.48e-06	0.00708635	1.01e-06	5.12e-05	5.43e-05	0.000104988	0.0128543	1.22e-05	0.00979373	5.69e-06	3.92e-07	0.000153197	5.05e-07	3.72e-06	0.000615735	1.22e-06	3.15e-06	2.5e-06	4.08e-07
d__Bacteria|p__Bacteroidota|c__Bacteroidia|o__Bacteroidales|f__Bacteroidaceae|g__Prevotella|s__MGYG-HGUT-02092	1.75e-05	1.27e-05	2.04e-05	7.02e-06	7.34e-06	2.6e-05	2.85e-05	8.61e-05	8.25e-06	5.63e-05	9.9e-06	1.18e-05	1.09e-05	1.57e-05	1.47e-05	2.39e-05	1.42e-05	1.53e-05	1.44e-05	1.59e-05
d__Bacteria|p__Bacteroidota|c__Bacteroidia|o__Bacteroidales|f__Bacteroidaceae|g__Prevotella|s__MGYG-HGUT-02168	1.22e-06	1.44e-06	7.44e-05	2.49e-05	3.94e-07	3.45e-05	8.38e-06	0.000121956	1.64e-06	0.000184544	2.88e-06	3.68e-07	9.08e-06	3.95e-07	1.24e-05	1.75e-05	2.22e-05	1.07e-05	1.97e-06	1.63e-06
d__Bacteria|p__Bacteroidota|c__Bacteroidia|o__Bacteroidales|f__Bacteroidaceae|g__Prevotella|s__MGYG-HGUT-02558	1.4e-05	8.18e-06	9.66e-06	5.79e-07	0	8.65e-06	3.32e-06	1.06e-05	1.98e-06	9.62e-06	2.42e-07	1.67e-06	9.83e-07	3.62e-06	1.04e-05	6.62e-06	1.01e-05	1.23e-05	4.59e-06	9.42e-07
d__Bacteria|p__Bacteroidota|c__Bacteroidia|o__Bacteroidales|f__Bacteroidaceae|g__Prevotella|s__MGYG-HGUT-02603	1.88e-06	1.35e-06	0.00683106	3.11e-06	1.18e-06	4.49e-05	9.66e-05	0.0424093	3.66e-05	0.0327546	6.21e-06	1.47e-06	0.00019875	1.58e-06	2.15e-06	0.000391474	6.53e-06	3.15e-06	4.06e-06	4.08e-07
d__Bacteria|p__Bacteroidota|c__Bacteroidia|o__Bacteroidales|f__Bacteroidaceae|g__Prevotella|s__MGYG-HGUT-02613	1.22e-05	1.06e-05	5.43e-05	9.89e-07	0	6.65e-05	3.89e-05	5.26e-05	1.09e-06	0.000142165	8.07e-07	3.43e-07	5.59e-06	3.29e-07	2.64e-06	4.52e-06	6.97e-06	4.83e-06	5.25e-06	1.57e-06
d__Bacteria|p__Bacteroidota|c__Bacteroidia|o__Bacteroidales|f__Bacteroidaceae|g__Prevotella|s__MGYG-HGUT-02663	1.07e-07	0	2.36e-05	0	0	2.46e-05	0.00014345	5.03e-05	2.34e-07	0.000102746	2.02e-07	0	1.75e-06	0	2.62e-07	2.15e-05	0	3.91e-07	1.69e-07	0
d__Bacteria|p__Bacteroidota|c__Bacteroidia|o__Bacteroidales|f__Bacteroidaceae|g__Prevotella|s__MGYG-HGUT-02668	3.32e-06	3.26e-06	0.000839318	7e-07	0	0.000110445	0.000171293	0.0009682	1.09e-06	0.00094599	1.53e-06	5.88e-07	3.46e-05	1.38e-06	9.42e-07	3.15e-05	3.77e-06	2.15e-06	2.03e-06	6.59e-07
d__Bacteria|p__Bacteroidota|c__Bacteroidia|o__Bacteroidales|f__Bacteroidaceae|g__Prevotella|s__MGYG-HGUT-02737	6e-06	6.18e-06	8.03e-05	8.21e-07	2.25e-07	1.49e-06	1.99e-06	9.43e-05	9.37e-06	0.000102618	1.1e-05	5.47e-06	0.000183168	6.32e-06	1.16e-05	2.98e-06	2.03e-05	1.51e-05	1.15e-05	1.01e-05
d__Bacteria|p__Bacteroidota|c__Bacteroidia|o__Bacteroidales|f__Bacteroidaceae|g__Prevotella|s__MGYG-HGUT-02832	2.78e-07	2.06e-07	0.000199027	4.87e-06	9.84e-07	0.000143825	3.1e-05	0.000319877	1.8e-06	0.000220596	6.86e-07	1.64e-06	1.63e-05	1.84e-06	1.13e-06	9.85e-06	4.52e-06	1.59e-06	1.99e-06	4.71e-07
d__Bacteria|p__Bacteroidota|c__Bacteroidia|o__Bacteroidales|f__Bacteroidaceae|g__Prevotella|s__MGYG-HGUT-02834	5.7e-06	4.31e-06	0.00698171	9.41e-07	6.75e-07	0.000153821	0.000264936	0.0142511	1.4e-05	0.0121094	7.28e-06	3.31e-06	0.00014288	3.34e-06	2.07e-06	0.000525274	1.74e-05	2.65e-06	5.42e-06	3.49e-06
d__Bacteria|p__Bacteroidota|c__Bacteroidia|o__Bacteroidales|f__Bacteroidaceae|g__Prevotella|s__MGYG-HGUT-02877	6.42e-07	8.43e-07	1.46e-05	8.45e-07	3.94e-07	8.04e-06	4.16e-05	4.46e-06	2.08e-07	1.05e-05	2.98e-06	4.17e-07	1.19e-06	3.73e-07	1.54e-06	2.77e-06	1.13e-05	1.42e-06	8.25e-07	1.57e-06
d__Bacteria|p__Bacteroidota|c__Bacteroidia|o__Bacteroidales|f__Bacteroidaceae|g__Prevotella|s__MGYG-HGUT-02960	1.93e-06	2.15e-06	0.00583599	1.47e-06	8.72e-07	4.61e-05	0.000128818	0.0148952	1.33e-05	0.0117082	7.6e-06	2.03e-06	0.000124537	1.71e-06	4.97e-06	0.000447597	1.66e-06	4.3e-06	7.09e-06	6.59e-07
d__Bacteria|p__Bacteroidota|c__Bacteroidia|o__Bacteroidales|f__Bacteroidaceae|g__Prevotella|s__MGYG-HGUT-03268	1.93e-05	1.49e-05	4.96e-05	3.23e-06	1.66e-06	9.36e-06	0.000668454	0.000145757	3.98e-06	9.52e-05	2.14e-06	3.92e-07	6.76e-06	1.73e-06	2.2e-06	3.14e-05	8.97e-06	3.57e-06	1.29e-06	1.98e-06
d__Bacteria|p__Bacteroidota|c__Bacteroidia|o__Bacteroidales|f__Bacteroidaceae|g__Prevotella|s__MGYG-HGUT-03332	1.02e-05	7.62e-06	0.000929074	4.22e-06	1.97e-07	0.000264006	0.00100194	0.000499546	1.2e-06	0.000330766	6.53e-06	1.1e-06	9.43e-06	3.51e-07	8.92e-06	1.69e-05	8.14e-05	7.48e-06	3.85e-06	2.29e-06
d__Bacteria|p__Bacteroidota|c__Bacteroidia|o__Bacteroidales|f__Bacteroidaceae|g__Prevotella|s__MGYG-HGUT-03346	0.00012778	0.000137823	4.25e-05	3.4e-05	4.75e-06	2.1e-05	3.42e-05	3.25e-05	1.48e-05	3.79e-05	9.3e-06	2.92e-06	0.000117776	4.76e-06	1.64e-05	3.95e-05	0.000103261	1.99e-05	8.13e-05	6.44e-05
d__Bacteria|p__Bacteroidota|c__Bacteroidia|o__Bacteroidales|f__Bacteroidaceae|g__Prevotella|s__MGYG-HGUT-03347	0.000128252	4.21e-05	0.00337788	5.69e-05	0.000360639	0.000161459	0.000494949	0.0288912	4.04e-05	0.0239727	5.59e-05	1.66e-05	0.000243249	4.44e-05	0.000368461	0.000326006	0.000122338	0.000365785	0.000117419	4.9e-05
d__Bacteria|p__Bacteroidota|c__Bacteroidia|o__Bacteroidales|f__Bacteroidaceae|g__Prevotella|s__MGYG-HGUT-03461	1.39e-06	3.45e-06	7.28e-05	7.96e-07	7.03e-07	3.53e-05	0.000263766	8.15e-05	4.95e-07	0.000150865	5.46e-06	5.71e-06	5.87e-06	1.73e-05	4.13e-06	5.22e-06	2.89e-05	1.84e-06	8.88e-07	3.77e-07
d__Bacteria|p__Bacteroidota|c__Bacteroidia|o__Bacteroidales|f__Bacteroidaceae|g__Prevotella|s__MGYG-HGUT-03480	5.78e-07	2.81e-07	0.000280793	8.69e-07	5.9e-07	3.71e-05	0.0013901	0.000717459	1.38e-06	0.000589965	3.43e-07	3.68e-07	9.66e-06	1.54e-07	2.88e-07	1.18e-05	9.1e-07	3.91e-07	2.12e-07	1.88e-07
d__Bacteria|p__Bacteroidota|c__Bacteroidia|o__Bacteroidales|f__Bacteroidaceae|g__Prevotella|s__MGYG-HGUT-03502	1.09e-06	1.12e-06	1.29e-05	1.01e-06	4.22e-07	7.57e-06	1.33e-05	6.81e-05	3.9e-07	2.91e-05	2.76e-06	1.2e-06	1.05e-06	2.37e-06	4.71e-07	0.000128699	4.58e-06	7.81e-07	4.67e-06	9.42e-07
d__Bacteria|p__Bacteroidota|c__Bacteroidia|o__Bacteroidales|f__Bacteroidaceae|g__Prevotella|s__MGYG-HGUT-03513	0	4.49e-07	1.85e-05	1.67e-06	0	4.27e-06	3.89e-06	0.0001018	3.9e-07	3.61e-05	1.88e-06	6.37e-07	2.39e-06	7.02e-07	1.52e-06	7.87e-06	2.82e-07	1.28e-06	7.61e-07	1.48e-06
d__Bacteria|p__Bacteroidota|c__Bacteroidia|o__Bacteroidales|f__Bacteroidaceae|g__Prevotella|s__MGYG-HGUT-03515	6.45e-06	4.25e-06	2e-05	9.89e-07	3.37e-07	2.15e-06	1.22e-05	2.96e-05	1.59e-06	0.000105501	1.53e-06	1.37e-06	2.25e-06	1.1e-06	9.58e-06	3.16e-06	7.78e-06	4.35e-06	3.74e-06	2.64e-06
d__Bacteria|p__Bacteroidota|c__Bacteroidia|o__Bacteroidales|f__Bacteroidaceae|g__Prevotella|s__MGYG-HGUT-03535	6e-07	3.56e-07	1.83e-05	3.86e-07	7.31e-07	1.04e-05	3.88e-05	6.53e-06	4.95e-07	2.47e-05	2.02e-07	4.41e-07	8.42e-07	4.61e-07	8.64e-07	4.52e-06	9.73e-07	1.2e-06	3.17e-07	6.28e-07
d__Bacteria|p__Bacteroidota|c__Bacteroidia|o__Bacteroidales|f__Bacteroidaceae|g__Prevotella|s__MGYG-HGUT-03572	3.68e-06	3.09e-06	6.46e-06	3.86e-07	0	1.53e-06	1.27e-05	4.04e-06	1.69e-06	6.07e-05	1.05e-06	7.35e-07	1.1e-06	4.83e-07	2.22e-06	6e-07	1.31e-05	2.65e-06	3.85e-06	1.54e-06
d__Bacteria|p__Bacteroidota|c__Bacteroidia|o__Bacteroidales|f__Bacteroidaceae|g__Prevotella|s__MGYG-HGUT-03622	4.93e-07	4.49e-07	3.19e-05	2.9e-07	1.41e-07	2.23e-05	5.73e-05	1.98e-05	2.08e-07	1.71e-05	2.02e-07	1.96e-07	1.08e-06	4.61e-07	2.36e-07	1.02e-05	3.77e-07	1.67e-07	3.6e-07	1.88e-07
d__Bacteria|p__Bacteroidota|c__Bacteroidia|o__Bacteroidales|f__Bacteroidaceae|g__Prevotella|s__MGYG-HGUT-03662	2.55e-05	2.11e-05	0.00117475	3.09e-06	2.81e-07	0.000601728	0.00096196	0.00241523	2.32e-06	0.00192808	1.66e-05	1.3e-06	3.33e-05	1.93e-06	4.28e-05	3.06e-05	0.000170783	4.42e-05	1.36e-05	5.87e-06
d__Bacteria|p__Bacteroidota|c__Bacteroidia|o__Bacteroidales|f__Bacteroidaceae|g__Prevotella|s__MGYG-HGUT-03763	1.04e-05	2.45e-06	1.01e-05	1.29e-05	2.25e-07	0.000187744	8.82e-06	4.58e-05	2.02e-05	0.000134103	2.02e-05	1.19e-05	6.06e-06	2.32e-05	5.99e-06	2.75e-06	1.46e-05	4.77e-06	2.34e-05	4.84e-06
d__Bacteria|p__Bacteroidota|c__Bacteroidia|o__Bacteroidales|f__Bacteroidaceae|g__Prevotella|s__MGYG-HGUT-03814	1.93e-07	0	2.65e-06	5.33e-06	2.25e-07	7.09e-05	7.81e-05	1.16e-05	2.08e-07	2e-05	1.81e-07	1.23e-07	9.36e-07	0	3.04e-06	4.15e-07	0	1.34e-06	0	2.83e-07
d__Bacteria|p__Bacteroidota|c__Bacteroidia|o__Bacteroidales|f__Bacteroidaceae|g__Prevotella|s__MGYG-HGUT-04009	2.63e-06	2.25e-06	1.36e-05	4.83e-07	0	2.38e-06	1.21e-05	5.13e-05	2.6e-07	1.84e-05	2.22e-07	5.88e-07	1.15e-06	1.38e-06	1.1e-06	6.62e-06	9.41e-07	2.18e-06	8.91e-06	4.62e-06
d__Bacteria|p__Bacteroidota|c__Bacteroidia|o__Bacteroidales|f__Bacteroidaceae|g__Prevotella|s__MGYG-HGUT-04348	2.81e-06	3.22e-06	2.21e-06	4.1e-07	1.66e-06	0.000542298	1.46e-05	7.45e-06	1.3e-07	4.31e-06	1.88e-06	4.17e-07	3.16e-06	3.95e-07	1.05e-06	1.71e-06	4.02e-06	2.79e-06	5.29e-06	1.38e-06
d__Bacteria|p__Bacteroidota|c__Bacteroidia|o__Bacteroidales|f__Bacteroidaceae|g__Prevotella|s__MGYG-HGUT-04456	9.51e-06	8.32e-06	0.0455098	4.3e-06	2.81e-06	0.000187697	7.66e-05	0.0252814	4.21e-05	0.0368931	1.96e-05	2.79e-06	0.00043767	2.33e-06	2.88e-06	0.00068418	1.24e-05	2.15e-06	3.07e-06	1.79e-06
d__Bacteria|p__Bacteroidota|c__Bacteroidia|o__Bacteroidales|f__Bacteroidaceae|g__Prevotella|s__MGYG-HGUT-04462	3.54e-05	2.52e-05	3.81e-05	1.52e-06	0	8.89e-06	7.96e-06	2.32e-05	0	9.11e-06	1.05e-06	4.66e-06	2.32e-06	8.85e-06	1.8e-05	4.45e-06	5.02e-05	1.04e-05	2.94e-06	3.05e-06
d__Bacteria|p__Bacteroidota|c__Bacteroidia|o__Bacteroidales|f__Bacteroidaceae|g__Prevotella|s__MGYG-HGUT-04491	2.49e-05	2.32e-05	0.000417194	3.67e-05	1.46e-06	0.000531454	0.00159853	0.000860294	9.55e-06	0.000799947	2.71e-05	5.71e-06	2.7e-05	3.69e-06	3.3e-05	3.69e-05	3.7e-05	6.89e-05	7.68e-06	7e-06
d__Bacteria|p__Bacteroidota|c__Bacteroidia|o__Bacteroidales|f__Bacteroidaceae|g__Prevotella|s__MGYG-HGUT-04495	1.8e-06	2.08e-06	1e-05	3.11e-06	5.9e-07	1.65e-07	1.03e-05	2.78e-05	3.38e-07	1.12e-05	7.46e-07	2.87e-06	3.98e-07	7.62e-06	2.88e-07	2.03e-06	6.28e-07	0	1.16e-06	1.26e-06
d__Bacteria|p__Bacteroidota|c__Bacteroidia|o__Bacteroidales|f__Bacteroidaceae|g__Prevotella|s__MGYG-HGUT-04621	1.33e-06	8.24e-07	2.48e-05	0	0	8.37e-06	5.97e-06	2.13e-05	1.3e-07	1.92e-05	0	3.19e-07	1.4e-07	3.51e-07	3.93e-07	1.06e-06	4.24e-06	6.14e-07	7.4e-07	9.11e-07
d__Bacteria|p__Bacteroidota|c__Bacteroidia|o__Bacteroidales|f__Bacteroidaceae|g__Prevotella|s__MGYG-HGUT-04640	7.92e-07	1.05e-06	1.12e-06	4.83e-07	0	2.07e-06	5.44e-06	1.23e-05	3.12e-07	5.89e-06	2.62e-07	0	3.51e-07	0	1.02e-06	1.15e-06	3.39e-06	1.09e-06	2.03e-06	4.4e-07
d__Bacteria|p__Bacteroidota|c__Bacteroidia|o__Bacteroidales|f__Bacteroidaceae|g__Prevotella|s__Prevotella_amnii	2.85e-05	2.05e-05	5.15e-05	2.19e-05	2.03e-05	3.78e-05	2.49e-05	3.08e-05	2.67e-05	4.5e-05	1.48e-05	1.65e-05	1.84e-05	2.38e-05	2.26e-05	3.11e-05	3.23e-05	2.32e-05	1.94e-05	2.48e-05
d__Bacteria|p__Bacteroidota|c__Bacteroidia|o__Bacteroidales|f__Bacteroidaceae|g__Prevotella|s__Prevotella_bergensis	0.000135682	0.000127972	1.67e-05	1.63e-05	3.66e-07	4.46e-05	9.79e-05	2.28e-05	3.26e-05	3.22e-05	2.2e-05	8.95e-06	3.4e-05	1.21e-05	3.63e-05	1.81e-05	0.000134418	2.84e-05	9.2e-05	1.23e-05
d__Bacteria|p__Bacteroidota|c__Bacteroidia|o__Bacteroidales|f__Bacteroidaceae|g__Prevotella|s__Prevotella_bivia	1.38e-05	1.31e-05	4.57e-05	1.93e-06	0	3.26e-05	0.000164846	7.97e-05	2.13e-06	9.87e-05	8.73e-06	5.88e-07	1.16e-05	2.41e-07	8.69e-06	9.28e-06	3.29e-06	3.77e-06	8.16e-06	1.6e-06
d__Bacteria|p__Bacteroidota|c__Bacteroidia|o__Bacteroidales|f__Bacteroidaceae|g__Prevotella|s__Prevotella_buccae	2.55e-06	1.01e-06	2.63e-05	5.31e-07	0	2.72e-05	1.2e-06	6.85e-05	2.86e-07	3.76e-05	3.43e-07	2.21e-07	1.19e-06	1.1e-07	1.81e-06	1.64e-06	3.14e-07	8.93e-07	1.25e-06	1.57e-07
d__Bacteria|p__Bacteroidota|c__Bacteroidia|o__Bacteroidales|f__Bacteroidaceae|g__Prevotella|s__Prevotella_buccalis	2.4e-06	1.55e-06	2.5e-05	1.95e-06	0	3.68e-06	0	1.35e-05	8.75e-06	2.6e-05	6.31e-06	1.03e-06	7.91e-06	1.32e-06	3.89e-05	5.31e-07	1.69e-06	5.3e-06	8.4e-06	1.66e-06
d__Bacteria|p__Bacteroidota|c__Bacteroidia|o__Bacteroidales|f__Bacteroidaceae|g__Prevotella|s__Prevotella_colorans	2.57e-07	2.06e-07	1.12e-05	1.43e-05	0	2.13e-05	6.04e-06	1.34e-05	1.77e-05	9.4e-05	3.63e-07	2.45e-07	1.52e-06	1.54e-07	3.14e-06	6.69e-06	1.1e-06	1.31e-06	2.54e-07	1.57e-07
d__Bacteria|p__Bacteroidota|c__Bacteroidia|o__Bacteroidales|f__Bacteroidaceae|g__Prevotella|s__Prevotella_copri	1.1e-05	1.06e-05	0.0354477	1.58e-05	8.88e-06	0.00021674	0.000478388	0.289906	0.000100922	0.0876115	0.000353309	1.41e-05	0.00971295	1.66e-05	3.56e-05	0.0149147	5.47e-05	2.29e-05	7.53e-06	2.61e-06
d__Bacteria|p__Bacteroidota|c__Bacteroidia|o__Bacteroidales|f__Bacteroidaceae|g__Prevotella|s__Prevotella_copri_A	7.67e-05	6.42e-05	0.0185185	4.85e-06	6.52e-06	0.000300405	0.000461164	0.0791663	7.26e-05	0.061544	2.53e-05	8.83e-06	0.000485889	1.12e-05	0.000233569	0.00192908	0.000405513	0.000222171	2.54e-05	1.3e-05
d__Bacteria|p__Bacteroidota|c__Bacteroidia|o__Bacteroidales|f__Bacteroidaceae|g__Prevotella|s__Prevotella_corporis	0.000346358	0.000334979	0.000329308	0.000176127	8.83e-06	0.000200898	0.000329313	0.000167423	4.49e-05	0.000211436	0.000259683	3.22e-05	0.000117565	5.85e-05	0.000193925	6.84e-05	0.000564812	0.000194553	0.00019505	7.94e-05
d__Bacteria|p__Bacteroidota|c__Bacteroidia|o__Bacteroidales|f__Bacteroidaceae|g__Prevotella|s__Prevotella_denticola	4.71e-07	2.81e-07	8.5e-06	7.24e-07	1.41e-07	4.81e-06	7.9e-06	1.22e-05	1.51e-06	1.75e-05	1.37e-06	8.58e-07	2.41e-06	8.56e-07	2.3e-06	1.22e-06	8.79e-07	1.37e-06	5.92e-07	7.54e-07
d__Bacteria|p__Bacteroidota|c__Bacteroidia|o__Bacteroidales|f__Bacteroidaceae|g__Prevotella|s__Prevotella_disiens	5.14e-06	3.24e-06	4.17e-05	1.16e-05	7.31e-07	4.93e-05	0.000109097	8.92e-05	1.87e-05	7.15e-05	3.02e-06	1.59e-06	4.12e-06	1.78e-06	1.37e-05	3.07e-06	1.07e-06	6.78e-06	2.9e-05	3.3e-06
d__Bacteria|p__Bacteroidota|c__Bacteroidia|o__Bacteroidales|f__Bacteroidaceae|g__Prevotella|s__Prevotella_intermedia	5.31e-06	4.85e-06	8.57e-06	1.35e-06	3.09e-07	2.55e-06	2.53e-07	1.74e-05	5.47e-07	1.87e-05	3.83e-07	3.02e-06	6.55e-07	6.17e-06	1.31e-06	9.69e-07	8.16e-07	6.97e-07	4.44e-07	0
d__Bacteria|p__Bacteroidota|c__Bacteroidia|o__Bacteroidales|f__Bacteroidaceae|g__Prevotella|s__Prevotella_jejuni	1.46e-06	1.12e-06	4.19e-05	2.1e-06	0	2.85e-05	1.64e-05	3.23e-05	2.81e-06	2.23e-05	6.65e-07	6.13e-07	1.94e-06	8.78e-07	6.8e-07	1.13e-06	3.45e-07	3.07e-07	1.34e-05	2.23e-06
d__Bacteria|p__Bacteroidota|c__Bacteroidia|o__Bacteroidales|f__Bacteroidaceae|g__Prevotella|s__Prevotella_lascolaii	6.24e-05	5.27e-05	0.000850402	2.08e-06	2.73e-06	0.000106767	6.58e-05	0.0023541	4.97e-06	0.00123152	2.9e-06	2.55e-06	2.71e-05	2.11e-06	0.000121573	3.02e-05	0.000376677	0.000121268	6.77e-05	6.09e-05
d__Bacteria|p__Bacteroidota|c__Bacteroidia|o__Bacteroidales|f__Bacteroidaceae|g__Prevotella|s__Prevotella_melaninogenica	0.000292458	0.000241205	0.000219698	2.34e-05	1.43e-05	6.38e-05	4.87e-05	0.0001386	1.67e-05	6.96e-05	8.63e-06	0.000101497	2.32e-05	0.000264195	9.78e-05	1.28e-05	0.000245366	0.000167521	0.000353103	0.000100733
d__Bacteria|p__Bacteroidota|c__Bacteroidia|o__Bacteroidales|f__Bacteroidaceae|g__Prevotella|s__Prevotella_multisaccharivorax	1.5e-06	1.55e-06	1.9e-05	1.52e-06	3.37e-07	1.16e-05	5.88e-06	1.55e-05	8.82e-06	2.17e-05	6.65e-07	3.22e-05	1.61e-06	0.000108215	4.47e-06	2.03e-06	2.23e-06	5.55e-06	2.71e-06	2.1e-06
d__Bacteria|p__Bacteroidota|c__Bacteroidia|o__Bacteroidales|f__Bacteroidaceae|g__Prevotella|s__Prevotella_nigrescens	5.48e-06	2.9e-06	2.7e-05	2.8e-06	1.97e-07	2.51e-05	4.1e-05	1.61e-06	1.85e-06	1.16e-05	6.65e-06	2.2e-05	4.68e-06	5.49e-05	1.26e-06	8.31e-07	8.75e-05	1.06e-06	1.36e-05	6.56e-06
d__Bacteria|p__Bacteroidota|c__Bacteroidia|o__Bacteroidales|f__Bacteroidaceae|g__Prevotella|s__Prevotella_oralis	5.14e-07	5.24e-07	8.94e-06	5.79e-07	0	1.37e-06	2.62e-06	8.17e-06	2.6e-07	9.77e-06	1.03e-06	6.86e-07	2.13e-06	4.39e-07	6.1e-06	3.69e-07	3.6e-05	1.28e-06	1.15e-05	6.88e-06
d__Bacteria|p__Bacteroidota|c__Bacteroidia|o__Bacteroidales|f__Bacteroidaceae|g__Prevotella|s__Prevotella_oris	1.99e-05	1.5e-05	0.000274945	4.6e-05	8.13e-06	0.00014227	8.56e-05	0.000415144	2.77e-05	0.000269175	1.52e-05	0.000181419	2e-05	0.000569108	9.95e-05	4.1e-05	9.28e-05	0.000145594	3.52e-05	1.6e-05
d__Bacteria|p__Bacteroidota|c__Bacteroidia|o__Bacteroidales|f__Bacteroidaceae|g__Prevotella|s__Prevotella_salivae	1.22e-05	9.83e-06	1.1e-05	2.05e-06	2.76e-06	9.36e-06	3.5e-05	3.26e-05	1.09e-06	2.4e-05	1.03e-06	4.34e-06	3.18e-06	1.1e-05	1.29e-05	2.1e-06	3.87e-05	1.62e-05	3.38e-06	2.76e-06
d__Bacteria|p__Bacteroidota|c__Bacteroidia|o__Bacteroidales|f__Bacteroidaceae|g__Prevotella|s__Prevotella_sp000431975	1.29e-05	9.53e-06	3.69e-05	6.49e-06	5.45e-06	1.31e-05	7.3e-06	0.000209214	5.99e-06	0.000160612	6.88e-06	8.09e-06	9.8e-06	9.75e-06	9.39e-06	1.52e-05	9.22e-06	1.02e-05	8.57e-06	9.7e-06
d__Bacteria|p__Bacteroidota|c__Bacteroidia|o__Bacteroidales|f__Bacteroidaceae|g__Prevotella|s__Prevotella_sp000433175	4.27e-05	4.08e-05	9.86e-06	2.92e-06	2.33e-06	1.03e-05	1.49e-05	4.85e-05	7.68e-06	2.53e-05	4.38e-06	1.96e-07	1.13e-05	0	4.45e-06	5.1e-06	3.29e-05	4.74e-06	2.25e-05	6e-06
d__Bacteria|p__Bacteroidota|c__Bacteroidia|o__Bacteroidales|f__Bacteroidaceae|g__Prevotella|s__Prevotella_sp000434515	2.89e-05	2.67e-05	0.0513433	7.02e-06	2.98e-06	0.000299061	0.000452884	0.0174643	5.98e-05	0.0563452	2.21e-05	7.13e-06	0.000403021	2.08e-05	0.000152346	0.000663457	8.21e-05	0.000154019	1.59e-05	8.1e-06
d__Bacteria|p__Bacteroidota|c__Bacteroidia|o__Bacteroidales|f__Bacteroidaceae|g__Prevotella|s__Prevotella_sp000434975	1.6e-05	1.32e-05	0.00186937	5.07e-07	2.61e-06	0.00290449	0.0115264	0.0029828	3.72e-06	0.00270387	3.07e-06	2.5e-06	5.97e-05	4.37e-06	6.7e-06	0.00151446	3.61e-05	2.96e-06	8.76e-06	4.3e-06
d__Bacteria|p__Bacteroidota|c__Bacteroidia|o__Bacteroidales|f__Bacteroidaceae|g__Prevotella|s__Prevotella_sp000435635	1.89e-05	1.71e-05	9.11e-06	6.03e-07	2.5e-06	1.44e-05	6.05e-05	3.76e-05	5.73e-07	2.36e-05	3.83e-07	2.21e-06	1.94e-06	3.01e-06	1.94e-06	5.63e-06	1.96e-05	2.37e-06	2.52e-06	8.16e-07
d__Bacteria|p__Bacteroidota|c__Bacteroidia|o__Bacteroidales|f__Bacteroidaceae|g__Prevotella|s__Prevotella_sp000436035	1.61e-06	1.5e-06	0.00240233	1.28e-06	6.75e-07	0.000155707	0.000173948	0.0026813	2.66e-06	0.00254185	3.25e-06	1.01e-06	0.000103457	1.82e-06	6.67e-06	0.000127984	9.04e-06	5.69e-06	1.46e-05	2.89e-06
d__Bacteria|p__Bacteroidota|c__Bacteroidia|o__Bacteroidales|f__Bacteroidaceae|g__Prevotella|s__Prevotella_sp000436595	0.000122876	0.000112465	5.93e-05	5.16e-05	2.16e-05	8.6e-05	0.000222175	5.99e-05	3.37e-05	5.16e-05	5.73e-05	5.37e-06	9.6e-05	1.67e-05	5.78e-05	1.96e-05	0.00024775	9.35e-05	9.27e-05	4.95e-05
d__Bacteria|p__Bacteroidota|c__Bacteroidia|o__Bacteroidales|f__Bacteroidaceae|g__Prevotella|s__Prevotella_sp000436695	6.32e-06	6.87e-06	4.14e-05	9.41e-07	4.22e-06	1.89e-05	3.34e-05	2.37e-05	1.87e-06	2.56e-05	2.32e-06	2.48e-06	3.91e-06	5.62e-06	1.54e-05	2.28e-06	0.000161684	2.34e-05	7.49e-06	1.38e-06
d__Bacteria|p__Bacteroidota|c__Bacteroidia|o__Bacteroidales|f__Bacteroidaceae|g__Prevotella|s__Prevotella_sp000436915	1.78e-06	2.27e-06	0.00059453	1.06e-06	1.69e-07	0.000129045	0.000258014	0.00114688	2.55e-06	0.00085123	2.32e-06	1.13e-06	3.95e-05	2.79e-06	2.25e-06	0.000113699	5.27e-06	2.96e-06	6.6e-06	2.26e-06
d__Bacteria|p__Bacteroidota|c__Bacteroidia|o__Bacteroidales|f__Bacteroidaceae|g__Prevotella|s__Prevotella_sp000834015	1.78e-05	2.25e-05	0.000363681	2.27e-06	3.09e-07	0.00024022	0.000471025	0.000608174	1.15e-06	0.000723506	4.98e-06	1.28e-05	1.9e-05	6.8e-06	2.14e-05	0.000100938	1.6e-05	2.61e-05	1.03e-05	3.74e-06
d__Bacteria|p__Bacteroidota|c__Bacteroidia|o__Bacteroidales|f__Bacteroidaceae|g__Prevotella|s__Prevotella_sp001275135	7.07e-05	6.09e-05	0.000110631	1.9e-05	3.37e-06	4.34e-05	0.000437619	0.000110434	7.11e-06	6.13e-05	2.18e-05	2.33e-05	1.12e-05	5.26e-05	5.93e-05	2.52e-05	2.47e-05	5.44e-05	3.18e-05	1.22e-05
d__Bacteria|p__Bacteroidota|c__Bacteroidia|o__Bacteroidales|f__Bacteroidaceae|g__Prevotella|s__Prevotella_sp002251295	1.71e-05	1.62e-05	0.000870767	1.23e-06	1.01e-06	0.000360188	0.000420806	0.000928445	1.56e-06	0.000995488	3.25e-06	1.03e-06	2.33e-05	1.25e-06	1.22e-05	3.75e-05	3.92e-05	1.51e-05	1.43e-05	2.86e-06
d__Bacteria|p__Bacteroidota|c__Bacteroidia|o__Bacteroidales|f__Bacteroidaceae|g__Prevotella|s__Prevotella_sp002251365	9.24e-05	7.61e-05	0.000106857	2.38e-05	1.8e-06	0.000116102	0.000409903	0.000109055	1.81e-05	0.000141145	4.38e-06	1.91e-06	7.56e-06	2.63e-06	1.55e-05	2.22e-05	0.000263125	2.67e-05	9.1e-05	4.8e-05
d__Bacteria|p__Bacteroidota|c__Bacteroidia|o__Bacteroidales|f__Bacteroidaceae|g__Prevotella|s__Prevotella_sp002251385	3.49e-06	2.88e-06	3.48e-05	4.1e-07	5.62e-07	6.8e-05	5e-05	0.000125305	4.43e-07	0.000262312	3.79e-06	1.47e-06	2.74e-06	9.66e-07	3.66e-07	1.45e-05	4.5e-05	8.65e-07	4.21e-06	3.49e-06
d__Bacteria|p__Bacteroidota|c__Bacteroidia|o__Bacteroidales|f__Bacteroidaceae|g__Prevotella|s__Prevotella_sp002265625	5.12e-06	4.35e-06	0.000981941	2.17e-07	2.81e-07	0.000687609	0.00128337	0.00126841	2.79e-06	0.00231	1.84e-06	1.91e-06	4.9e-05	9.66e-07	8.9e-07	5.34e-05	4.08e-07	1.53e-06	2.33e-07	1.57e-07
d__Bacteria|p__Bacteroidota|c__Bacteroidia|o__Bacteroidales|f__Bacteroidaceae|g__Prevotella|s__Prevotella_sp002299275	5.1e-06	5.62e-06	0.000928292	1.52e-06	0	0.000920379	0.00102965	0.00105654	3.12e-06	0.00222662	5.3e-06	1.62e-06	7.15e-05	2.04e-06	2.38e-06	4.92e-05	2.06e-05	2.79e-06	6.61e-05	2.07e-05
d__Bacteria|p__Bacteroidota|c__Bacteroidia|o__Bacteroidales|f__Bacteroidaceae|g__Prevotella|s__Prevotella_sp002299635	2.91e-06	3.33e-06	0.00042651	2.9e-07	5.34e-07	0.00010382	0.000470424	0.000726782	1.12e-06	0.000349698	4.64e-07	3.41e-06	7.95e-06	7.95e-06	5.18e-06	3.08e-05	4.58e-06	5.66e-06	8.67e-07	1.48e-06
d__Bacteria|p__Bacteroidota|c__Bacteroidia|o__Bacteroidales|f__Bacteroidaceae|g__Prevotella|s__Prevotella_sp002300055	9.85e-07	1.2e-06	2.65e-05	9.17e-07	0	3.01e-05	4.77e-05	5.27e-05	1.05e-05	9.42e-05	2.62e-07	3.38e-06	2.88e-06	3.47e-06	9.68e-07	5.56e-06	8.06e-06	1.2e-06	8.88e-07	5.65e-07
d__Bacteria|p__Bacteroidota|c__Bacteroidia|o__Bacteroidales|f__Bacteroidaceae|g__Prevotella|s__Prevotella_sp002350355	4.28e-07	5.62e-07	0.000439871	3.14e-07	1.41e-07	2.88e-06	1.3e-05	3.45e-06	8.07e-07	0.000272874	5.04e-07	0	1.1e-06	1.32e-07	7.59e-07	6.46e-07	3.58e-06	6.97e-07	4.44e-07	1.22e-06
d__Bacteria|p__Bacteroidota|c__Bacteroidia|o__Bacteroidales|f__Bacteroidaceae|g__Prevotella|s__Prevotella_sp002480935	4.93e-07	6.37e-07	0.000160608	2.29e-06	1.69e-07	4.74e-05	2.25e-05	0.00014231	2.6e-07	0.000138695	1.41e-07	1.23e-06	4.14e-06	2.44e-06	1.57e-06	1.18e-05	9.1e-07	1.92e-06	1.83e-05	3.17e-06
d__Bacteria|p__Bacteroidota|c__Bacteroidia|o__Bacteroidales|f__Bacteroidaceae|g__Prevotella|s__Prevotella_sp002481295	8.57e-07	4.87e-07	1.24e-05	3.16e-06	0	8.25e-07	3.1e-06	1.81e-05	1.3e-07	2.62e-05	1.41e-07	8.09e-07	2.29e-06	1.4e-06	0	2.47e-06	3.14e-07	0	2.54e-07	5.02e-07
d__Bacteria|p__Bacteroidota|c__Bacteroidia|o__Bacteroidales|f__Bacteroidaceae|g__Prevotella|s__Prevotella_sp003447235	5.14e-07	6.18e-07	0.000760068	9.41e-07	1.49e-06	0.000292342	0.000160169	0.000770148	8.33e-07	0.00074106	1.63e-06	3.11e-06	1.2e-05	3.14e-06	3.66e-06	2.36e-05	2e-05	3.63e-06	3.15e-06	6.28e-07
d__Bacteria|p__Bacteroidota|c__Bacteroidia|o__Bacteroidales|f__Bacteroidaceae|g__Prevotella|s__Prevotella_sp900290275	1.61e-06	2.34e-06	0.000425354	2.17e-07	3.37e-07	0.000100048	0.000266358	0.000418362	1.04e-06	0.000326633	1.59e-06	6.62e-07	5.36e-06	2.33e-06	3.56e-06	1.26e-05	2.16e-06	2.9e-06	2.09e-06	1.13e-06
d__Bacteria|p__Bacteroidota|c__Bacteroidia|o__Bacteroidales|f__Bacteroidaceae|g__Prevotella|s__Prevotella_sp900313215	3.92e-06	3.69e-06	0.00238203	5.79e-07	2.25e-07	0.000175863	0.000266389	0.00342561	6.09e-06	0.0049567	3.95e-06	1.08e-06	0.000253473	1.38e-06	5.23e-06	0.000151407	1.64e-05	5.61e-06	6.77e-06	4.96e-06
d__Bacteria|p__Bacteroidota|c__Bacteroidia|o__Bacteroidales|f__Bacteroidaceae|g__Prevotella|s__Prevotella_sp900315955	1.64e-05	1.9e-05	9.43e-05	5.16e-06	4.22e-07	2.36e-05	2.43e-05	0.000191191	1.28e-06	9.75e-05	4.19e-06	2.77e-06	2.2e-06	5.64e-06	1.04e-05	8.91e-06	2.98e-06	1.3e-05	2.96e-06	2.01e-06
d__Bacteria|p__Bacteroidota|c__Bacteroidia|o__Bacteroidales|f__Bacteroidaceae|g__Prevotella|s__Prevotella_sp900316565	1.07e-07	0	3.33e-05	4.1e-07	2.81e-07	6.13e-07	3.06e-05	4.69e-05	1.56e-07	4.08e-05	5.65e-07	3.43e-07	5.38e-07	1.54e-07	7.85e-07	4.38e-07	7.53e-07	6.42e-07	3.38e-07	0
d__Bacteria|p__Bacteroidota|c__Bacteroidia|o__Bacteroidales|f__Bacteroidaceae|g__Prevotella|s__Prevotella_sp900317685	1.61e-06	6.37e-07	0.000107095	1.21e-07	0	2.09e-05	1.06e-05	0.000151075	1.82e-07	2.64e-05	2.42e-07	0	2.34e-06	1.98e-07	3.4e-07	6.69e-07	1.1e-06	0	1.27e-07	0
d__Bacteria|p__Bacteroidota|c__Bacteroidia|o__Bacteroidales|f__Bacteroidaceae|g__Prevotella|s__Prevotella_stercorea	5.77e-05	4.74e-05	0.0251107	2.08e-05	7.2e-06	0.0489005	0.184903	0.0446643	4.81e-05	0.0379415	8.57e-06	2.67e-05	0.000696571	6.09e-05	0.000110871	0.000249621	0.000135579	0.000140852	8.32e-05	2.56e-05
d__Bacteria|p__Bacteroidota|c__Bacteroidia|o__Bacteroidales|f__Bacteroidaceae|g__Prevotella|s__Prevotella_timonensis	2.57e-06	1.82e-06	6.86e-05	1.95e-06	7.03e-07	3.24e-05	5.21e-06	3.75e-05	4.5e-06	2.74e-05	1.71e-06	5.49e-06	3.21e-06	6.83e-06	1.68e-05	3.3e-06	2.1e-06	4.83e-06	2.86e-06	1.44e-06
d__Bacteria|p__Bacteroidota|c__Bacteroidia|o__Bacteroidales|f__Bacteroidaceae|g__Prevotella|s__Prevotella_veroralis	5.78e-07	4.49e-07	9.32e-06	1.69e-07	0	4.24e-07	2.05e-06	2.78e-05	0	1.57e-05	1.61e-07	0	1.03e-06	2.85e-07	6.8e-07	9.46e-07	1.22e-06	3.35e-07	0	0
d__Bacteria|p__Bacteroidota|c__Bacteroidia|o__Bacteroidales|f__Bacteroidaceae|g__Prevotellamassilia|s__MGYG-HGUT-00658	1.71e-07	2.81e-07	1.46e-05	1.45e-07	8.35e-06	5.42e-07	6.51e-06	8.21e-07	0	3.32e-06	1.31e-06	1.54e-06	4.68e-07	1.56e-06	5.5e-07	1.55e-06	7.22e-07	6.14e-07	3.81e-07	1.57e-07
d__Bacteria|p__Bacteroidota|c__Bacteroidia|o__Bacteroidales|f__Bacteroidaceae|g__Prevotellamassilia|s__MGYG-HGUT-00692	3.02e-06	3.5e-06	0.000212694	9.89e-07	0	0.000717878	0.00010306	0.000322897	1.8e-06	0.000739529	8.07e-07	2.21e-07	4.38e-06	3.07e-07	2.64e-06	4.25e-06	3.04e-06	3.1e-06	1.14e-06	4.08e-07
d__Bacteria|p__Bacteroidota|c__Bacteroidia|o__Bacteroidales|f__Bacteroidaceae|g__Prevotellamassilia|s__MGYG-HGUT-00866	4.2e-06	2.58e-06	6.56e-06	3.86e-07	0	9.05e-06	1.33e-06	1.64e-07	2.08e-07	2.65e-06	1.21e-07	2.6e-06	8.42e-07	5.55e-06	1.41e-06	2.31e-07	1.35e-05	1.7e-06	4.27e-06	7.19e-06
d__Bacteria|p__Bacteroidota|c__Bacteroidia|o__Bacteroidales|f__Bacteroidaceae|g__Prevotellamassilia|s__MGYG-HGUT-01038	9.48e-05	0.000100891	7.65e-05	9.25e-05	7.37e-05	0.000127111	6.49e-05	4.69e-05	0.000336372	5.13e-05	2.65e-05	9.15e-05	0.000171095	6.39e-05	0.000126205	5.93e-05	2.52e-05	0.000160463	4.45e-05	4.48e-05
d__Bacteria|p__Bacteroidota|c__Bacteroidia|o__Bacteroidales|f__Bacteroidaceae|g__Prevotellamassilia|s__MGYG-HGUT-01630	6.45e-06	6.37e-06	0.000137591	4.1e-07	8.72e-07	0.000445786	3.26e-05	2.82e-05	1.51e-06	0.000228301	9.48e-07	2.57e-06	2.53e-06	2.74e-06	1.15e-06	4.62e-06	3.48e-05	1.34e-06	3.05e-06	1.29e-06
d__Bacteria|p__Bacteroidota|c__Bacteroidia|o__Bacteroidales|f__Bacteroidaceae|g__Prevotellamassilia|s__MGYG-HGUT-01918	8.69e-06	8.24e-06	0.000143779	1.33e-06	2.25e-07	0.000923609	0.000194965	6.94e-05	1.9e-06	0.000341099	7.86e-07	3.19e-07	3.72e-06	3.29e-07	2.8e-06	9.16e-06	1.75e-05	3.71e-06	4.19e-06	1.07e-06
d__Bacteria|p__Bacteroidota|c__Bacteroidia|o__Bacteroidales|f__Bacteroidaceae|g__Prevotellamassilia|s__MGYG-HGUT-02783	4.73e-06	1.31e-05	1.37e-05	8.06e-06	4.36e-06	4.69e-05	1.93e-06	6.04e-06	2.08e-07	2.16e-05	2.48e-06	0	2.68e-05	0	4.95e-06	7.68e-06	1.51e-05	6.64e-06	2.24e-06	8.16e-07
d__Bacteria|p__Bacteroidota|c__Bacteroidia|o__Bacteroidales|f__Bacteroidaceae|g__Prevotellamassilia|s__MGYG-HGUT-02930	4.69e-06	4.49e-06	0.000183897	4.46e-06	3.26e-06	0.071449	7.44e-05	0.000118739	3.43e-05	0.0308427	4.27e-06	2.77e-06	8.4e-06	5.55e-06	8.56e-06	1.13e-05	4.68e-06	7.36e-06	8.12e-06	4.96e-06
d__Bacteria|p__Bacteroidota|c__Bacteroidia|o__Bacteroidales|f__Bacteroidaceae|g__Prevotellamassilia|s__MGYG-HGUT-03460	6.42e-07	5.06e-07	3.63e-05	5.31e-07	1.97e-07	0.00059244	1.3e-05	2.79e-05	3.64e-07	0.000315611	2.14e-06	3.68e-07	8.19e-07	6.37e-07	8.37e-07	0.00016493	4.39e-07	6.7e-07	4.02e-07	2.2e-07
d__Bacteria|p__Bacteroidota|c__Bacteroidia|o__Bacteroidales|f__Bacteroidaceae|g__Prevotellamassilia|s__MGYG-HGUT-03489	1.01e-05	1.6e-05	0.000125046	5.21e-06	4.5e-07	0.000102217	6.92e-05	4.19e-05	8.33e-07	0.000187096	3.59e-06	1.77e-06	2.15e-06	4.04e-06	2.7e-06	3.26e-05	1.8e-05	2.73e-06	4.7e-06	1.95e-06
d__Bacteria|p__Bacteroidota|c__Bacteroidia|o__Bacteroidales|f__Bacteroidaceae|g__Prevotellamassilia|s__MGYG-HGUT-03614	5.78e-07	5.24e-07	5.64e-06	7e-07	2.81e-07	3.68e-06	4.46e-06	3.28e-07	3.12e-07	2.35e-06	1.56e-05	1.96e-07	3.53e-06	0	1.36e-06	1.21e-05	2.55e-05	1.48e-06	8.97e-06	1.44e-06
d__Bacteria|p__Bacteroidota|c__Bacteroidia|o__Bacteroidales|f__Bacteroidaceae|g__Prevotellamassilia|s__MGYG-HGUT-03638	1.41e-06	1.01e-06	1.35e-05	2.65e-07	0	3.7e-06	2.21e-06	4.5e-06	2.34e-07	6.91e-06	3.83e-07	4.66e-07	5.15e-07	2.2e-07	1.18e-06	2.08e-07	4.74e-06	1.62e-06	6.98e-07	1.44e-06
d__Bacteria|p__Bacteroidota|c__Bacteroidia|o__Bacteroidales|f__Bacteroidaceae|g__Prevotellamassilia|s__MGYG-HGUT-03674	2.16e-06	1.95e-06	3.96e-05	1.98e-05	2.25e-07	5.77e-05	1.93e-06	2.1e-05	5.47e-07	2.57e-05	1.21e-06	7.35e-07	1.61e-06	8.78e-07	4.81e-05	1.18e-06	5.77e-06	7.43e-05	1.29e-06	9.42e-07
d__Bacteria|p__Bacteroidota|c__Bacteroidia|o__Bacteroidales|f__Bacteroidaceae|g__Prevotellamassilia|s__MGYG-HGUT-04329	3.36e-05	2.11e-05	0.0244673	1.06e-06	2.45e-06	0.000236519	0.000432847	0.000193292	1.46e-06	0.000186789	5.24e-07	3.43e-06	5.78e-06	7.77e-06	3.43e-06	3.92e-06	2.25e-05	4.3e-06	4.15e-06	4.05e-06
d__Bacteria|p__Bacteroidota|c__Bacteroidia|o__Bacteroidales|f__Bacteroidaceae|g__Prevotellamassilia|s__Prevotellamassilia_sp000437675	3.87e-05	3.87e-05	4.59e-05	8.91e-06	6.24e-06	4.46e-05	5.11e-05	1.49e-05	7.55e-07	3.16e-05	4.3e-06	2.79e-06	2.78e-05	7.64e-06	2.11e-05	1.22e-05	2.93e-05	2.65e-05	1.11e-05	5.87e-06
d__Bacteria|p__Bacteroidota|c__Bacteroidia|o__Bacteroidales|f__Bacteroidaceae|g__Prevotellamassilia|s__Prevotellamassilia_timonensis	8.78e-05	5.72e-05	0.00165871	2.24e-06	1.18e-06	0.00350052	0.00104925	0.00203351	4.66e-06	0.00346026	8.77e-06	9.98e-06	9.7e-05	1.99e-05	3.29e-05	6.12e-05	0.000123499	4.1e-05	1.65e-05	8.73e-06
d__Bacteria|p__Bacteroidota|c__Bacteroidia|o__Bacteroidales|f__Bacteroidaceae|g__UBA1786|s__MGYG-HGUT-03650	8.99e-07	7.87e-07	4.62e-06	0	0	1.37e-06	4.2e-06	6.99e-06	6.51e-07	3.67e-06	2.62e-07	7.6e-07	1.4e-06	1.87e-06	8.11e-07	2.1e-06	7.97e-06	2.23e-07	1.06e-07	0
d__Bacteria|p__Bacteroidota|c__Bacteroidia|o__Bacteroidales|f__Bacteroidaceae|g__UBA4334|s__MGYG-HGUT-00682	1.66e-05	1.45e-05	0.000395299	8.45e-07	3.94e-07	8.97e-05	1.57e-05	7.3e-05	3.38e-07	8.74e-05	3.67e-06	3.68e-07	2.89e-05	0	2.2e-06	1.05e-05	4.58e-05	2.15e-06	9.33e-06	7.07e-06
d__Bacteria|p__Bacteroidota|c__Bacteroidia|o__Bacteroidales|f__Bacteroidaceae|g__UBA4372|s__MGYG-HGUT-00700	1.28e-07	2.43e-07	8.57e-06	0	0	7.4e-05	1.46e-05	4.99e-06	0	4.44e-05	1.01e-07	4.41e-06	5.15e-07	3.67e-06	6.8e-07	5.31e-07	8.79e-07	1.95e-07	0	0
d__Bacteria|p__Bacteroidota|c__Bacteroidia|o__Bacteroidales|f__Bacteroidaceae|g__UBA4372|s__MGYG-HGUT-03420	4.28e-07	1.87e-07	4.59e-06	1.21e-07	0	3.06e-07	1.9e-07	9.85e-07	2.08e-07	1.61e-06	1.61e-07	1.27e-06	2.11e-07	1.58e-06	8.9e-07	4.15e-07	7.84e-07	6.97e-07	2.5e-06	4.4e-07
d__Bacteria|p__Bacteroidota|c__Bacteroidia|o__Bacteroidales|f__Bacteroidaceae|g__UBA4372|s__MGYG-HGUT-03470	4.71e-06	3.56e-06	3.2e-06	1.67e-06	0	1.74e-06	3.79e-07	9.19e-07	1.56e-07	3.98e-05	4.03e-07	8.58e-07	6.78e-07	7.24e-07	2.17e-06	6.92e-07	7.62e-06	1.28e-06	2.52e-06	2.83e-07
d__Bacteria|p__Bacteroidota|c__Bacteroidia|o__Bacteroidales|f__Bacteroidaceae|g__UBA4372|s__MGYG-HGUT-03608	1.5e-06	1.27e-06	5.1e-07	0	0	1.41e-07	3.48e-07	3.28e-07	2.08e-07	1.28e-06	0	2.7e-07	4.45e-07	0	3.4e-07	1.15e-07	5.65e-07	3.07e-07	0	0
d__Bacteria|p__Bacteroidota|c__Bacteroidia|o__Bacteroidales|f__Bacteroidaceae|g__UBA6382|s__MGYG-HGUT-04571	5.72e-06	4.49e-06	0.000180327	1.93e-06	1.69e-07	3.26e-05	0.000110361	7.97e-05	3.12e-07	0.000127648	1.61e-06	9.32e-07	4.21e-06	6.8e-07	8.14e-06	6.23e-06	7.09e-05	1.37e-05	1.26e-05	3.3e-06
d__Bacteria|p__Bacteroidota|c__Bacteroidia|o__Bacteroidales|f__Bacteroidaceae|g__UBA6398|s__MGYG-HGUT-01058	3.62e-05	2.34e-05	1.19e-06	2.75e-06	2.81e-07	9.83e-06	2.78e-06	4.1e-06	2.11e-06	5.31e-06	1.09e-06	3.19e-07	3.84e-06	1.98e-07	7.12e-06	2.88e-06	7.12e-06	1.12e-05	7.81e-06	7.94e-06
d__Bacteria|p__Bacteroidota|c__Bacteroidia|o__Bacteroidales|f__Bacteroidaceae|g__UBA6398|s__MGYG-HGUT-04065	2.57e-07	1.87e-07	2.38e-07	1.69e-07	0	3.3e-07	7.02e-06	1.38e-06	4.43e-07	1.4e-06	1.81e-07	5.88e-07	1.87e-07	1.43e-06	1.88e-06	1.85e-07	1.86e-05	1.28e-06	1.8e-06	3.45e-07
d__Bacteria|p__Bacteroidota|c__Bacteroidia|o__Bacteroidales|f__Bacteroidaceae|g__UBA6398|s__UBA6398_sp003150315	1.07e-07	1.69e-07	4.18e-05	2.1e-06	8.72e-07	1.52e-05	5.7e-05	6.6e-06	4.69e-07	0.000147089	3.83e-07	1.69e-06	1.24e-06	2.33e-06	0.00010705	2.58e-06	2.35e-06	2.39e-05	5.71e-07	4.71e-07
d__Bacteria|p__Bacteroidota|c__Bacteroidia|o__Bacteroidales|f__Barnesiellaceae|g__Barnesiella|s__Barnesiella_intestinihominis	1.9e-05	2.33e-05	0.000182741	0.000890119	3.94e-05	2.79e-05	5.03e-05	0.000108267	3.85e-06	0.000106165	0.000228609	1.46e-05	5.83e-06	4.23e-05	0.00119702	4.62e-06	0.00013401	0.00206789	5.36e-05	2.84e-05
d__Bacteria|p__Bacteroidota|c__Bacteroidia|o__Bacteroidales|f__Barnesiellaceae|g__Barnesiella|s__Barnesiella_sp002159975	2.93e-06	2.88e-06	1.9e-06	2e-06	5.34e-07	2.12e-06	7.58e-07	7.88e-07	5.47e-07	4.59e-07	1.73e-06	2.08e-06	8.66e-07	2.92e-06	3.77e-06	7.15e-07	1.68e-05	5.16e-06	1.08e-06	4.71e-07
d__Bacteria|p__Bacteroidota|c__Bacteroidia|o__Bacteroidales|f__Barnesiellaceae|g__Barnesiella|s__Barnesiella_sp003150885	2.06e-05	1.77e-05	2.65e-06	3.79e-06	8.72e-07	7.94e-06	3.1e-06	2.72e-06	5.62e-06	4.52e-06	6.45e-07	1.58e-05	3.49e-06	3.65e-05	2.1e-05	3.74e-06	3.51e-05	2.84e-05	1.21e-05	9.73e-06
d__Bacteria|p__Bacteroidota|c__Bacteroidia|o__Bacteroidales|f__Barnesiellaceae|g__Barnesiella|s__MGYG-HGUT-00956	2.12e-05	2.07e-05	1.26e-06	1.16e-06	2.25e-07	3.11e-06	7.46e-06	1.28e-06	6.35e-06	3.93e-06	2.1e-06	1.73e-05	6.04e-06	2.52e-05	5.13e-06	4.2e-06	7.28e-05	6.03e-06	1.41e-05	3.67e-06
d__Bacteria|p__Bacteroidota|c__Bacteroidia|o__Bacteroidales|f__Barnesiellaceae|g__Barnesiella|s__MGYG-HGUT-03099	2.19e-05	1.66e-05	3.98e-06	6.27e-07	4.5e-07	5.09e-06	1.39e-06	1.21e-05	6.77e-07	7.09e-06	1.39e-06	7.11e-07	3.14e-06	1.38e-06	1.7e-06	4.27e-06	1.06e-05	2.4e-06	2.01e-05	6.56e-06
d__Bacteria|p__Bacteroidota|c__Bacteroidia|o__Bacteroidales|f__Barnesiellaceae|g__Barnesiella|s__MGYG-HGUT-04464	9.38e-06	8.09e-06	4.01e-06	7.7e-06	1.69e-07	1.89e-06	3.63e-06	2.76e-06	1.3e-06	6.12e-07	1.77e-06	4.33e-05	3.72e-06	4.81e-05	9.76e-06	1.62e-07	5.46e-06	1.24e-05	4.17e-06	2.39e-06
d__Bacteria|p__Bacteroidota|c__Bacteroidia|o__Bacteroidales|f__Coprobacteraceae|g__Coprobacter|s__Coprobacter_fastidiosus	4.5e-05	5.13e-05	3.26e-05	8.52e-06	4.44e-06	5.79e-05	7.25e-05	7.71e-06	3.38e-06	1.78e-05	6.51e-05	0.000318268	1.69e-05	0.000140636	0.00125697	6.37e-06	4.06e-05	0.00435022	0.000161607	6.62e-05
d__Bacteria|p__Bacteroidota|c__Bacteroidia|o__Bacteroidales|f__Coprobacteraceae|g__Coprobacter|s__Coprobacter_secundus	2.48e-05	2.15e-05	0.000164382	8.54e-05	6.47e-07	1.13e-05	1.07e-05	1.17e-05	3.98e-06	5.15e-06	1.37e-05	5.15e-06	4.33e-06	4.5e-06	0.000237285	1.09e-05	0.000171568	0.00107345	2.28e-05	6.06e-06
d__Bacteria|p__Bacteroidota|c__Bacteroidia|o__Bacteroidales|f__Coprobacteraceae|g__Coprobacter|s__MGYG-HGUT-03282	5.92e-05	5.97e-05	7.17e-06	7.17e-06	1.12e-06	2.27e-05	1.47e-05	4.86e-06	1.85e-05	5.89e-06	1.26e-05	2.91e-05	2.42e-05	1.3e-05	0.000116837	6.67e-06	5.43e-05	0.000365562	2.71e-05	7.94e-06
d__Bacteria|p__Bacteroidota|c__Bacteroidia|o__Bacteroidales|f__Coprobacteraceae|g__Coprobacter|s__MGYG-HGUT-03286	0.0021909	0.00160327	0.000376192	0.000822665	0.000436383	0.000808284	0.000357883	0.000195032	0.00112982	0.000836789	0.000594844	0.00048792	0.00186193	0.0009071	0.000671792	0.000654803	0.00117612	0.000692932	0.000780135	0.000561633
d__Bacteria|p__Bacteroidota|c__Bacteroidia|o__Bacteroidales|f__Dysgonomonadaceae|g__Dysgonomonas|s__Dysgonomonas_capnocytophagoides	3e-06	2.32e-06	1.26e-06	1.23e-06	1.18e-06	3.21e-06	5.31e-06	7.55e-07	3.9e-06	2.5e-06	9.07e-07	1.2e-05	2.92e-06	7.42e-06	2.85e-06	2.65e-06	1.87e-05	2.9e-06	7.45e-06	1.6e-06
d__Bacteria|p__Bacteroidota|c__Bacteroidia|o__Bacteroidales|f__Dysgonomonadaceae|g__Dysgonomonas|s__Dysgonomonas_gadei	7.28e-06	5.88e-06	1.12e-06	5.26e-06	3.18e-06	4.55e-06	5.06e-07	1.38e-06	3.02e-06	4.64e-06	3.49e-06	1.4e-05	5.22e-06	7e-06	6.86e-06	1.98e-06	1.56e-05	9.68e-06	4.8e-06	2.32e-06
d__Bacteria|p__Bacteroidota|c__Bacteroidia|o__Bacteroidales|f__Dysgonomonadaceae|g__Dysgonomonas|s__Dysgonomonas_mossii	3.79e-06	5.19e-06	3.4e-07	2.17e-06	1.69e-07	3.16e-06	4.74e-07	7.88e-07	1.22e-06	6.89e-07	1.25e-06	0.00010819	1.9e-06	4.12e-05	5.5e-06	4.82e-06	2.13e-06	6.61e-06	3.47e-06	2.1e-06
d__Bacteria|p__Bacteroidota|c__Bacteroidia|o__Bacteroidales|f__Dysgonomonadaceae|g__Dysgonomonas|s__Dysgonomonas_sp900079735	5.01e-06	4.72e-06	1.11e-05	3.86e-07	3.94e-07	1.93e-06	2.5e-06	6.89e-07	7.03e-07	5.64e-06	4.56e-06	0.000653452	1.36e-06	0.000264788	3.3e-06	1.36e-06	2.57e-06	3.18e-06	3.49e-06	3.2e-06
d__Bacteria|p__Bacteroidota|c__Bacteroidia|o__Bacteroidales|f__Dysgonomonadaceae|g__Dysgonomonas|s__MGYG-HGUT-03132	2.31e-06	2.83e-06	3.6e-06	6.76e-07	1.41e-06	2.43e-06	9.48e-07	2.63e-07	9.37e-07	5.43e-06	3.02e-07	3.95e-06	8.42e-07	2.83e-06	3.87e-06	7.62e-07	6.59e-06	3.71e-06	2.77e-06	2.61e-06
d__Bacteria|p__Bacteroidota|c__Bacteroidia|o__Bacteroidales|f__Dysgonomonadaceae|g__Dysgonomonas|s__MGYG-HGUT-03338	7.54e-06	4.38e-06	9.18e-07	7.26e-06	3.57e-05	2.73e-06	2.09e-06	1.35e-06	2.19e-06	4.08e-07	2.11e-05	4.14e-06	4.66e-06	2.2e-06	3.25e-05	3.58e-06	2.31e-05	3.83e-05	2.79e-05	2.26e-06
d__Bacteria|p__Bacteroidota|c__Bacteroidia|o__Bacteroidales|f__Dysgonomonadaceae|g__Fermentimonas|s__Fermentimonas_massiliensis	6.02e-06	6.29e-06	1.39e-06	6.52e-07	1.52e-05	3.61e-06	7.81e-06	4.53e-06	2.34e-06	3.5e-06	1.9e-06	1.18e-06	3.3e-06	7.68e-07	1.96e-06	1.45e-06	4.99e-06	1.84e-06	5.33e-06	2.57e-06
d__Bacteria|p__Bacteroidota|c__Bacteroidia|o__Bacteroidales|f__F082|g__F082|s__F082_sp002633315	8.42e-06	1.64e-05	3.71e-06	1.52e-06	1.35e-06	4.67e-06	3.76e-06	3.12e-06	2.34e-06	2.53e-06	2.44e-06	1.81e-06	7.58e-06	2.85e-06	4.08e-06	4.11e-06	2.2e-05	5.89e-06	3.51e-05	1.12e-05
d__Bacteria|p__Bacteroidota|c__Bacteroidia|o__Bacteroidales|f__F082|g__F082|s__MGYG-HGUT-03566	2.85e-06	2.85e-06	1.44e-05	4.1e-07	5.9e-07	9.67e-07	1.09e-05	3.64e-06	1.12e-06	8.16e-07	2.18e-06	9.56e-07	9.12e-07	1.16e-06	1.96e-06	3.88e-06	6.59e-07	1.48e-06	4.38e-06	1.76e-06
d__Bacteria|p__Bacteroidota|c__Bacteroidia|o__Bacteroidales|f__F082|g__F082|s__MGYG-HGUT-03630	1.07e-07	1.5e-07	6.46e-07	1.21e-07	5.62e-07	1.89e-07	5.69e-07	1.45e-05	1.82e-07	2.12e-06	5.04e-07	2.45e-07	1.15e-06	1.54e-07	4.19e-07	1.38e-07	2.51e-07	3.07e-07	0	1.57e-07
d__Bacteria|p__Bacteroidota|c__Bacteroidia|o__Bacteroidales|f__F082|g__F082|s__MGYG-HGUT-03654	2.78e-07	2.43e-07	1.3e-05	2.65e-07	1.18e-06	8.49e-07	1.64e-05	1.27e-05	1.51e-06	1.2e-05	1.67e-06	3.68e-07	8.42e-07	3.07e-07	1.28e-06	4.38e-07	8.16e-07	5.27e-06	4.89e-06	1.04e-06
d__Bacteria|p__Bacteroidota|c__Bacteroidia|o__Bacteroidales|f__Marinifilaceae|g__Butyricimonas|s__Butyricimonas_sp002161485	0.000157868	4.25e-05	0.000224287	6.31e-05	9.28e-07	4.69e-05	9.08e-05	6.89e-05	7.34e-05	0.000375161	4.6e-05	2.53e-05	0.000127836	5.11e-05	0.00023438	3.08e-05	4.99e-05	0.000450815	0.00241926	0.000276075
d__Bacteria|p__Bacteroidota|c__Bacteroidia|o__Bacteroidales|f__Marinifilaceae|g__Butyricimonas|s__Butyricimonas_sp900184685	8.08e-05	5.13e-05	8.09e-06	1.3e-05	9e-07	9.01e-06	3.82e-06	1.67e-05	1.64e-06	1.54e-05	3.15e-06	1.43e-05	4.59e-06	3.05e-05	1.93e-05	2.49e-06	1.43e-05	4.5e-05	2.43e-05	4.24e-06
d__Bacteria|p__Bacteroidota|c__Bacteroidia|o__Bacteroidales|f__Marinifilaceae|g__Butyricimonas|s__Butyricimonas_sp900258545	7.12e-05	2.71e-05	0.000729027	3.26e-06	2.25e-07	0.000637655	1.61e-06	2.17e-05	5.73e-06	0.00248248	6.78e-06	2.89e-06	1.35e-05	7.46e-06	0.000574031	1.12e-05	9.7e-06	0.00109755	0.000123913	2.21e-05
d__Bacteria|p__Bacteroidota|c__Bacteroidia|o__Bacteroidales|f__Marinifilaceae|g__Butyricimonas|s__Butyricimonas_synergistica	1.83e-05	1.04e-05	2.83e-05	9.89e-06	3.09e-07	1.62e-05	4.87e-06	7.71e-06	1.48e-06	6.51e-05	1.9e-06	1.01e-06	1.12e-05	3.8e-06	2.33e-05	5.05e-06	4.97e-05	4.79e-05	2.67e-05	5.87e-06
d__Bacteria|p__Bacteroidota|c__Bacteroidia|o__Bacteroidales|f__Marinifilaceae|g__Butyricimonas|s__Butyricimonas_virosa	0.00182334	0.000314396	0.000234589	4.22e-05	4.08e-06	4.95e-05	7.46e-06	0.000259441	1.73e-05	0.000181278	0.000181302	8.18e-05	0.000152776	0.000123844	0.00109486	0.000106684	0.000120957	0.00286195	0.000489771	6.96e-05
d__Bacteria|p__Bacteroidota|c__Bacteroidia|o__Bacteroidales|f__Marinifilaceae|g__Butyricimonas|s__MGYG-HGUT-00168	0.000158789	8.25e-05	6.48e-05	8.12e-05	0.000142096	7.73e-05	0.00030324	7.39e-05	0.00037888	5.37e-05	2.51e-05	0.000144424	9.24e-05	0.000264305	0.000331931	2.55e-05	0.000481915	0.000888351	0.000308598	5.22e-05
d__Bacteria|p__Bacteroidota|c__Bacteroidia|o__Bacteroidales|f__Marinifilaceae|g__Butyricimonas|s__MGYG-HGUT-03203	2.88e-05	1.81e-05	1.54e-05	1.07e-05	8.1e-06	1.19e-05	1.27e-05	1.19e-05	1.13e-05	1.7e-05	1.25e-05	1.36e-05	1.4e-05	1.64e-05	2.26e-05	1.34e-05	1.92e-05	3.46e-05	3.48e-05	1.8e-05
d__Bacteria|p__Bacteroidota|c__Bacteroidia|o__Bacteroidales|f__Marinifilaceae|g__Butyricimonas|s__MGYG-HGUT-03240	1.84e-05	8.97e-06	1.57e-05	6.08e-06	6.19e-07	8.06e-06	5.12e-06	1.41e-05	9.11e-07	2.63e-05	2.33e-05	2.03e-05	8.8e-06	4.85e-05	2.56e-05	2.1e-06	1.29e-05	5.04e-05	0.00013688	1.69e-05
d__Bacteria|p__Bacteroidota|c__Bacteroidia|o__Bacteroidales|f__Marinifilaceae|g__Butyricimonas|s__MGYG-HGUT-04002	5.78e-06	3.07e-06	4.96e-06	1.09e-06	1.69e-07	3.23e-06	5.69e-07	2.43e-06	4.16e-07	3.57e-06	7.06e-07	5.07e-06	1.08e-06	7.02e-06	1.17e-05	1.2e-06	7.81e-06	2.56e-05	1.8e-05	5.93e-06
d__Bacteria|p__Bacteroidota|c__Bacteroidia|o__Bacteroidales|f__Marinifilaceae|g__Gabonibacter|s__Gabonibacter_massiliensis	2.4e-05	2.05e-05	9.04e-06	2.22e-06	3.09e-07	5.7e-06	2.28e-06	1.87e-06	3.75e-06	1.91e-06	2.32e-06	4.58e-06	3.67e-06	8.69e-06	1.14e-05	2.79e-06	9.54e-06	1.34e-05	1.57e-05	2.26e-06
d__Bacteria|p__Bacteroidota|c__Bacteroidia|o__Bacteroidales|f__Marinifilaceae|g__Gabonibacter|s__MGYG-HGUT-01608	7.92e-06	5.54e-06	2.65e-06	1.06e-06	1.97e-07	2.59e-06	2.02e-06	4.6e-07	8.59e-07	1.84e-06	5.85e-07	5.05e-06	1.66e-06	1.14e-05	1.78e-06	4.38e-07	3.33e-06	1.95e-06	4.57e-06	6.59e-07
d__Bacteria|p__Bacteroidota|c__Bacteroidia|o__Bacteroidales|f__Marinifilaceae|g__Odoribacter|s__MGYG-HGUT-00322	4.17e-05	2.71e-05	6.9e-06	1.16e-06	3.37e-07	3.77e-06	1.49e-06	2.49e-05	5.34e-06	6e-06	2.72e-06	1.36e-05	7.14e-06	4.13e-05	1.62e-05	1.28e-05	3.6e-05	2e-05	2.78e-05	9.8e-06
d__Bacteria|p__Bacteroidota|c__Bacteroidia|o__Bacteroidales|f__Marinifilaceae|g__Odoribacter|s__MGYG-HGUT-00343	3.42e-05	2.01e-05	4.79e-05	3.27e-05	5.13e-05	4.38e-05	2.53e-05	4.22e-05	6.56e-05	7.69e-05	6.7e-05	2.02e-05	3.43e-05	3.15e-05	7.48e-05	1.96e-05	3.25e-05	0.000185849	0.000183141	9.57e-05
d__Bacteria|p__Bacteroidota|c__Bacteroidia|o__Bacteroidales|f__Marinifilaceae|g__Odoribacter|s__MGYG-HGUT-00983	4.26e-05	4.44e-05	5.29e-05	7.25e-05	8.67e-05	2.85e-05	0.000240695	4.51e-05	3.47e-05	3.9e-05	1.82e-05	2.66e-05	0.000155397	2.71e-05	4.89e-05	3.31e-05	0.000402657	6.42e-05	6.25e-05	6.91e-05
d__Bacteria|p__Bacteroidota|c__Bacteroidia|o__Bacteroidales|f__Marinifilaceae|g__Odoribacter|s__MGYG-HGUT-03076	1.77e-05	2e-05	2.97e-05	2.22e-05	5.51e-06	3.1e-05	4.77e-06	2.76e-05	1.19e-05	6.04e-05	2.27e-05	3.58e-05	1.03e-05	0.000100533	5.51e-05	8.77e-06	5.43e-06	0.000146571	0.000127128	3.93e-05
d__Bacteria|p__Bacteroidota|c__Bacteroidia|o__Bacteroidales|f__Marinifilaceae|g__Odoribacter|s__MGYG-HGUT-03908	6.6e-06	4.63e-06	4.9e-06	2.9e-07	2.53e-07	1.3e-06	1.2e-06	1.21e-06	1.04e-06	1.99e-06	1.25e-05	4.17e-06	2.13e-06	7.95e-06	2.43e-06	2.84e-06	2.38e-06	3.71e-06	0.000110862	8.32e-06
d__Bacteria|p__Bacteroidota|c__Bacteroidia|o__Bacteroidales|f__Marinifilaceae|g__Odoribacter|s__Odoribacter_laneus	7.09e-06	8.37e-06	6.32e-06	1.25e-06	4.5e-07	9.12e-06	3.33e-05	3.48e-05	1.54e-06	1.14e-05	4.17e-06	9e-06	3.25e-06	2.41e-05	1.47e-05	3.46e-05	5.82e-05	2.77e-05	1.3e-05	1.24e-05
d__Bacteria|p__Bacteroidota|c__Bacteroidia|o__Bacteroidales|f__Marinifilaceae|g__Odoribacter|s__Odoribacter_massiliensis	9.91e-05	7.24e-05	8.24e-05	1.22e-05	1.69e-07	5.15e-05	0.000103661	2.49e-05	4.06e-06	2.79e-05	1.07e-05	3.08e-05	6.08e-05	8.98e-05	1.97e-05	2.67e-05	0.000156413	2.25e-05	7.25e-05	3.04e-05
d__Bacteria|p__Bacteroidota|c__Bacteroidia|o__Bacteroidales|f__Marinifilaceae|g__Odoribacter|s__Odoribacter_splanchnicus	0.000164999	9.99e-05	0.00138822	0.000937517	4.86e-06	0.00129879	8.91e-05	0.00150826	0.00114781	0.00360916	0.000348429	2.6e-05	0.000116653	7.7e-05	0.00206941	0.000208037	0.000158735	0.00729918	0.00675715	0.00221124
d__Bacteria|p__Bacteroidota|c__Bacteroidia|o__Bacteroidales|f__Marinilabiliaceae|g__MGYG-HGUT-03423|s__MGYG-HGUT-03423	1.93e-07	0	2.01e-06	5.07e-07	1.41e-07	3.3e-07	2.84e-07	5.38e-06	1.67e-06	4.03e-06	0	2.79e-06	4.21e-07	4.06e-06	0	1.36e-06	9.73e-07	0	0	0
d__Bacteria|p__Bacteroidota|c__Bacteroidia|o__Bacteroidales|f__MGYG-HGUT-04443|g__MGYG-HGUT-04443|s__MGYG-HGUT-04443	7.79e-06	4.85e-06	2.55e-06	1.57e-06	1.69e-07	1.11e-05	4.49e-06	9.85e-07	3.64e-07	3.98e-06	1.29e-06	1.51e-05	1.54e-06	2.61e-05	1.23e-05	3.3e-06	1.19e-05	1.61e-05	6.83e-06	2.61e-06
d__Bacteria|p__Bacteroidota|c__Bacteroidia|o__Bacteroidales|f__Muribaculaceae|g__C941|s__C941_sp900321725	0	0	8.5e-07	1.93e-07	0	0	1.58e-07	3.51e-06	0	2.88e-06	1.21e-07	5.88e-07	3.98e-07	5.27e-07	1.02e-06	5.31e-07	1.63e-06	4.46e-07	2.75e-07	7.54e-07
d__Bacteria|p__Bacteroidota|c__Bacteroidia|o__Bacteroidales|f__Muribaculaceae|g__C941|s__MGYG-HGUT-03590	1.03e-06	5.43e-07	0	4.34e-07	0	7.76e-06	1.58e-07	1.1e-05	2.08e-07	2.3e-07	1.59e-06	1.47e-06	0	2.96e-06	5.5e-07	3.69e-07	0	6.14e-07	2.62e-06	1.13e-06
d__Bacteria|p__Bacteroidota|c__Bacteroidia|o__Bacteroidales|f__Muribaculaceae|g__C941|s__MGYG-HGUT-03728	6.42e-07	4.68e-07	5.61e-06	6.76e-07	0	6.01e-06	3.16e-07	9.85e-06	3.38e-07	8.37e-06	0	7.11e-07	6.32e-07	3.07e-07	1.88e-06	1.55e-06	1.19e-06	1.59e-06	2.12e-07	3.77e-07
d__Bacteria|p__Bacteroidota|c__Bacteroidia|o__Bacteroidales|f__Muribaculaceae|g__C941|s__MGYG-HGUT-03799	1.03e-06	5.06e-07	2.92e-06	2.17e-07	4.08e-06	4.81e-06	6.42e-06	8.24e-06	1.79e-05	2.3e-06	2.14e-06	3.24e-06	4.45e-07	2.92e-06	4.55e-06	3.28e-06	4.37e-05	2.82e-06	3.18e-05	1.8e-05
d__Bacteria|p__Bacteroidota|c__Bacteroidia|o__Bacteroidales|f__Muribaculaceae|g__C941|s__MGYG-HGUT-04474	2.18e-06	1.59e-06	5.77e-05	2.94e-06	1.69e-07	7.52e-05	0.000117061	6.67e-05	9.89e-07	5.97e-05	1.21e-06	1.47e-07	2.13e-06	0	2.25e-06	1.47e-05	1.91e-06	2.76e-06	7.83e-07	5.97e-07
d__Bacteria|p__Bacteroidota|c__Bacteroidia|o__Bacteroidales|f__Muribaculaceae|g__CAG-1031|s__CAG-1031_sp000431215	4.71e-07	7.12e-07	2.12e-05	6.76e-07	0	4.76e-06	1.64e-05	5.5e-05	4.69e-07	9.31e-06	4.03e-07	1.86e-06	9.59e-07	5.05e-06	2.19e-05	6.23e-07	1.09e-05	2.44e-05	4.44e-07	0
d__Bacteria|p__Bacteroidota|c__Bacteroidia|o__Bacteroidales|f__Muribaculaceae|g__CAG-1031|s__MGYG-HGUT-01036	9.64e-06	7.32e-06	5.98e-06	6.37e-06	6.19e-07	1.26e-05	3.44e-06	7.88e-06	4.53e-06	4.2e-05	1.37e-05	8.73e-06	2.14e-05	2.2e-05	2.39e-05	7.18e-06	4.1e-05	2.59e-05	0.00039543	0.000112948
d__Bacteria|p__Bacteroidota|c__Bacteroidia|o__Bacteroidales|f__Muribaculaceae|g__CAG-279|s__CAG-279_sp000437795	7.4e-05	5.29e-05	0.00631585	7.48e-06	1.38e-06	0.000201841	0.00014029	0.00899622	1.11e-05	0.00641914	9.48e-06	5.39e-06	3.82e-05	9.31e-06	5.28e-05	0.00881364	0.000203321	4.87e-05	0.000101428	4.89e-05
d__Bacteria|p__Bacteroidota|c__Bacteroidia|o__Bacteroidales|f__Muribaculaceae|g__CAG-279|s__MGYG-HGUT-00568	2.88e-05	2.24e-05	1.27e-05	2.61e-06	6.69e-06	1.74e-05	6.7e-06	1.73e-05	2.54e-05	8.7e-06	4.66e-06	1.11e-05	3.09e-06	2.43e-05	1.64e-05	5.98e-06	1.16e-05	2.63e-05	3.26e-05	1.18e-05
d__Bacteria|p__Bacteroidota|c__Bacteroidia|o__Bacteroidales|f__Muribaculaceae|g__CAG-279|s__MGYG-HGUT-00889	6.85e-06	5.67e-06	1.8e-06	2.1e-06	1.21e-06	2.36e-06	4.58e-06	6.73e-06	1.69e-06	8.01e-06	1.23e-06	2.55e-06	3.11e-06	1.87e-06	2.88e-06	1.32e-06	2.29e-05	5.66e-06	2.25e-05	2.66e-05
d__Bacteria|p__Bacteroidota|c__Bacteroidia|o__Bacteroidales|f__Muribaculaceae|g__CAG-279|s__MGYG-HGUT-01931	1.1e-05	9.98e-06	9.96e-06	1.86e-06	7.59e-06	4.24e-06	6.19e-06	6.01e-06	1.72e-06	4.95e-06	3.15e-06	3.85e-06	5.69e-06	7.27e-06	6.54e-06	5.08e-06	2.72e-05	9.4e-06	9.84e-06	8.04e-06
d__Bacteria|p__Bacteroidota|c__Bacteroidia|o__Bacteroidales|f__Muribaculaceae|g__CAG-279|s__MGYG-HGUT-02868	4.14e-05	4.38e-05	7.31e-06	1.26e-05	1.94e-06	1.1e-05	1.33e-06	2.95e-06	4.11e-06	3.16e-06	7.04e-06	7.16e-06	8.1e-06	1.46e-05	1.11e-05	5.56e-06	2.96e-05	1.47e-05	1.43e-05	5.56e-06
d__Bacteria|p__Bacteroidota|c__Bacteroidia|o__Bacteroidales|f__Muribaculaceae|g__CAG-279|s__MGYG-HGUT-02905	0.000119621	8.4e-05	0.000109917	3.06e-06	1.72e-06	0.00029767	4.97e-05	0.000389506	3.67e-05	0.000840974	1.62e-05	6.69e-06	7.09e-05	1.13e-05	6.31e-05	0.000112384	6.83e-05	0.000105813	7.84e-05	2.59e-05
d__Bacteria|p__Bacteroidota|c__Bacteroidia|o__Bacteroidales|f__Muribaculaceae|g__CAG-279|s__MGYG-HGUT-03434	2.46e-06	2.19e-06	1.7e-07	0	0	1.89e-07	0	3.32e-06	0	4.49e-06	2.82e-07	3.19e-07	2.57e-07	1.54e-07	3.66e-07	3.02e-06	5.52e-06	3.63e-07	2.01e-06	6.91e-07
d__Bacteria|p__Bacteroidota|c__Bacteroidia|o__Bacteroidales|f__Muribaculaceae|g__CAG-279|s__MGYG-HGUT-03881	1.28e-07	1.31e-07	2.38e-07	1.69e-07	1.1e-06	6.79e-06	5.69e-07	1.1e-05	0	1.53e-07	0	5.15e-07	7.02e-07	2.2e-07	1.88e-06	1.62e-07	6.68e-06	1.9e-06	2.05e-06	7.85e-07
d__Bacteria|p__Bacteroidota|c__Bacteroidia|o__Bacteroidales|f__Muribaculaceae|g__CAG-279|s__MGYG-HGUT-04090	1.53e-05	1.3e-05	5.95e-06	1.23e-06	7.31e-07	3.91e-05	2.17e-05	8.77e-06	8.54e-06	7.07e-06	1.16e-05	4.27e-06	2.24e-05	7.77e-06	2.09e-05	5.75e-06	1.31e-05	2.5e-05	6.68e-06	1.63e-06
d__Bacteria|p__Bacteroidota|c__Bacteroidia|o__Bacteroidales|f__Muribaculaceae|g__CAG-485|s__CAG-485_sp000437495	5.78e-07	1.2e-06	3.4e-07	7e-07	1.97e-07	3.02e-06	0	4.53e-06	0	5.61e-07	2.82e-07	1.23e-07	1.4e-07	1.54e-07	2.62e-07	1.64e-06	8.47e-07	8.09e-07	4.65e-07	0
d__Bacteria|p__Bacteroidota|c__Bacteroidia|o__Bacteroidales|f__Muribaculaceae|g__CAG-485|s__CAG-485_sp001701295	0	9.36e-08	0	2.17e-07	0	6.22e-06	5.06e-07	3.61e-07	0	4.08e-07	0	9.81e-07	1.17e-07	1.32e-06	1.6e-06	1.87e-06	6.93e-06	3.29e-06	3.6e-07	1.57e-07
d__Bacteria|p__Bacteroidota|c__Bacteroidia|o__Bacteroidales|f__Muribaculaceae|g__CAG-485|s__CAG-485_sp002361235	1.27e-05	1.07e-05	2.58e-06	2.82e-06	2.25e-07	6.55e-06	8.85e-07	1.21e-06	1.02e-06	1.15e-06	5.85e-07	3.68e-07	1.01e-06	1.16e-06	2.08e-05	2.54e-06	1.69e-06	3.28e-05	4.42e-06	1.29e-06
d__Bacteria|p__Bacteroidota|c__Bacteroidia|o__Bacteroidales|f__Muribaculaceae|g__CAG-485|s__CAG-485_sp002491165	1.28e-07	0	2.52e-06	4.39e-06	0	3.8e-06	0	2.04e-06	0	2.3e-07	2.42e-07	6.86e-07	3.98e-07	7.46e-07	2.62e-07	0.000104469	4.71e-07	3.91e-07	1.69e-07	0
d__Bacteria|p__Bacteroidota|c__Bacteroidia|o__Bacteroidales|f__Muribaculaceae|g__CAG-485|s__CAG-485_sp900321585	6e-07	2.43e-07	2.38e-07	1.35e-06	0	1.98e-06	0	0	0	1.33e-06	6.05e-07	2.69e-05	1.5e-06	8.53e-05	6.02e-07	2.31e-07	0	1.65e-06	4.02e-07	0
d__Bacteria|p__Bacteroidota|c__Bacteroidia|o__Bacteroidales|f__Muribaculaceae|g__CAG-485|s__MGYG-HGUT-00348	0	0	0	0	0	5.23e-06	0	0	0	6.4e-06	0	4.39e-06	0	1.32e-05	0	0	1.57e-07	2.23e-07	1.27e-07	5.97e-07
d__Bacteria|p__Bacteroidota|c__Bacteroidia|o__Bacteroidales|f__Muribaculaceae|g__CAG-485|s__MGYG-HGUT-00871	1.64e-05	2.48e-05	4.08e-06	4.85e-06	2.16e-06	9.29e-06	0	5.42e-06	1.22e-06	2.07e-06	2.62e-06	9.81e-07	1.63e-05	1.25e-06	1.46e-05	7.15e-06	8.1e-06	2.06e-05	3.96e-06	2.14e-06
d__Bacteria|p__Bacteroidota|c__Bacteroidia|o__Bacteroidales|f__Muribaculaceae|g__CAG-485|s__MGYG-HGUT-01030	2.25e-06	1.37e-06	6.12e-07	6.52e-07	0	3.51e-06	2.43e-06	3.32e-06	5.21e-07	1.66e-06	4.03e-07	0	9.83e-07	1.1e-07	1.57e-06	8.54e-07	0	2.45e-06	2.54e-07	9.11e-07
d__Bacteria|p__Bacteroidota|c__Bacteroidia|o__Bacteroidales|f__Muribaculaceae|g__CAG-485|s__MGYG-HGUT-01641	1.2e-06	1.48e-06	1.7e-06	3.14e-07	0	1.41e-06	5.06e-07	6.2e-06	4.43e-07	3.32e-07	2.22e-07	2.45e-07	4.91e-07	1.54e-07	8.37e-07	3.21e-06	2.1e-06	3.26e-06	1.82e-06	3.3e-06
d__Bacteria|p__Bacteroidota|c__Bacteroidia|o__Bacteroidales|f__Muribaculaceae|g__CAG-485|s__MGYG-HGUT-01643	2.23e-06	2.85e-06	6.46e-06	5.31e-07	0	5.33e-06	6.32e-07	1.71e-06	0	4.34e-06	2.08e-06	5.15e-07	7.02e-07	5.05e-07	3.74e-06	1.38e-07	1.41e-06	7.95e-06	8.74e-06	5.43e-06
d__Bacteria|p__Bacteroidota|c__Bacteroidia|o__Bacteroidales|f__Muribaculaceae|g__CAG-485|s__MGYG-HGUT-01664	3.77e-06	3.56e-06	1.94e-06	5.79e-07	0	5.52e-06	5.06e-07	4.27e-07	4.03e-06	2.04e-07	1.02e-05	5e-06	1.24e-06	1.95e-05	1.78e-06	9.92e-07	1.79e-06	1.76e-06	5.71e-07	0
d__Bacteria|p__Bacteroidota|c__Bacteroidia|o__Bacteroidales|f__Muribaculaceae|g__CAG-485|s__MGYG-HGUT-01868	5.33e-06	5.62e-06	5.37e-06	0.000152235	0	2.4e-05	4.87e-06	1.77e-06	1.22e-06	5.46e-06	1.45e-06	7.35e-07	2.53e-06	6.59e-07	3.14e-06	9.92e-07	8.1e-06	8.95e-06	3.45e-06	1.76e-06
d__Bacteria|p__Bacteroidota|c__Bacteroidia|o__Bacteroidales|f__Muribaculaceae|g__CAG-485|s__MGYG-HGUT-02049	0	0	5.1e-07	0	0	2.12e-07	0	3.55e-06	0	8.67e-07	0	8.83e-07	1.17e-07	5.71e-07	1.47e-06	1.06e-06	1.54e-06	2.01e-06	0	0
d__Bacteria|p__Bacteroidota|c__Bacteroidia|o__Bacteroidales|f__Muribaculaceae|g__CAG-485|s__MGYG-HGUT-02608	1.71e-07	2.25e-07	2.45e-06	0	0	4.48e-07	0	8.14e-06	0	1.28e-07	1.61e-07	1.03e-06	5.38e-07	2.83e-06	8.11e-07	2.56e-06	0	1.67e-06	1.06e-07	1.57e-07
d__Bacteria|p__Bacteroidota|c__Bacteroidia|o__Bacteroidales|f__Muribaculaceae|g__CAG-485|s__MGYG-HGUT-02725	1.09e-06	1.16e-06	1.22e-06	3.86e-07	0	1.18e-07	0	1.97e-07	0	3.22e-05	2.02e-07	1.59e-06	2.11e-07	9.66e-07	1.7e-06	3e-07	2.76e-06	3.74e-06	6.98e-07	3.77e-07
d__Bacteria|p__Bacteroidota|c__Bacteroidia|o__Bacteroidales|f__Muribaculaceae|g__CAG-485|s__MGYG-HGUT-02762	0.000167012	9.5e-05	3.44e-05	2.95e-05	3.4e-06	1.48e-05	8.74e-05	2.03e-05	4.3e-05	4.32e-05	1.1e-05	4.04e-05	3.3e-05	0.000167745	7.22e-05	3.9e-06	0.000246621	0.00013	2.12e-05	1.12e-05
d__Bacteria|p__Bacteroidota|c__Bacteroidia|o__Bacteroidales|f__Muribaculaceae|g__CAG-485|s__MGYG-HGUT-02920	3.41e-05	3.85e-05	2.71e-05	1.78e-05	9.28e-06	4.24e-05	5.28e-06	1.07e-05	3.18e-06	1.01e-05	1.34e-05	5.52e-06	3.76e-05	6.04e-06	1.65e-05	3.24e-05	1.68e-05	3.37e-05	8.4e-06	5.56e-06
d__Bacteria|p__Bacteroidota|c__Bacteroidia|o__Bacteroidales|f__Muribaculaceae|g__CAG-485|s__MGYG-HGUT-03035	2.16e-06	1.59e-06	1.01e-05	5.79e-07	2.25e-07	7.85e-06	1.28e-05	4.43e-06	3.9e-07	6.56e-06	2.42e-07	1.45e-06	1.87e-06	4.94e-06	5e-06	2.22e-06	2.86e-06	4.32e-06	5.22e-06	2.54e-06
d__Bacteria|p__Bacteroidota|c__Bacteroidia|o__Bacteroidales|f__Muribaculaceae|g__CAG-485|s__MGYG-HGUT-03172	1.99e-05	1.2e-05	1.72e-05	1.93e-06	0	4.27e-06	5.28e-06	1.15e-06	2.11e-06	3.98e-06	1.15e-06	6.62e-07	8.89e-07	3.53e-06	6.78e-06	3.18e-06	2.08e-05	1.16e-05	6.09e-06	5.34e-06
d__Bacteria|p__Bacteroidota|c__Bacteroidia|o__Bacteroidales|f__Muribaculaceae|g__CAG-485|s__MGYG-HGUT-03223	6.21e-07	2.25e-07	2.99e-06	5.07e-07	1.69e-07	1.06e-06	0	1.83e-05	3.9e-07	9.44e-07	3.43e-07	3.55e-06	2.34e-07	6.63e-06	1.49e-06	3.92e-07	0	2.37e-06	2.22e-06	9.11e-07
d__Bacteria|p__Bacteroidota|c__Bacteroidia|o__Bacteroidales|f__Muribaculaceae|g__CAG-485|s__MGYG-HGUT-03433	1.11e-06	6.55e-07	0	1.21e-07	0	6.84e-07	1.01e-06	0	2.86e-07	3.27e-06	2.62e-07	2.7e-07	4.68e-07	5.05e-07	1.47e-06	3.23e-07	1.04e-06	1.37e-06	0	2.83e-07
d__Bacteria|p__Bacteroidota|c__Bacteroidia|o__Bacteroidales|f__Muribaculaceae|g__CAG-485|s__MGYG-HGUT-03816	1.26e-06	3.56e-07	7.82e-07	0	1.69e-07	1.65e-07	7.46e-06	5.19e-06	0	1.43e-06	0	1.72e-07	1.19e-06	0	4.97e-07	5.31e-07	2.2e-06	2.26e-06	4.82e-06	3.08e-06
d__Bacteria|p__Bacteroidota|c__Bacteroidia|o__Bacteroidales|f__Muribaculaceae|g__CAG-485|s__MGYG-HGUT-03831	1.19e-05	6.35e-06	1.68e-05	3.52e-06	7.03e-07	5.26e-06	4.74e-07	3.51e-06	2.24e-05	2.1e-05	9.74e-06	2.13e-05	1.36e-06	2.67e-05	3.43e-06	7.59e-06	1.73e-06	4.71e-06	2.5e-05	1.46e-05
d__Bacteria|p__Bacteroidota|c__Bacteroidia|o__Bacteroidales|f__Muribaculaceae|g__CAG-485|s__MGYG-HGUT-03986	0	4.87e-07	7.48e-07	1.21e-07	0	6.84e-07	2.18e-06	5.58e-07	0	0	7.06e-07	1.23e-07	1.01e-06	0	1.73e-06	1.85e-07	2.89e-06	1.79e-06	5.71e-07	2.51e-07
d__Bacteria|p__Bacteroidota|c__Bacteroidia|o__Bacteroidales|f__Muribaculaceae|g__CAG-485|s__MGYG-HGUT-04208	1.41e-06	1.78e-06	1.63e-06	6.52e-07	1.69e-07	7.54e-07	0	1.15e-06	4.16e-07	5.1e-07	3.63e-07	4.22e-06	7.95e-07	7.22e-06	3.14e-07	9e-07	1.35e-05	6.42e-07	8.88e-07	3.45e-07
d__Bacteria|p__Bacteroidota|c__Bacteroidia|o__Bacteroidales|f__Muribaculaceae|g__CAG-485|s__MGYG-HGUT-04377	6.42e-07	3e-07	1.19e-06	2.65e-07	0	4.71e-07	1.58e-07	6.24e-07	1.56e-07	1.45e-06	3.02e-07	3.68e-07	1.73e-06	1.98e-07	7.33e-07	4.85e-07	4.08e-07	1.76e-06	4.59e-06	4.08e-07
d__Bacteria|p__Bacteroidota|c__Bacteroidia|o__Bacteroidales|f__Muribaculaceae|g__CAG-485|s__MGYG-HGUT-04430	2.29e-06	2.42e-06	2.69e-06	1.25e-06	7.03e-07	1.53e-06	6.14e-05	8.86e-07	1.69e-05	2.14e-06	2.06e-06	3.48e-06	1.5e-06	2.41e-06	5.99e-06	1.38e-06	4.02e-06	7.34e-06	3.51e-06	4.4e-06
d__Bacteria|p__Bacteroidota|c__Bacteroidia|o__Bacteroidales|f__Muribaculaceae|g__CAG-485|s__MGYG-HGUT-04457	2.99e-05	3.44e-05	1.59e-05	7.51e-06	4.5e-07	1.66e-05	0	2.02e-05	9.63e-07	1.06e-05	2.22e-06	9.32e-07	2.46e-06	3.51e-07	1.1e-05	2.15e-06	8.72e-06	1.82e-05	1.92e-06	2.48e-06
d__Bacteria|p__Bacteroidota|c__Bacteroidia|o__Bacteroidales|f__Muribaculaceae|g__CAG-873|s__CAG-873_sp001701165	9.21e-07	2.21e-06	2.92e-06	5.55e-07	0	7.54e-07	0	1.21e-06	0	9.19e-07	0	1.72e-07	0	0	6.02e-07	1.44e-05	4.39e-07	3.35e-07	0	0
d__Bacteria|p__Bacteroidota|c__Bacteroidia|o__Bacteroidales|f__Muribaculaceae|g__CAG-873|s__CAG-873_sp002493945	4.28e-07	1.69e-07	1.09e-05	2.17e-07	3.66e-07	7.31e-07	0	6.14e-06	0	3.32e-07	9.46e-06	5.15e-06	2.01e-06	3.07e-06	0	4.36e-06	2.82e-07	5.02e-07	2.35e-05	5.61e-05
d__Bacteria|p__Bacteroidota|c__Bacteroidia|o__Bacteroidales|f__Muribaculaceae|g__CAG-873|s__MGYG-HGUT-00357	6.64e-07	4.68e-07	7.82e-07	2.9e-07	0	1.18e-07	2.21e-07	2.3e-07	0	7.4e-07	2.02e-07	3.43e-07	1.61e-06	1.58e-06	3.66e-07	2.77e-07	5.18e-06	6.7e-07	9.48e-06	8.79e-07
d__Bacteria|p__Bacteroidota|c__Bacteroidia|o__Bacteroidales|f__Muribaculaceae|g__CAG-873|s__MGYG-HGUT-00448	4.15e-06	2.64e-06	2.28e-06	5.31e-07	0	0	0	9.19e-07	1.3e-07	1.66e-06	1.25e-06	0	6.55e-07	0	4.45e-07	2.4e-06	2e-05	5.86e-07	1.46e-05	7.63e-06
d__Bacteria|p__Bacteroidota|c__Bacteroidia|o__Bacteroidales|f__Muribaculaceae|g__CAG-873|s__MGYG-HGUT-00619	0	0	1.33e-06	0	0	4.93e-06	6.95e-07	2.07e-06	0	8.42e-07	2.62e-07	0	2.81e-07	0	2.62e-07	2.08e-05	6.9e-07	5.3e-07	7.26e-06	5.34e-07
d__Bacteria|p__Bacteroidota|c__Bacteroidia|o__Bacteroidales|f__Muribaculaceae|g__CAG-873|s__MGYG-HGUT-00673	1.28e-07	2.25e-07	5.78e-07	3.14e-07	0	7.31e-07	2.84e-07	0	0	1.28e-07	3.63e-07	2.38e-06	2.81e-07	3.82e-06	1.94e-06	2.28e-06	0	1.67e-06	2.12e-07	0
d__Bacteria|p__Bacteroidota|c__Bacteroidia|o__Bacteroidales|f__Muribaculaceae|g__CAG-873|s__MGYG-HGUT-01083	1.13e-05	3.27e-05	7.14e-07	1.56e-05	1.21e-06	5.28e-06	1.2e-06	1.25e-06	8.25e-05	7.4e-07	3.75e-06	1.5e-05	3.09e-06	1.08e-05	1.52e-05	1.32e-06	0	8.12e-06	2.75e-06	3.45e-07
d__Bacteria|p__Bacteroidota|c__Bacteroidia|o__Bacteroidales|f__Muribaculaceae|g__CAG-873|s__MGYG-HGUT-01242	1.61e-05	1.99e-05	3.74e-07	6.42e-06	4.47e-06	3.7e-06	3.48e-07	6.96e-06	5.47e-07	1.76e-06	9.48e-07	5.39e-07	2.26e-05	1.76e-07	2.59e-06	1.25e-05	0	1.81e-06	1.73e-06	5.97e-07
d__Bacteria|p__Bacteroidota|c__Bacteroidia|o__Bacteroidales|f__Muribaculaceae|g__CAG-873|s__MGYG-HGUT-01666	5.35e-07	7.49e-07	5.51e-06	1.23e-06	0	1.96e-06	3.79e-07	3.94e-07	1.47e-05	5.51e-06	4.84e-07	6.13e-07	5.92e-06	0	1.62e-06	6.25e-06	1.44e-06	6.22e-06	4.02e-07	8.48e-07
d__Bacteria|p__Bacteroidota|c__Bacteroidia|o__Bacteroidales|f__Muribaculaceae|g__CAG-873|s__MGYG-HGUT-01867	3.43e-07	4.49e-07	4.15e-06	1.45e-07	0	1.79e-06	0	4.96e-06	0	1.56e-06	2.42e-07	5.88e-07	6.08e-07	2.85e-07	1.49e-06	8.31e-07	3.45e-07	1.81e-06	4.65e-07	9.42e-07
d__Bacteria|p__Bacteroidota|c__Bacteroidia|o__Bacteroidales|f__Muribaculaceae|g__CAG-873|s__MGYG-HGUT-01951	1.18e-05	1e-05	2.69e-06	2.58e-06	4.5e-07	4.53e-06	2.21e-07	9.85e-07	6.25e-07	9.44e-07	1.37e-06	1.89e-06	1.08e-06	1.78e-06	8.06e-06	2.65e-06	5.71e-06	7.62e-06	1.13e-05	2.45e-06
d__Bacteria|p__Bacteroidota|c__Bacteroidia|o__Bacteroidales|f__Muribaculaceae|g__CAG-873|s__MGYG-HGUT-02064	0	0	7.82e-07	3.81e-06	0	8.49e-06	0	3.28e-06	2.08e-06	9.62e-06	1.81e-07	9.88e-06	1.29e-06	2.17e-05	1.41e-06	1.57e-06	1.88e-07	1.34e-06	1.28e-05	6.5e-06
d__Bacteria|p__Bacteroidota|c__Bacteroidia|o__Bacteroidales|f__Muribaculaceae|g__CAG-873|s__MGYG-HGUT-02225	3.36e-06	2.72e-06	1.26e-06	1.09e-06	5.62e-07	3.21e-06	0	1.61e-06	0	7.4e-07	4.44e-07	2.94e-07	1.07e-05	2.63e-07	4.71e-07	4.62e-07	0	4.18e-07	1.31e-06	4.71e-07
d__Bacteria|p__Bacteroidota|c__Bacteroidia|o__Bacteroidales|f__Muribaculaceae|g__CAG-873|s__MGYG-HGUT-02606	1.71e-07	1.12e-07	3.54e-06	0	3.09e-07	5.66e-07	0	4.1e-06	1.82e-07	7.14e-06	3.63e-07	3.68e-07	2.81e-07	6.59e-07	6.72e-05	1.42e-05	1.88e-07	0.000165959	1.48e-07	0
d__Bacteria|p__Bacteroidota|c__Bacteroidia|o__Bacteroidales|f__Muribaculaceae|g__CAG-873|s__MGYG-HGUT-02721	4.03e-06	3.2e-06	5.78e-07	0	0	1.37e-06	1.52e-05	0	0	3.34e-06	1.15e-06	1.72e-07	2.81e-07	0	1.2e-06	1.04e-06	8.82e-06	1.9e-06	6.75e-06	4.62e-06
d__Bacteria|p__Bacteroidota|c__Bacteroidia|o__Bacteroidales|f__Muribaculaceae|g__CAG-873|s__MGYG-HGUT-02875	3.64e-07	2.81e-07	2.38e-07	1.21e-07	2.25e-07	4.95e-07	0	9.85e-07	1.3e-07	1.79e-07	1.41e-07	0	0	1.1e-07	0	5.49e-06	0	4.74e-07	1.27e-07	0
d__Bacteria|p__Bacteroidota|c__Bacteroidia|o__Bacteroidales|f__Muribaculaceae|g__CAG-873|s__MGYG-HGUT-03102	8.42e-05	4.74e-05	3.77e-06	1.23e-05	1.36e-05	2.56e-05	2.21e-07	1.56e-05	9.83e-05	2.08e-05	1.03e-05	7.06e-06	6.84e-05	5.16e-06	3.56e-06	2.58e-05	7.22e-07	2.32e-06	1.69e-06	1.48e-06
d__Bacteria|p__Bacteroidota|c__Bacteroidia|o__Bacteroidales|f__Muribaculaceae|g__CAG-873|s__MGYG-HGUT-03200	1.86e-06	6.74e-07	2.24e-06	4.83e-07	1.29e-06	3.82e-06	4.42e-07	1.58e-06	1.3e-07	3.57e-07	1.77e-06	4.41e-07	8.42e-07	8.56e-07	8.9e-07	5.54e-07	3.77e-07	1.12e-06	1.35e-06	5.34e-07
d__Bacteria|p__Bacteroidota|c__Bacteroidia|o__Bacteroidales|f__Muribaculaceae|g__CAG-873|s__MGYG-HGUT-03201	8.99e-07	9.74e-07	7.48e-07	2.65e-07	1.69e-07	1.18e-06	0	1.97e-07	0	9.95e-07	7.66e-07	2.21e-07	2.34e-07	1.54e-07	7.85e-07	3.55e-06	3.14e-07	1.12e-06	8.88e-07	1.88e-06
d__Bacteria|p__Bacteroidota|c__Bacteroidia|o__Bacteroidales|f__Muribaculaceae|g__CAG-873|s__MGYG-HGUT-03256	3.02e-06	1.54e-06	1.11e-05	7.24e-07	0	1.7e-06	6.32e-07	1.25e-06	9.37e-07	8.1e-05	6.45e-07	1.1e-06	3.04e-07	7.9e-07	1.88e-06	6e-07	1.63e-05	4.99e-06	2.75e-06	1.48e-06
d__Bacteria|p__Bacteroidota|c__Bacteroidia|o__Bacteroidales|f__Muribaculaceae|g__CAG-873|s__MGYG-HGUT-03429	0	9.36e-08	0	0	0	7e-06	0	1.28e-05	0	3.75e-06	3.43e-07	0	2.34e-07	0	2.88e-07	1.15e-07	0	4.18e-07	1.27e-07	2.51e-07
d__Bacteria|p__Bacteroidota|c__Bacteroidia|o__Bacteroidales|f__Muribaculaceae|g__CAG-873|s__MGYG-HGUT-03618	0	2.25e-07	0	2.65e-07	5.06e-07	0	3.16e-07	2.3e-07	0	0	4.64e-07	1.96e-07	5.38e-07	0	3.93e-07	2.08e-07	7.22e-07	8.93e-07	1.69e-07	3.77e-07
d__Bacteria|p__Bacteroidota|c__Bacteroidia|o__Bacteroidales|f__Muribaculaceae|g__CAG-873|s__MGYG-HGUT-04026	0	0	2.04e-07	0	0	0	2.21e-07	3.68e-06	0	6.89e-07	3.63e-07	1.13e-06	2.34e-07	8.78e-07	3.14e-06	7.48e-06	0	3.35e-06	2.07e-06	1.19e-06
d__Bacteria|p__Bacteroidota|c__Bacteroidia|o__Bacteroidales|f__Muribaculaceae|g__CAG-873|s__MGYG-HGUT-04166	3.92e-06	4.51e-06	1.12e-06	1.69e-07	0	3.77e-07	8.53e-07	1.21e-06	1.82e-07	2.76e-05	1.41e-07	5.64e-07	3.28e-07	1.45e-06	3.27e-06	1.62e-07	1.95e-06	3.65e-06	7.23e-06	1.68e-05
d__Bacteria|p__Bacteroidota|c__Bacteroidia|o__Bacteroidales|f__Muribaculaceae|g__CAG-873|s__MGYG-HGUT-04213	3.85e-07	3.75e-07	3.67e-06	0	0	0	0	2.95e-07	0	0	2.42e-07	0	2.11e-07	0	4.45e-07	1.15e-06	0	1.56e-06	7.83e-07	2.2e-07
d__Bacteria|p__Bacteroidota|c__Bacteroidia|o__Bacteroidales|f__Muribaculaceae|g__CAG-873|s__MGYG-HGUT-04219	1.88e-06	1.59e-06	3.06e-07	1.93e-07	0	0	1.74e-06	0	0	2.22e-06	1.41e-07	0	1.87e-07	0	2.67e-06	6.69e-07	0	2.12e-06	6.56e-07	3.14e-07
d__Bacteria|p__Bacteroidota|c__Bacteroidia|o__Bacteroidales|f__Muribaculaceae|g__CAG-873|s__MGYG-HGUT-04428	6.45e-06	8.09e-06	1.16e-06	8.5e-06	2.25e-07	7.78e-07	2.53e-07	6.57e-07	8.59e-07	2.55e-06	9.07e-07	7.11e-07	1.5e-06	2e-06	6.78e-06	1.48e-06	2.6e-06	8.84e-06	2.64e-06	6.59e-07
d__Bacteria|p__Bacteroidota|c__Bacteroidia|o__Bacteroidales|f__Muribaculaceae|g__CAG-873|s__MGYG-HGUT-04441	1.71e-07	0	1.42e-05	1.69e-07	0	6.84e-07	0	0	0	8.93e-07	1.41e-07	3.92e-07	0	1.54e-07	1.31e-07	0	0	5.58e-07	1.06e-07	0
d__Bacteria|p__Bacteroidota|c__Bacteroidia|o__Bacteroidales|f__Muribaculaceae|g__CAG-873|s__MGYG-HGUT-04483	7.71e-07	1.09e-06	1.19e-06	7.72e-07	0	4.71e-07	0	8.86e-07	0	1.43e-06	2.42e-07	3.11e-06	7.95e-07	4.68e-06	6.57e-06	5.77e-07	0	1.06e-05	1.27e-07	0
d__Bacteria|p__Bacteroidota|c__Bacteroidia|o__Bacteroidales|f__Muribaculaceae|g__Duncaniella|s__Duncaniella_sp001689425	4.07e-07	5.06e-07	3.88e-06	1.06e-05	3.09e-07	3.91e-06	2.21e-07	1.9e-06	1.09e-06	4.69e-06	6.25e-06	7.85e-07	1.19e-06	1.03e-06	2.11e-05	5.31e-07	8.16e-07	5.17e-05	1.49e-05	7.79e-06
d__Bacteria|p__Bacteroidota|c__Bacteroidia|o__Bacteroidales|f__Muribaculaceae|g__Duncaniella|s__Duncaniella_sp001701225	4.9e-06	3.65e-06	9.18e-07	2.87e-06	2.52e-05	1.18e-06	2.59e-05	0	1.51e-06	2.22e-06	6.05e-07	1.64e-06	8.87e-06	2.15e-06	1.54e-06	3.69e-07	4.55e-06	1.76e-06	1.31e-06	1.07e-06
d__Bacteria|p__Bacteroidota|c__Bacteroidia|o__Bacteroidales|f__Muribaculaceae|g__Duncaniella|s__MGYG-HGUT-00825	2.33e-06	1.89e-06	5.05e-05	1.93e-07	0	4.71e-07	0	2.82e-06	2.08e-07	2.03e-05	2.98e-06	4.41e-07	1.17e-07	2.85e-07	8.64e-07	1.2e-06	0	2.82e-06	4.23e-07	2.51e-07
d__Bacteria|p__Bacteroidota|c__Bacteroidia|o__Bacteroidales|f__Muribaculaceae|g__Duncaniella|s__MGYG-HGUT-01640	3.62e-06	6.41e-06	9.96e-06	9.58e-06	4.78e-07	5.87e-06	2.84e-07	1.18e-06	1.46e-06	2.77e-05	4.88e-06	7.5e-06	2.81e-06	1.23e-05	6.52e-06	1.71e-06	4.3e-06	1.06e-05	1.29e-05	3.99e-06
d__Bacteria|p__Bacteroidota|c__Bacteroidia|o__Bacteroidales|f__Muribaculaceae|g__Duncaniella|s__MGYG-HGUT-03199	9.21e-07	1.22e-06	1.33e-06	6.76e-07	6.19e-07	7.54e-07	1.07e-06	1.15e-06	4.69e-07	9.19e-07	1.01e-06	1.32e-06	1.1e-06	9.88e-07	7.85e-07	7.62e-07	1.04e-06	1.42e-06	1.16e-06	1.16e-06
d__Bacteria|p__Bacteroidota|c__Bacteroidia|o__Bacteroidales|f__Muribaculaceae|g__Duncaniella|s__MGYG-HGUT-03277	1.01e-06	7.12e-07	2.14e-06	8.21e-07	1.69e-07	2.22e-06	5.03e-06	8.54e-07	2.86e-07	3.8e-06	6.65e-07	1.23e-07	1.15e-06	2.63e-07	5.57e-06	1.78e-06	1.1e-06	7.87e-06	9.1e-07	9.42e-07
d__Bacteria|p__Bacteroidota|c__Bacteroidia|o__Bacteroidales|f__Muribaculaceae|g__K10|s__K10_sp001689515	9.64e-07	5.81e-07	4.42e-06	0	0	5.46e-05	7.12e-05	2.13e-06	0	1.05e-05	1.61e-07	1.72e-07	0	1.1e-07	3.93e-07	1.85e-07	5.49e-06	1.73e-06	4.65e-07	3.14e-07
d__Bacteria|p__Bacteroidota|c__Bacteroidia|o__Bacteroidales|f__Muribaculaceae|g__K10|s__K10_sp001941205	3.68e-06	7.66e-06	8.67e-06	7.72e-07	3.15e-06	3.89e-06	1.54e-05	7.32e-06	3.77e-06	5.36e-06	1.63e-06	3.52e-05	6.08e-07	0.000102091	1.64e-05	1.32e-05	5.55e-06	1.88e-05	2.86e-06	1.88e-06
d__Bacteria|p__Bacteroidota|c__Bacteroidia|o__Bacteroidales|f__Muribaculaceae|g__K10|s__MGYG-HGUT-03177	1.01e-06	1.55e-06	4.76e-07	1.28e-06	2.81e-07	0	1.58e-07	3.32e-06	4.16e-07	1.53e-07	2.02e-07	0	0	1.54e-07	7.33e-07	3.53e-06	0	1.48e-06	7.83e-07	3.77e-07
d__Bacteria|p__Bacteroidota|c__Bacteroidia|o__Bacteroidales|f__Muribaculaceae|g__K10|s__MGYG-HGUT-04255	2.55e-06	1.85e-06	1.03e-05	1.21e-07	0	1.23e-06	0	0	5.99e-07	1.94e-06	2.02e-07	4.41e-07	1.17e-07	1.76e-07	6.02e-07	3.46e-07	4.39e-07	3.01e-06	7.19e-07	2.51e-07
d__Bacteria|p__Bacteroidota|c__Bacteroidia|o__Bacteroidales|f__Muribaculaceae|g__MGYG-HGUT-00824|s__MGYG-HGUT-00824	2.87e-06	2.14e-06	2.72e-06	1.52e-06	7.59e-07	3.3e-07	5.06e-07	6.57e-07	3.12e-07	6.63e-07	1.98e-06	2.82e-06	1.71e-06	1.56e-06	4.16e-06	6.42e-06	1.51e-06	3.96e-06	1.54e-06	2.07e-06
d__Bacteria|p__Bacteroidota|c__Bacteroidia|o__Bacteroidales|f__Muribaculaceae|g__MGYG-HGUT-01871|s__MGYG-HGUT-01871	6.42e-06	7.14e-06	2.24e-06	1.5e-06	2.81e-07	4.13e-06	1.65e-05	1.29e-05	2.79e-06	2.65e-06	7.06e-07	2.5e-06	1.64e-06	5.73e-06	7.43e-06	2.93e-06	2.4e-05	7.28e-06	2.75e-06	1.1e-06
d__Bacteria|p__Bacteroidota|c__Bacteroidia|o__Bacteroidales|f__Muribaculaceae|g__MGYG-HGUT-02176|s__MGYG-HGUT-02176	4.48e-05	4.49e-05	0.000125386	1.24e-05	1.56e-05	4.13e-05	3.87e-05	8.15e-05	1.85e-06	8.02e-05	1.01e-05	4.56e-06	1.38e-05	1.08e-05	5.43e-05	0.000109269	2.6e-05	9.86e-05	1.81e-05	1.22e-05
d__Bacteria|p__Bacteroidota|c__Bacteroidia|o__Bacteroidales|f__Muribaculaceae|g__MGYG-HGUT-02567|s__MGYG-HGUT-02567	1.84e-06	1.44e-06	2.35e-06	1.69e-07	0	7.07e-07	1.58e-07	6.57e-07	1.24e-05	6.79e-06	2.62e-07	1.03e-06	1.29e-06	1.73e-06	1.54e-06	5.54e-07	1.58e-05	2.43e-06	9.1e-07	5.65e-07
d__Bacteria|p__Bacteroidota|c__Bacteroidia|o__Bacteroidales|f__Muribaculaceae|g__MGYG-HGUT-03204|s__MGYG-HGUT-03204	1.94e-05	1.46e-05	1.06e-05	7.51e-06	6.78e-06	8.63e-06	7.96e-06	1.08e-05	9.11e-06	1.2e-05	8.95e-06	8.07e-06	1.03e-05	1.15e-05	1.13e-05	1.09e-05	1.5e-05	1.36e-05	1.33e-05	1.3e-05
d__Bacteria|p__Bacteroidota|c__Bacteroidia|o__Bacteroidales|f__Muribaculaceae|g__MGYG-HGUT-03270|s__MGYG-HGUT-03270	3.02e-05	2.6e-05	6.93e-05	3.76e-06	1.77e-06	3.85e-05	9.67e-05	1.19e-05	3.93e-06	2.5e-05	3.49e-06	4.66e-06	1.46e-05	1.34e-05	4.04e-05	2.51e-05	3.52e-05	1.86e-05	1.92e-05	2.12e-05
d__Bacteria|p__Bacteroidota|c__Bacteroidia|o__Bacteroidales|f__Muribaculaceae|g__MGYG-HGUT-03424|s__MGYG-HGUT-03424	0	0	1.5e-05	5.29e-06	0	9.22e-06	5.69e-06	7.05e-05	0	1.24e-05	4.23e-07	2.21e-07	3.6e-06	2.2e-07	2.25e-06	7.08e-06	2.26e-06	2.06e-06	2.75e-07	0
d__Bacteria|p__Bacteroidota|c__Bacteroidia|o__Bacteroidales|f__Muribaculaceae|g__MGYG-HGUT-03498|s__MGYG-HGUT-03498	2.57e-07	1.87e-07	1.36e-06	2.29e-06	1.69e-07	6.37e-07	2.84e-07	5.25e-07	5.21e-07	1.53e-06	3.23e-07	1.35e-06	9.12e-07	1.47e-06	3.4e-07	2.45e-06	3.14e-07	3.63e-07	1.44e-06	5.02e-07
d__Bacteria|p__Bacteroidota|c__Bacteroidia|o__Bacteroidales|f__Muribaculaceae|g__MGYG-HGUT-03533|s__MGYG-HGUT-03533	3.11e-06	2.96e-06	1.7e-07	4.34e-07	2.81e-07	1.67e-06	0	3.28e-07	9.89e-07	7.12e-06	0	0	1.4e-07	3.51e-07	4.08e-06	2.21e-05	5.33e-07	2.82e-06	7.61e-07	1.63e-06
d__Bacteria|p__Bacteroidota|c__Bacteroidia|o__Bacteroidales|f__Muribaculaceae|g__MGYG-HGUT-04042|s__MGYG-HGUT-04042	0	0	6.12e-07	0	0	0	5.06e-07	0	3.38e-07	9.44e-07	0	5.39e-07	0	4.39e-07	3.66e-07	0	0	1.03e-06	0	0
d__Bacteria|p__Bacteroidota|c__Bacteroidia|o__Bacteroidales|f__Muribaculaceae|g__Muribaculum|s__Muribaculum_intestinale	1.72e-05	1.81e-05	7.59e-05	6.69e-06	1.41e-07	0.000266552	5.88e-06	5.15e-06	5.13e-06	0.000287596	2.16e-06	7.04e-06	3.11e-06	7.29e-06	1.45e-05	4.32e-06	2.45e-05	1.7e-05	7.09e-06	2.89e-06
d__Bacteria|p__Bacteroidota|c__Bacteroidia|o__Bacteroidales|f__Muribaculaceae|g__Muribaculum|s__Muribaculum_sp001701195	3.98e-06	2.77e-06	1.9e-06	2.29e-06	1.55e-06	4.83e-06	2.31e-06	1.9e-06	1.38e-06	2.37e-06	2.34e-06	1.91e-06	3.14e-06	3.2e-06	4.13e-06	5.26e-06	4.61e-06	4.49e-06	2.9e-06	3.08e-06
d__Bacteria|p__Bacteroidota|c__Bacteroidia|o__Bacteroidales|f__Muribaculaceae|g__Muribaculum|s__Muribaculum_sp002358615	3.84e-05	4.74e-05	4.13e-05	1.3e-05	4.78e-07	1.21e-05	2.66e-05	8.04e-06	1.46e-05	2.69e-05	6.41e-06	3.88e-05	3.84e-06	4.89e-05	3.51e-05	1.71e-05	6.5e-05	3.66e-05	1.83e-05	6.5e-06
d__Bacteria|p__Bacteroidota|c__Bacteroidia|o__Bacteroidales|f__Muribaculaceae|g__Muribaculum|s__Muribaculum_sp002473395	3.68e-06	3.95e-06	3.74e-07	5.31e-07	1.41e-07	6.2e-06	6.26e-06	5.25e-07	1.07e-06	1.12e-06	9.07e-07	1.89e-06	2.27e-06	3.93e-06	5.23e-07	1.36e-06	1.63e-05	5.86e-07	1.33e-06	9.42e-07
d__Bacteria|p__Bacteroidota|c__Bacteroidia|o__Bacteroidales|f__Muribaculaceae|g__Muribaculum|s__Muribaculum_sp002492595	8.78e-07	6.74e-07	1.36e-05	1.93e-07	0	1.34e-06	4.11e-07	7.26e-06	0	3.32e-06	3.83e-07	5.39e-07	4.21e-07	9.44e-07	1.81e-06	6e-06	4.86e-06	4.18e-06	2.37e-06	1.04e-06
d__Bacteria|p__Bacteroidota|c__Bacteroidia|o__Bacteroidales|f__Muribaculaceae|g__Muribaculum|s__Muribaculum_sp003150235	8.93e-06	8.99e-06	1.9e-06	9.17e-07	1.41e-07	9.31e-06	2.53e-06	4.27e-07	1.25e-06	1.53e-05	6.05e-07	2.7e-07	1.73e-06	1.32e-07	3.17e-06	1.64e-06	6.97e-06	3.77e-06	4.76e-06	3.52e-06
d__Bacteria|p__Bacteroidota|c__Bacteroidia|o__Bacteroidales|f__Muribaculaceae|g__Paramuribaculum|s__MGYG-HGUT-01667	1.24e-06	7.12e-07	1.77e-06	0	0	7.31e-07	0	0	0	5.36e-07	2.82e-07	9.07e-07	1.64e-07	9e-07	1.67e-06	9.92e-07	4.08e-06	2.45e-06	1.57e-06	5.65e-07
d__Bacteria|p__Bacteroidota|c__Bacteroidia|o__Bacteroidales|f__Muribaculaceae|g__Paramuribaculum|s__MGYG-HGUT-01682	1.33e-06	1.44e-06	1.7e-07	2.9e-07	0	8.02e-07	3.82e-06	9.19e-07	9.11e-07	8.16e-07	2.14e-06	1.52e-06	9.59e-07	5.2e-06	9.68e-07	5.08e-07	1.54e-06	7.62e-06	2.67e-06	8.16e-07
d__Bacteria|p__Bacteroidota|c__Bacteroidia|o__Bacteroidales|f__Muribaculaceae|g__Paramuribaculum|s__MGYG-HGUT-01775	9.42e-07	1.39e-06	3.13e-06	2.9e-07	2.49e-05	4.95e-07	2.53e-07	4.92e-07	1.3e-07	5.1e-07	2.22e-07	9.81e-07	3.51e-07	2e-06	3.79e-06	8.31e-07	6.49e-06	4.99e-06	9.1e-07	3.77e-07
d__Bacteria|p__Bacteroidota|c__Bacteroidia|o__Bacteroidales|f__Muribaculaceae|g__Paramuribaculum|s__MGYG-HGUT-01929	4.82e-06	1.76e-06	1.84e-06	8.21e-07	7.31e-07	1.91e-05	1.41e-05	6.4e-05	2.19e-06	8.78e-06	4.38e-06	4.71e-06	3.16e-05	1.35e-05	2.38e-06	7.62e-07	1.38e-05	4.41e-06	3.45e-05	4.23e-05
d__Bacteria|p__Bacteroidota|c__Bacteroidia|o__Bacteroidales|f__Muribaculaceae|g__Paramuribaculum|s__MGYG-HGUT-03194	5.35e-07	2.43e-07	2.04e-07	2.9e-07	1.1e-06	7.07e-07	4.11e-07	0	0	1.28e-07	2.62e-07	3.68e-07	1.33e-06	3.51e-07	1.94e-06	3.23e-07	1.76e-06	1.48e-05	2.96e-07	4.08e-07
d__Bacteria|p__Bacteroidota|c__Bacteroidia|o__Bacteroidales|f__Muribaculaceae|g__Paramuribaculum|s__MGYG-HGUT-03198	4.07e-06	3.13e-06	7.14e-06	9.75e-06	2.39e-06	2.62e-06	3.07e-06	7.22e-06	2.52e-06	6.99e-06	1.49e-06	1.64e-06	1.5e-06	3.2e-06	4.97e-06	4.02e-06	3.58e-06	5.97e-06	2.94e-06	3.23e-06
d__Bacteria|p__Bacteroidota|c__Bacteroidia|o__Bacteroidales|f__Muribaculaceae|g__Paramuribaculum|s__MGYG-HGUT-03856	1.28e-07	1.69e-07	3.06e-07	1.21e-07	0	1.84e-06	0	1.64e-07	0	4.59e-07	1.41e-07	3.68e-07	2.81e-07	1.32e-07	6.54e-07	1.5e-06	0	3.29e-06	4.23e-07	4.4e-07
d__Bacteria|p__Bacteroidota|c__Bacteroidia|o__Bacteroidales|f__Muribaculaceae|g__Paramuribaculum|s__MGYG-HGUT-04636	0	2.43e-07	1.29e-06	0	0	1.77e-06	3.89e-06	1.97e-07	1.82e-07	2.04e-07	2.42e-07	5.88e-07	7.95e-07	5.93e-07	8.9e-07	5.54e-07	0	3.49e-06	3e-06	1.88e-07
d__Bacteria|p__Bacteroidota|c__Bacteroidia|o__Bacteroidales|f__Muribaculaceae|g__Paramuribaculum|s__Paramuribaculum_sp000431155	7.37e-06	1.03e-05	4.65e-05	7.72e-07	0	1.53e-06	6.42e-06	9.25e-05	1.64e-06	3.71e-05	8.87e-07	1.03e-06	3.93e-06	1.38e-06	1.16e-05	2.54e-06	1.51e-05	6.76e-05	5.67e-06	2.92e-06
d__Bacteria|p__Bacteroidota|c__Bacteroidia|o__Bacteroidales|f__Muribaculaceae|g__Paramuribaculum|s__Paramuribaculum_sp001689535	4.2e-06	2.68e-06	2.01e-06	1.38e-06	0	1.56e-06	3.44e-06	0	1.2e-06	5.87e-07	6.05e-07	6.62e-07	7.49e-07	5.93e-07	1.52e-05	2.68e-06	0	1.68e-05	5.08e-06	2.14e-06
d__Bacteria|p__Bacteroidota|c__Bacteroidia|o__Bacteroidales|f__Muribaculaceae|g__UBA3263|s__MGYG-HGUT-03202	1.5e-07	1.69e-07	0	1.45e-07	1.97e-07	7.31e-07	0	0	7.55e-06	3.83e-07	2.02e-07	7.35e-07	7.72e-07	2.85e-07	6.02e-07	3.92e-07	0	9.48e-07	1.48e-07	2.83e-07
d__Bacteria|p__Bacteroidota|c__Bacteroidia|o__Bacteroidales|f__Muribaculaceae|g__UBA3263|s__MGYG-HGUT-04432	2.36e-07	1.03e-06	1.53e-06	6.03e-07	0	4.9e-06	4.74e-07	1.48e-06	0	5.1e-07	6.05e-07	1.52e-06	1.75e-06	2.13e-06	1.99e-06	2.08e-06	3.23e-06	3.99e-06	4.65e-07	0
d__Bacteria|p__Bacteroidota|c__Bacteroidia|o__Bacteroidales|f__Muribaculaceae|g__UBA7173_A|s__MGYG-HGUT-01839	1.2e-06	1.16e-06	0	8.93e-07	5.62e-07	0	4.74e-07	1.97e-07	0	1.12e-06	2.42e-07	2.82e-06	2.57e-07	4.19e-06	8.37e-07	4.98e-06	0	2.85e-06	7.83e-07	1.13e-06
d__Bacteria|p__Bacteroidota|c__Bacteroidia|o__Bacteroidales|f__Muribaculaceae|g__UBA7173_A|s__MGYG-HGUT-03492	4.71e-07	1.35e-06	0	1.93e-07	0	0	0	2.95e-07	0	5.18e-06	1.21e-07	2.7e-07	4.33e-06	1.54e-07	3.14e-07	2.15e-06	2.04e-06	2.51e-07	1.71e-06	1.07e-06
d__Bacteria|p__Bacteroidota|c__Bacteroidia|o__Bacteroidales|f__Muribaculaceae|g__UBA7173_A|s__UBA7173_A_sp001915385	4.71e-07	9.74e-07	1.63e-06	0	0	1.51e-06	2.53e-07	1.09e-05	1.04e-06	5.26e-06	2.62e-07	1.2e-06	6.32e-07	1.25e-06	1.65e-06	1.52e-06	3.45e-07	4.49e-06	6.41e-06	2.17e-06
d__Bacteria|p__Bacteroidota|c__Bacteroidia|o__Bacteroidales|f__Muribaculaceae|g__UBA7173|s__MGYG-HGUT-00353	3.19e-06	2.34e-06	4.42e-07	6.52e-07	0	7.78e-07	3.48e-07	3.28e-07	7.29e-07	1.45e-06	7.26e-07	5.39e-07	7.49e-07	2.77e-06	9.42e-07	1.62e-07	4.24e-06	5.38e-06	4.02e-07	9.11e-07
d__Bacteria|p__Bacteroidota|c__Bacteroidia|o__Bacteroidales|f__Muribaculaceae|g__UBA7173|s__MGYG-HGUT-00400	1.55e-05	1.91e-05	6.19e-06	5.94e-06	5.34e-07	2.19e-05	1.11e-06	2.07e-06	3.64e-07	5.17e-05	6.86e-07	3.26e-06	1.12e-06	5.36e-06	1.72e-05	3.05e-06	0.000304574	3.16e-05	9.03e-05	2.6e-05
d__Bacteria|p__Bacteroidota|c__Bacteroidia|o__Bacteroidales|f__Muribaculaceae|g__UBA7173|s__MGYG-HGUT-00667	6.72e-06	6.12e-06	1.24e-05	2.46e-06	0	1.44e-05	3.1e-06	4.34e-05	1.65e-05	2.19e-05	1.61e-06	1.34e-05	3.74e-06	2.85e-05	7.27e-06	2.54e-06	5.46e-06	8.56e-06	4.44e-06	1.7e-06
d__Bacteria|p__Bacteroidota|c__Bacteroidia|o__Bacteroidales|f__Muribaculaceae|g__UBA7173|s__MGYG-HGUT-00851	3.19e-06	5.66e-06	3.5e-06	1.98e-06	3.15e-06	2.9e-06	6.38e-06	1.9e-06	1.41e-06	1.3e-06	2.6e-06	2.41e-05	1.05e-06	1.69e-05	4.92e-06	1.93e-05	6.56e-06	4.32e-06	4.91e-05	4.03e-05
d__Bacteria|p__Bacteroidota|c__Bacteroidia|o__Bacteroidales|f__Muribaculaceae|g__UBA7173|s__MGYG-HGUT-00872	5.31e-06	6.2e-06	1.67e-06	2.03e-06	1.69e-07	2.69e-06	2.02e-06	1.67e-06	7.29e-07	1.07e-06	5.65e-07	7.85e-07	1.45e-06	1.91e-06	9.42e-07	1.62e-06	5.05e-06	2.15e-06	2.96e-06	1.13e-06
d__Bacteria|p__Bacteroidota|c__Bacteroidia|o__Bacteroidales|f__Muribaculaceae|g__UBA7173|s__MGYG-HGUT-01644	0.000180117	0.000145502	1.71e-05	1.86e-06	2.53e-07	3.76e-05	1.01e-06	3.58e-06	4.35e-06	7.04e-06	3.9e-05	5.74e-06	1.68e-06	1.28e-05	1.7e-05	1.89e-05	3.04e-06	2.35e-05	4.53e-05	1.87e-05
d__Bacteria|p__Bacteroidota|c__Bacteroidia|o__Bacteroidales|f__Muribaculaceae|g__UBA7173|s__MGYG-HGUT-01885	0	3.93e-07	5.44e-07	0	2.25e-07	2.83e-06	0	2.46e-05	0	9.95e-07	0	1.25e-06	2.57e-07	1.16e-06	2.62e-07	3.72e-06	0	9.21e-07	1.27e-07	2.2e-07
d__Bacteria|p__Bacteroidota|c__Bacteroidia|o__Bacteroidales|f__Muribaculaceae|g__UBA7173|s__MGYG-HGUT-04043	0	9.36e-08	3.74e-07	0	0	0	0	0	0	0	0	3.43e-07	3.74e-07	2.2e-07	2.88e-07	0	0	3.35e-07	1.48e-07	2.83e-07
d__Bacteria|p__Bacteroidota|c__Bacteroidia|o__Bacteroidales|f__Muribaculaceae|g__UBA7173|s__MGYG-HGUT-04365	1.88e-06	6.12e-06	9.18e-07	0	0	1.96e-06	0	4.6e-07	2.6e-07	3.5e-06	3.83e-07	2.72e-06	1.01e-06	1.91e-06	7.07e-07	1.48e-06	1.63e-06	1e-06	2.73e-06	2.1e-06
d__Bacteria|p__Bacteroidota|c__Bacteroidia|o__Bacteroidales|f__Muribaculaceae|g__UBA7173|s__MGYG-HGUT-04605	4e-06	5.56e-06	2.69e-06	2.37e-06	0	4.34e-06	2.21e-07	0	3.12e-07	1.99e-06	1.37e-06	6.37e-07	7.95e-07	5.27e-07	1.83e-06	2.77e-07	5.08e-06	2.68e-06	3.13e-05	1.95e-05
d__Bacteria|p__Bacteroidota|c__Bacteroidia|o__Bacteroidales|f__Muribaculaceae|g__UBA7173|s__UBA7173_sp001701135	4.93e-07	7.3e-07	7.82e-07	2.65e-07	1.69e-07	4.24e-07	1.2e-06	2.3e-07	0	2.04e-07	2.02e-07	7.11e-07	7.72e-07	3.29e-07	2.15e-06	6e-07	8.47e-07	4.18e-06	0	0
d__Bacteria|p__Bacteroidota|c__Bacteroidia|o__Bacteroidales|f__P3|g__UBA1219|s__MGYG-HGUT-03553	4.39e-06	2.64e-06	2.48e-06	1.79e-06	2.08e-06	1.72e-06	1.36e-05	1.97e-06	2.13e-06	2.32e-06	2.44e-06	2.65e-06	3.02e-06	3.07e-06	4.03e-06	3.55e-06	2.95e-06	3.71e-06	5.08e-06	3.42e-06
d__Bacteria|p__Bacteroidota|c__Bacteroidia|o__Bacteroidales|f__P3|g__UBA1711|s__MGYG-HGUT-03649	3.47e-05	2.73e-05	3.58e-05	4.16e-05	1.5e-05	4.1e-05	1.61e-05	2.44e-05	2.08e-05	3.68e-05	3.02e-05	3.08e-05	2.06e-05	3.37e-05	4.46e-05	4.57e-05	2.62e-05	5.16e-05	3.65e-05	4.15e-05
d__Bacteria|p__Bacteroidota|c__Bacteroidia|o__Bacteroidales|f__P3|g__UBA3388|s__MGYG-HGUT-02662	2.36e-07	9.36e-08	9.42e-06	0	0	1.6e-06	0	3.94e-07	1.56e-07	6.12e-07	1.81e-07	8.58e-06	3.51e-07	3.06e-05	2.67e-06	4.8e-06	2.26e-06	1.98e-06	0	0
d__Bacteria|p__Bacteroidota|c__Bacteroidia|o__Bacteroidales|f__P3|g__UBA3388|s__MGYG-HGUT-02664	2.98e-06	2.23e-06	4.28e-06	2.9e-07	0	3.06e-05	3.48e-07	5.38e-06	5.99e-07	1.83e-05	2.62e-07	3.46e-06	1.15e-06	9.37e-06	1.36e-06	1.5e-06	1.83e-05	9.48e-07	1.84e-06	4.4e-07
d__Bacteria|p__Bacteroidota|c__Bacteroidia|o__Bacteroidales|f__P3|g__UBA3388|s__MGYG-HGUT-03565	4.71e-07	5.06e-07	3.06e-06	3.86e-07	1.69e-07	8.49e-07	2.21e-07	1.97e-07	2.08e-07	6.89e-07	1.21e-07	5.88e-07	7.02e-07	3.95e-07	1.23e-06	8.72e-06	1e-06	1.34e-06	3.17e-07	2.83e-07
d__Bacteria|p__Bacteroidota|c__Bacteroidia|o__Bacteroidales|f__P3|g__UBA3388|s__UBA3388_sp002358835	8.87e-06	6.72e-06	2.72e-07	9.41e-07	1.69e-07	1.65e-07	3.79e-07	0	1.3e-07	2.04e-07	2.84e-06	1.1e-06	3.04e-07	1.16e-06	9.94e-07	7.38e-07	2.82e-07	8.93e-07	1.35e-06	1.35e-06
d__Bacteria|p__Bacteroidota|c__Bacteroidia|o__Bacteroidales|f__Paludibacteraceae|g__MGYG-HGUT-03446|s__MGYG-HGUT-03446	1.71e-07	0	3.4e-07	0	0	8.49e-07	0	6.57e-07	0	4.85e-07	1.01e-07	2.21e-07	2.81e-07	2.2e-07	0	5.77e-07	9.35e-06	1.95e-07	1.48e-07	0
d__Bacteria|p__Bacteroidota|c__Bacteroidia|o__Bacteroidales|f__Paludibacteraceae|g__MGYG-HGUT-03511|s__MGYG-HGUT-03511	8.57e-07	9.36e-07	1.77e-06	3.86e-07	7.87e-07	1.18e-06	1.9e-07	2.23e-06	2.34e-07	2.42e-06	2.36e-06	1.18e-06	8.42e-07	1.16e-06	7.59e-07	5.31e-06	1.13e-06	1.87e-06	2.26e-06	1.63e-06
d__Bacteria|p__Bacteroidota|c__Bacteroidia|o__Bacteroidales|f__Paludibacteraceae|g__MGYG-HGUT-03532|s__MGYG-HGUT-03532	1.76e-06	1.84e-06	1.77e-05	7.72e-07	2.25e-07	4.95e-07	0	4.27e-06	5.47e-07	2.22e-06	2.22e-07	2.7e-07	0	1.32e-07	2.36e-07	3.31e-05	1.88e-07	2.23e-07	1.44e-06	4.4e-07
d__Bacteria|p__Bacteroidota|c__Bacteroidia|o__Bacteroidales|f__Paludibacteraceae|g__MGYG-HGUT-03634|s__MGYG-HGUT-03634	1.37e-05	1e-05	1.49e-05	1.25e-05	1.2e-05	1.23e-05	1.55e-05	1.69e-05	1.38e-05	1.64e-05	7.18e-06	7.38e-06	7.37e-06	1.07e-05	1.3e-05	1.19e-05	1.26e-05	1.28e-05	9.67e-06	1.25e-05
d__Bacteria|p__Bacteroidota|c__Bacteroidia|o__Bacteroidales|f__Paludibacteraceae|g__RF16|s__MGYG-HGUT-00305	0	0	1.6e-06	0	0	1.18e-07	3.16e-07	2.63e-07	0	0	0	0	3.04e-07	0	0	4.62e-07	0	1.95e-07	0	0
d__Bacteria|p__Bacteroidota|c__Bacteroidia|o__Bacteroidales|f__Paludibacteraceae|g__RF16|s__MGYG-HGUT-03419	7.5e-07	8.05e-07	7.48e-07	1.45e-07	0	1.41e-07	0	2.63e-07	0	9.19e-07	1.61e-07	1.72e-07	1.64e-07	2.41e-07	1.31e-07	1.62e-07	0	2.79e-07	2.75e-07	3.14e-07
d__Bacteria|p__Bacteroidota|c__Bacteroidia|o__Bacteroidales|f__Paludibacteraceae|g__RF16|s__MGYG-HGUT-03497	0	0	2.38e-07	0	4.5e-07	2.12e-07	0	2.04e-06	0	4.06e-06	0	4.17e-07	1.17e-07	5.93e-07	1.31e-07	1.38e-07	0	0	0	0
d__Bacteria|p__Bacteroidota|c__Bacteroidia|o__Bacteroidales|f__Paludibacteraceae|g__RF16|s__MGYG-HGUT-03633	0	1.69e-07	2.45e-06	1.45e-07	0	3.54e-07	0	6.17e-06	2.86e-07	1.79e-07	1.21e-07	1.23e-07	1.87e-07	1.1e-07	0	1.38e-07	0	1.95e-07	0	1.57e-07
d__Bacteria|p__Bacteroidota|c__Bacteroidia|o__Bacteroidales|f__Paludibacteraceae|g__RF16|s__MGYG-HGUT-03651	8.14e-07	7.3e-07	1.11e-05	0	0	1.89e-07	6.54e-06	3.94e-07	2.32e-06	3.32e-07	1.61e-07	6.86e-07	1.4e-07	6.8e-07	2.62e-07	3.69e-07	1.6e-06	3.07e-07	0	0
d__Bacteria|p__Bacteroidota|c__Bacteroidia|o__Bacteroidales|f__Paludibacteraceae|g__RF16|s__MGYG-HGUT-04569	3.85e-07	1.5e-07	9.21e-06	3.38e-07	0	1.11e-06	6.95e-07	1.81e-06	0	5.31e-06	0	0	1.17e-07	0	6.54e-07	1.27e-06	2.89e-06	6.42e-07	3.17e-07	1.88e-07
d__Bacteria|p__Bacteroidota|c__Bacteroidia|o__Bacteroidales|f__Paludibacteraceae|g__UBA1181|s__MGYG-HGUT-03546	2.81e-06	3.02e-06	1.39e-06	1.81e-06	1.32e-06	2.05e-06	1.11e-05	5.25e-07	1.51e-06	5.79e-06	6.65e-07	9.07e-07	2.48e-06	2.92e-06	1.39e-05	9.92e-07	9.35e-06	4.6e-06	6.2e-06	1.98e-06
d__Bacteria|p__Bacteroidota|c__Bacteroidia|o__Bacteroidales|f__Porphyromonadaceae|g__Porphyromonas|s__MGYG-HGUT-00763	0	0	0	6.52e-07	0	1.18e-07	0	0	4.61e-06	0	1.96e-06	0	2.34e-07	1.32e-07	7.69e-06	0	0	4.46e-07	4.87e-07	0
d__Bacteria|p__Bacteroidota|c__Bacteroidia|o__Bacteroidales|f__Porphyromonadaceae|g__Porphyromonas|s__MGYG-HGUT-00764	0	9.36e-08	0	2.58e-06	0	1.65e-07	7.33e-06	0	1.51e-06	6.89e-07	6.84e-06	2.62e-06	8.42e-07	3.53e-06	0.00010446	0	4.08e-07	1.26e-05	1.21e-06	0
d__Bacteria|p__Bacteroidota|c__Bacteroidia|o__Bacteroidales|f__Porphyromonadaceae|g__Porphyromonas|s__MGYG-HGUT-00873	5.05e-06	4.35e-06	3.13e-06	1.16e-06	0	2.83e-07	0	0	1.09e-06	0	3.25e-06	0	1.45e-06	0	2.3e-05	1.15e-07	0	1.34e-06	1.78e-06	4.71e-07
d__Bacteria|p__Bacteroidota|c__Bacteroidia|o__Bacteroidales|f__Porphyromonadaceae|g__Porphyromonas|s__MGYG-HGUT-01012	1.95e-06	3.78e-06	1.29e-06	3.86e-07	0	7.31e-07	0	0	1.04e-06	9.11e-06	1.63e-06	2.94e-07	6.53e-06	3.29e-07	1.8e-05	1.15e-07	1.1e-06	9.21e-07	2.21e-05	1.24e-05
d__Bacteria|p__Bacteroidota|c__Bacteroidia|o__Bacteroidales|f__Porphyromonadaceae|g__Porphyromonas|s__MGYG-HGUT-01211	0	0	0	8.21e-07	0	0	3.16e-07	1.97e-07	1.54e-06	7.91e-07	2.58e-06	4.9e-07	1.87e-07	2.79e-06	0.000125446	3.23e-07	0	3.85e-06	9.5e-06	8.48e-07
d__Bacteria|p__Bacteroidota|c__Bacteroidia|o__Bacteroidales|f__Porphyromonadaceae|g__Porphyromonas|s__MGYG-HGUT-02205	3.21e-07	3.18e-07	0	5.79e-07	0	6.13e-07	0	0	1.43e-06	0	4.46e-06	1.47e-07	1.38e-06	0	1.77e-05	0	3.45e-07	9.48e-07	1.27e-06	5.02e-07
d__Bacteria|p__Bacteroidota|c__Bacteroidia|o__Bacteroidales|f__Porphyromonadaceae|g__Porphyromonas|s__MGYG-HGUT-02784	0	0	2.65e-06	9.65e-06	8.72e-07	2.36e-07	0	0	2.03e-05	9.44e-07	6.41e-06	7.85e-07	3.04e-07	1.49e-06	3.01e-05	0	0	1.53e-06	2.77e-06	4.71e-07
d__Bacteria|p__Bacteroidota|c__Bacteroidia|o__Bacteroidales|f__Porphyromonadaceae|g__Porphyromonas|s__MGYG-HGUT-02931	5.59e-06	4.18e-06	8.5e-07	1.18e-06	5.06e-07	2.55e-06	1.11e-06	6.89e-07	2.24e-06	1.79e-07	2.74e-06	1.45e-06	2.76e-06	8.12e-07	2.41e-05	1.06e-06	3.05e-05	3.93e-06	3.55e-06	1.54e-06
d__Bacteria|p__Bacteroidota|c__Bacteroidia|o__Bacteroidales|f__Porphyromonadaceae|g__Porphyromonas|s__MGYG-HGUT-03746	0	0	0	4.34e-07	0	0	2.53e-07	0	2.92e-06	1.53e-07	3.83e-05	1.72e-07	1.03e-06	2.41e-07	2.13e-05	0	0	2.48e-06	4.32e-06	1e-06
d__Bacteria|p__Bacteroidota|c__Bacteroidia|o__Bacteroidales|f__Porphyromonadaceae|g__Porphyromonas|s__MGYG-HGUT-03754	0	0	2.72e-07	8.76e-06	0	1.41e-07	0	0	3.9e-06	1.53e-07	7.7e-06	1.23e-07	1.03e-06	1.76e-07	0.000111237	0	3.77e-07	2.05e-05	1.29e-06	6.91e-07
d__Bacteria|p__Bacteroidota|c__Bacteroidia|o__Bacteroidales|f__Porphyromonadaceae|g__Porphyromonas|s__MGYG-HGUT-03774	2.33e-05	1.58e-05	1.02e-05	7.99e-06	8.41e-06	8.44e-06	9.54e-06	9.29e-06	9.79e-06	1.09e-05	1.81e-05	1.41e-05	1.47e-05	1.71e-05	7.15e-05	1.78e-05	1.66e-05	2.38e-05	1.52e-05	1.82e-05
d__Bacteria|p__Bacteroidota|c__Bacteroidia|o__Bacteroidales|f__Porphyromonadaceae|g__Porphyromonas|s__MGYG-HGUT-03813	1.07e-07	2.25e-07	5.1e-07	9.58e-06	0	0	0	0	4.92e-06	0	1.45e-05	0	1.35e-05	0	0.000122358	1.62e-07	0	2.25e-05	0	0
d__Bacteria|p__Bacteroidota|c__Bacteroidia|o__Bacteroidales|f__Porphyromonadaceae|g__Porphyromonas|s__MGYG-HGUT-03837	1.71e-07	9.36e-08	1.7e-07	1.67e-06	0	0	0	0	2.89e-06	2.04e-07	5.22e-06	0	3.04e-07	1.54e-07	4.1e-05	0	0	1.73e-06	3.24e-05	1.66e-06
d__Bacteria|p__Bacteroidota|c__Bacteroidia|o__Bacteroidales|f__Porphyromonadaceae|g__Porphyromonas|s__MGYG-HGUT-03897	0	0	4.08e-07	2.97e-06	0	0	0	0	4.19e-06	1.28e-07	1.59e-06	2.45e-07	0	6.37e-07	3.71e-05	0	0	1.7e-06	6.35e-07	0
d__Bacteria|p__Bacteroidota|c__Bacteroidia|o__Bacteroidales|f__Porphyromonadaceae|g__Porphyromonas|s__MGYG-HGUT-04270	0	0	0	0	0	0	1.55e-06	0	5.47e-07	0	5.85e-07	0	0	0	3.66e-07	1.15e-07	0	8.37e-07	2.58e-06	1.88e-07
d__Bacteria|p__Bacteroidota|c__Bacteroidia|o__Bacteroidales|f__Porphyromonadaceae|g__Porphyromonas|s__Porphyromonas_asaccharolytica	0	0	3.4e-07	8.3e-06	0	0	2.84e-07	0	2.21e-06	0	1.81e-06	1.72e-07	2.57e-07	5.05e-07	0.000452562	3.69e-07	0	2.14e-05	1.97e-06	3.77e-07
d__Bacteria|p__Bacteroidota|c__Bacteroidia|o__Bacteroidales|f__Porphyromonadaceae|g__Porphyromonas|s__Porphyromonas_bennonis	2.14e-07	8.8e-07	1.7e-07	7.96e-07	0	0	0	5.74e-06	8.38e-06	4.08e-07	7.24e-05	6.86e-07	2.04e-06	5.71e-07	5.31e-05	3.46e-07	0	6.17e-06	2.21e-05	4.36e-06
d__Bacteria|p__Bacteroidota|c__Bacteroidia|o__Bacteroidales|f__Porphyromonadaceae|g__Porphyromonas|s__Porphyromonas_endodontalis	0	2.43e-07	0	0	1.69e-07	1.51e-06	0	0	0	4.85e-06	0	2.21e-07	0	0	1.57e-07	0	3.14e-07	0	0	2.2e-07
d__Bacteria|p__Bacteroidota|c__Bacteroidia|o__Bacteroidales|f__Porphyromonadaceae|g__Porphyromonas|s__Porphyromonas_gingivalis	4.84e-06	3.65e-06	1.84e-06	2.94e-06	4.47e-06	1.51e-06	1.55e-06	2.07e-06	1.77e-06	2.25e-06	8.91e-06	8.73e-06	1.75e-06	2.52e-05	3.01e-06	2.75e-06	2.45e-06	2.43e-06	3.93e-06	3.08e-06
d__Bacteria|p__Bacteroidota|c__Bacteroidia|o__Bacteroidales|f__Porphyromonadaceae|g__Porphyromonas|s__Porphyromonas_somerae	2.14e-07	2.06e-07	3.06e-07	5.41e-06	0	7.73e-06	1.95e-05	3.05e-06	1.54e-06	2.4e-06	3e-06	5.88e-07	1.31e-06	6.15e-07	1.75e-05	4.15e-07	3.89e-06	4.18e-06	5.54e-06	1.07e-06
d__Bacteria|p__Bacteroidota|c__Bacteroidia|o__Bacteroidales|f__Porphyromonadaceae|g__Porphyromonas|s__Porphyromonas_somerae_A	1.42e-05	7.06e-06	6.39e-06	6.23e-06	5.43e-06	5.96e-06	6.57e-06	6.76e-06	7.26e-06	7.5e-06	7.58e-06	6.55e-06	6.53e-06	7.59e-06	8.3e-06	8.15e-06	7.84e-06	7.73e-06	8.5e-06	9.42e-06
d__Bacteria|p__Bacteroidota|c__Bacteroidia|o__Bacteroidales|f__Porphyromonadaceae|g__Porphyromonas|s__Porphyromonas_sp001808555	2.83e-06	3.31e-06	5.44e-07	2.9e-07	0	4.71e-07	9.67e-06	0	1.74e-06	1.53e-07	1.64e-05	1.05e-05	5.17e-06	4.04e-05	3.79e-05	3.46e-07	3.45e-07	4.3e-06	1.02e-06	1.88e-07
d__Bacteria|p__Bacteroidota|c__Bacteroidia|o__Bacteroidales|f__Porphyromonadaceae|g__Porphyromonas|s__Porphyromonas_uenonis	0	0	1.7e-07	6.27e-07	0	5.89e-07	0	3.94e-07	3.18e-06	2.55e-07	3.63e-07	0	0	0	8.09e-06	2.31e-07	0	8.37e-07	7.4e-07	0
d__Bacteria|p__Bacteroidota|c__Bacteroidia|o__Bacteroidales|f__Porphyromonadaceae|g__Porphyromonas|s__Porphyromonas_uenonis_A	0	0	1.7e-07	9.89e-07	0	3.18e-06	0	0	3.23e-06	0	6.25e-07	1.3e-06	2.11e-07	4.72e-06	1.28e-05	0	0	9.48e-07	2.22e-06	5.97e-07
d__Bacteria|p__Bacteroidota|c__Bacteroidia|o__Bacteroidales|f__Rikenellaceae|g__Alistipes_A|s__Alistipes_A_ihumii	2.9e-05	2.17e-05	1.43e-05	4.44e-06	1.29e-06	0.000685464	8.53e-06	7.87e-05	7.42e-06	1.2e-05	0.00136087	1.63e-05	1.2e-05	3.08e-05	0.00470291	1.87e-06	3.79e-05	0.0034638	1.26e-05	9.01e-06
d__Bacteria|p__Bacteroidota|c__Bacteroidia|o__Bacteroidales|f__Rikenellaceae|g__Alistipes_A|s__Alistipes_A_indistinctus	3.63e-05	4.83e-05	0.000241831	9.46e-06	1.88e-06	2.92e-05	0	3.15e-06	2.97e-05	0.000526766	6.81e-05	1.5e-05	2.5e-06	2.61e-05	1.22e-05	7.06e-06	0.00018779	1.01e-05	0.000190713	0.000132574
d__Bacteria|p__Bacteroidota|c__Bacteroidia|o__Bacteroidales|f__Rikenellaceae|g__Alistipes_A|s__Alistipes_A_sp900240235	0.00109272	0.000924571	9.72e-05	0.000165653	1.05e-05	1.86e-05	0.000303587	9.69e-05	2.64e-05	0.000119024	1.85e-05	1.36e-05	1.14e-05	4.52e-05	0.00102803	1.32e-05	0.000101723	0.00095229	3.37e-05	1.37e-05
d__Bacteria|p__Bacteroidota|c__Bacteroidia|o__Bacteroidales|f__Rikenellaceae|g__Alistipes_A|s__MGYG-HGUT-03018	7.04e-05	4.41e-05	2.54e-05	4.27e-06	7.03e-06	3.2e-05	4.75e-05	3.19e-05	7.52e-06	9.52e-06	1.65e-06	5e-06	0.0002374	8.52e-06	0.000173698	4.22e-06	3.28e-05	0.000154493	5.35e-06	3.01e-06
d__Bacteria|p__Bacteroidota|c__Bacteroidia|o__Bacteroidales|f__Rikenellaceae|g__Alistipes_A|s__MGYG-HGUT-03254	1.64e-05	3.95e-06	1.73e-06	3.72e-06	1.41e-07	4.62e-06	0	7.55e-07	5.47e-07	5.61e-07	2.02e-07	1.08e-06	7.25e-06	2.44e-06	2.2e-06	4.66e-06	3.77e-07	2.85e-06	1.95e-05	6.97e-06
d__Bacteria|p__Bacteroidota|c__Bacteroidia|o__Bacteroidales|f__Rikenellaceae|g__Alistipes_A|s__MGYG-HGUT-04105	5.89e-06	5.41e-06	1.84e-06	1.59e-06	5.09e-06	3.39e-06	2.07e-05	3.48e-06	1.25e-06	8.93e-07	3.41e-06	1.93e-05	4.09e-06	3.17e-05	1.13e-05	1.41e-06	3.45e-07	1.32e-05	2.21e-05	5.5e-06
d__Bacteria|p__Bacteroidota|c__Bacteroidia|o__Bacteroidales|f__Rikenellaceae|g__Alistipes_A|s__MGYG-HGUT-04197	9.02e-06	6.55e-06	3.37e-06	1.93e-07	3.94e-07	4.03e-06	5.06e-06	2.56e-06	1.43e-06	6.38e-06	4.3e-06	6.64e-06	3.32e-06	1.18e-05	7.98e-06	5.08e-07	1.09e-05	1e-05	6.62e-06	3.96e-06
d__Bacteria|p__Bacteroidota|c__Bacteroidia|o__Bacteroidales|f__Rikenellaceae|g__Alistipes_A|s__MGYG-HGUT-04468	3.3e-06	2.27e-06	1.63e-06	1.76e-06	2.53e-07	0.000645812	4.74e-07	0.000423154	1.85e-06	5.1e-07	7.83e-05	2.06e-06	0.000606332	3.31e-06	0.000605327	1.38e-07	1.29e-06	0.0012064	0	2.51e-07
d__Bacteria|p__Bacteroidota|c__Bacteroidia|o__Bacteroidales|f__Rikenellaceae|g__Alistipes_A|s__MGYG-HGUT-04469	1.37e-05	1.16e-05	6.8e-07	3.91e-06	0	1.83e-05	0	1.33e-05	4.43e-07	8.93e-07	6.23e-06	1.77e-06	2.09e-05	6.32e-06	2.52e-05	2.52e-06	7.28e-05	4.91e-05	2.92e-06	1.1e-06
d__Bacteria|p__Bacteroidota|c__Bacteroidia|o__Bacteroidales|f__Rikenellaceae|g__Alistipes|s__Alistipes_finegoldii	0.00127793	0.00191342	0.000778937	0.000112125	9.33e-06	0.000597014	1.26e-05	0.00015403	7.28e-05	0.000229322	0.000438223	0.000186322	0.000251695	0.00042417	0.00397127	1.6e-05	4.44e-05	0.00843319	0.00252585	0.00150193
d__Bacteria|p__Bacteroidota|c__Bacteroidia|o__Bacteroidales|f__Rikenellaceae|g__Alistipes|s__Alistipes_obesi	0.00264082	0.00281106	0.000760136	0.000261439	1.1e-05	0.00128788	5.98e-05	0.00050076	0.000312996	5.61e-06	3.12e-05	7.19e-05	2.5e-05	0.000265841	0.00617296	7.43e-05	0.000171756	0.00539566	0.000146102	5.82e-05
d__Bacteria|p__Bacteroidota|c__Bacteroidia|o__Bacteroidales|f__Rikenellaceae|g__Alistipes|s__Alistipes_onderdonkii	0.00034139	0.000165729	0.000492433	0.00441454	0.000289703	0.0105852	3.07e-06	0.000335011	0.00720749	0.000395036	0.000797723	0.0380139	0.000233165	0.0908704	0.00300505	0.001175	7.91e-05	0.00480425	0.0408497	0.0176262
d__Bacteria|p__Bacteroidota|c__Bacteroidia|o__Bacteroidales|f__Rikenellaceae|g__Alistipes|s__Alistipes_putredinis	0.042264	0.0292854	0.00148549	0.00411905	5.6e-06	0.000317119	5.06e-05	0.00603397	0.00861702	3.87e-05	0.00464256	0.00464541	0.00321385	0.0267511	0.0225302	0.00470882	0.0302189	0.028883	0.018523	0.00671978
d__Bacteria|p__Bacteroidota|c__Bacteroidia|o__Bacteroidales|f__Rikenellaceae|g__Alistipes|s__Alistipes_senegalensis	0.00145422	0.00091708	0.000325229	0.000169828	1.41e-05	0.000825093	9.17e-05	0.000547409	0.000201193	0.000166097	0.00010768	0.000457005	8.5e-05	0.00115835	0.000726429	3.83e-05	0.000209345	0.00124939	0.00176691	0.000778706
d__Bacteria|p__Bacteroidota|c__Bacteroidia|o__Bacteroidales|f__Rikenellaceae|g__Alistipes|s__Alistipes_shahii	0.00996374	0.00381219	0.00134436	0.000374481	5.16e-05	0.00211794	1.71e-06	0.000578038	0.000145643	0.000586138	0.000776066	0.000994275	0.000532471	0.00220264	0.00221919	4.53e-05	0.000109473	0.00302724	0.00410326	0.0019199
d__Bacteria|p__Bacteroidota|c__Bacteroidia|o__Bacteroidales|f__Rikenellaceae|g__Alistipes|s__Alistipes_sp000434235	5.23e-05	3.57e-05	1.63e-05	1.36e-05	2e-05	2.85e-05	3.8e-05	1.07e-05	6.4e-06	1.26e-05	1.26e-05	6.87e-05	9.78e-06	0.000228745	4.31e-05	7.73e-06	0.000116408	4.1e-05	6.2e-05	3.06e-05
d__Bacteria|p__Bacteroidota|c__Bacteroidia|o__Bacteroidales|f__Rikenellaceae|g__Alistipes|s__Alistipes_sp001941065	0.000939155	0.000759723	4.7e-05	1.24e-05	1.12e-06	7.12e-05	8.85e-06	2.06e-05	7.6e-06	2.3e-05	2.83e-05	6.39e-05	2.1e-05	0.000138705	0.000102366	3.67e-06	2.37e-05	0.000135356	0.000136499	6.33e-05
d__Bacteria|p__Bacteroidota|c__Bacteroidia|o__Bacteroidales|f__Rikenellaceae|g__Alistipes|s__Alistipes_sp002161445	9.97e-05	4.91e-05	2.63e-05	1.92e-05	1.24e-06	7.05e-05	0	9.42e-06	2.16e-05	9.9e-06	2.35e-05	0.000117015	1.07e-05	0.000290975	0.000133087	6.09e-06	3.07e-06	0.000244489	0.000142337	6.12e-05
d__Bacteria|p__Bacteroidota|c__Bacteroidia|o__Bacteroidales|f__Rikenellaceae|g__Alistipes|s__Alistipes_sp002358415	3.74e-05	2.74e-05	4.45e-06	5.38e-06	3.37e-07	7.36e-06	2.81e-06	7.52e-06	6.09e-06	1.73e-06	2.86e-06	1.01e-05	4.54e-06	2.56e-05	7.54e-06	6.69e-07	2.07e-05	8.93e-06	1.79e-05	7.32e-06
d__Bacteria|p__Bacteroidota|c__Bacteroidia|o__Bacteroidales|f__Rikenellaceae|g__Alistipes|s__Alistipes_sp900021155	0.000253741	0.00021727	1.78e-05	4.18e-06	4.22e-07	1.51e-05	5.69e-07	9.75e-06	6.27e-06	1.68e-06	5.64e-05	1.8e-05	6.76e-06	4.57e-05	7.56e-06	3e-07	2.34e-05	1.15e-05	0.000234436	7.88e-05
d__Bacteria|p__Bacteroidota|c__Bacteroidia|o__Bacteroidales|f__Rikenellaceae|g__Alistipes|s__Alistipes_sp900083545	8.89e-05	6.86e-05	1.29e-05	5.36e-06	2.47e-06	1.57e-05	8.53e-07	8.96e-06	5.84e-05	6.12e-06	4.82e-06	3.48e-05	3.49e-06	7.09e-05	3.27e-05	2.61e-06	2.44e-05	5.91e-05	9.33e-05	4.13e-05
d__Bacteria|p__Bacteroidota|c__Bacteroidia|o__Bacteroidales|f__Rikenellaceae|g__Alistipes|s__Alistipes_sp900290115	8.33e-05	6.07e-05	7.62e-06	7.48e-07	2.25e-07	7.05e-06	1.26e-06	7.42e-06	1.38e-06	1.1e-06	7.74e-06	7.5e-05	9.94e-06	0.000141844	2.53e-05	4.75e-06	3.86e-06	3.2e-05	4.46e-05	1.61e-05
d__Bacteria|p__Bacteroidota|c__Bacteroidia|o__Bacteroidales|f__Rikenellaceae|g__Alistipes|s__Alistipes_timonensis	0.000167376	0.000130856	2.64e-05	2.01e-05	1.38e-06	5.67e-05	0	2.71e-05	2.15e-05	1.08e-05	2.2e-05	0.000227387	7.91e-06	0.000414731	5.52e-05	6.12e-06	1.23e-05	8.22e-05	0.000253177	0.000106574
d__Bacteria|p__Bacteroidota|c__Bacteroidia|o__Bacteroidales|f__Rikenellaceae|g__Alistipes|s__MGYG-HGUT-00128	0.00016547	0.000114881	5.37e-05	1.62e-05	1.97e-07	7.42e-05	2.53e-05	2.77e-05	5.23e-06	2.4e-05	3.36e-05	9.63e-05	1.37e-05	0.000251025	0.000188535	1.07e-05	3.04e-05	0.00024301	0.000196128	8.19e-05
d__Bacteria|p__Bacteroidota|c__Bacteroidia|o__Bacteroidales|f__Rikenellaceae|g__Alistipes|s__MGYG-HGUT-00414	2.82e-05	2.34e-05	4.83e-06	1.06e-06	6.47e-07	9.76e-06	4.42e-06	4.07e-06	3.07e-06	3.67e-06	8.87e-06	1.28e-05	2.13e-06	2.14e-05	4.38e-05	2.31e-06	2.53e-05	3.96e-05	2.8e-05	1e-05
d__Bacteria|p__Bacteroidota|c__Bacteroidia|o__Bacteroidales|f__Rikenellaceae|g__Alistipes|s__MGYG-HGUT-00823	1.75e-05	1.41e-05	3.71e-06	7.96e-07	2.53e-07	6.95e-06	0	2.95e-06	1.9e-06	7.14e-07	4.17e-06	1.06e-05	1.94e-06	2.56e-05	3.49e-05	3.46e-07	5.24e-06	3.18e-05	6.3e-06	2.83e-06
d__Bacteria|p__Bacteroidota|c__Bacteroidia|o__Bacteroidales|f__Rikenellaceae|g__Alistipes|s__MGYG-HGUT-01663	1.5e-05	1.13e-05	1.36e-06	4.56e-06	1.41e-07	3.96e-06	1.58e-07	1.28e-06	4.09e-06	1.25e-06	1.69e-06	2.05e-05	1.38e-06	4.1e-05	4.24e-06	1.38e-06	4.71e-06	7.23e-06	1.56e-05	7.03e-06
d__Bacteria|p__Bacteroidota|c__Bacteroidia|o__Bacteroidales|f__Rikenellaceae|g__Alistipes|s__MGYG-HGUT-02007	0.000132342	7.62e-05	1.4e-05	9.29e-06	1.15e-06	3.02e-05	7.9e-07	1.3e-05	1.78e-05	7.78e-06	1.18e-05	0.000123537	8.05e-06	0.000288077	3.19e-05	3.05e-06	2.04e-05	4.67e-05	0.000150269	6.04e-05
d__Bacteria|p__Bacteroidota|c__Bacteroidia|o__Bacteroidales|f__Rikenellaceae|g__Alistipes|s__MGYG-HGUT-02082	4.47e-05	3.76e-05	3.37e-06	2.29e-06	3.94e-07	1.03e-05	4.11e-07	1.81e-06	2.71e-06	3.44e-06	9.26e-06	7.87e-06	2.22e-06	1.48e-05	5.88e-05	5.03e-06	8.16e-07	6.48e-05	3.69e-05	1.27e-05
d__Bacteria|p__Bacteroidota|c__Bacteroidia|o__Bacteroidales|f__Rikenellaceae|g__Alistipes|s__MGYG-HGUT-02203	7.76e-05	5.17e-05	6.56e-06	5.21e-06	3.66e-07	1.45e-05	5.97e-06	1.62e-05	6.64e-06	1.86e-06	1.25e-05	3.98e-05	7.67e-06	9.7e-05	3.4e-05	1.04e-05	4.74e-06	3.09e-05	5e-05	2.12e-05
d__Bacteria|p__Bacteroidota|c__Bacteroidia|o__Bacteroidales|f__Rikenellaceae|g__Alistipes|s__MGYG-HGUT-02592	1.84e-05	1.49e-05	6.94e-06	8.78e-06	2.31e-06	1.73e-05	6.57e-06	4.43e-06	5.87e-05	1.11e-05	4.7e-06	0.000712732	5.59e-06	0.00162549	1.7e-05	9.21e-06	1.24e-05	3.09e-05	0.000328439	0.000126356
d__Bacteria|p__Bacteroidota|c__Bacteroidia|o__Bacteroidales|f__Rikenellaceae|g__Alistipes|s__MGYG-HGUT-02674	1.33e-05	7.55e-06	3.74e-06	7.48e-07	1.41e-07	9.05e-06	2.53e-07	1.81e-06	2.24e-06	7.91e-07	6.45e-07	4e-06	1.47e-06	8.03e-06	1.95e-05	4.15e-07	1.81e-05	1.59e-05	1.83e-05	6.44e-06
d__Bacteria|p__Bacteroidota|c__Bacteroidia|o__Bacteroidales|f__Rikenellaceae|g__Alistipes|s__MGYG-HGUT-02675	7.15e-06	5.67e-06	5e-06	3.72e-06	3.09e-07	7.45e-06	3.48e-07	1.21e-06	1.2e-06	1.89e-06	1.15e-06	5.17e-06	8.89e-07	1.27e-05	8.69e-06	1.38e-06	1.49e-05	1.29e-05	1.5e-05	5.78e-06
d__Bacteria|p__Bacteroidota|c__Bacteroidia|o__Bacteroidales|f__Rikenellaceae|g__Alistipes|s__MGYG-HGUT-02867	1.65e-05	1.6e-05	7.58e-06	1.69e-05	5.57e-06	1.36e-05	1.45e-05	6.2e-06	6.98e-06	6.07e-06	1.37e-05	7.09e-06	1.59e-06	7.02e-06	2.18e-05	3.81e-06	1.19e-06	1.58e-05	2.41e-05	4.06e-05
d__Bacteria|p__Bacteroidota|c__Bacteroidia|o__Bacteroidales|f__Rikenellaceae|g__Alistipes|s__MGYG-HGUT-03019	1.18e-05	1.49e-05	9.86e-07	1.28e-05	1.77e-06	1.53e-05	1.58e-07	2.05e-05	0.000154389	1.02e-05	3.55e-06	2.15e-05	1.68e-05	4.17e-05	1.13e-05	9e-07	6.28e-07	1.27e-05	1.34e-05	5.31e-06
d__Bacteria|p__Bacteroidota|c__Bacteroidia|o__Bacteroidales|f__Rikenellaceae|g__Alistipes|s__MGYG-HGUT-03279	0.000442381	0.000191499	6.65e-05	4.6e-05	2.42e-06	8.07e-05	1.97e-05	2.91e-05	1.55e-05	2.59e-05	2.99e-05	4.28e-05	2.07e-05	9.52e-05	8.38e-05	7.73e-06	3.47e-05	0.00011368	0.000177176	7.96e-05
d__Bacteria|p__Bacteroidota|c__Bacteroidia|o__Bacteroidales|f__Rikenellaceae|g__Alistipes|s__MGYG-HGUT-03415	3.64e-07	9.36e-08	3.06e-07	2.17e-07	1.41e-07	0	2.84e-07	2.3e-07	0	0	0	7.11e-07	0	7.46e-07	3.4e-07	0	1.57e-07	1.67e-07	1.69e-07	0
d__Bacteria|p__Bacteroidota|c__Bacteroidia|o__Bacteroidales|f__Rikenellaceae|g__Alistipes|s__MGYG-HGUT-03467	4.71e-06	3.3e-06	4.76e-07	0	1.69e-07	6.13e-07	0	0	0	1.79e-07	1.33e-06	1.89e-06	7.02e-07	7.13e-06	2.62e-07	3.92e-07	6.75e-06	2.51e-07	1.06e-07	2.2e-07
d__Bacteria|p__Bacteroidota|c__Bacteroidia|o__Bacteroidales|f__Rikenellaceae|g__Alistipes|s__MGYG-HGUT-03469	1.82e-06	1.09e-06	1.02e-06	0	0	4.95e-07	0	1.64e-07	0	3.06e-07	4.44e-07	3.6e-06	3.28e-07	8.8e-06	6.02e-07	4.62e-07	2.1e-06	5.3e-07	1.31e-06	1.57e-07
d__Bacteria|p__Bacteroidota|c__Bacteroidia|o__Bacteroidales|f__Rikenellaceae|g__Alistipes|s__MGYG-HGUT-03472	9.98e-06	8.3e-06	1.2e-05	2.97e-05	0	2.65e-05	4.74e-07	5.91e-07	4.32e-05	2.84e-05	1.69e-06	6.18e-06	2.18e-06	7.84e-06	2.13e-05	6.23e-07	1.63e-06	3.28e-05	2.91e-05	1.33e-05
d__Bacteria|p__Bacteroidota|c__Bacteroidia|o__Bacteroidales|f__Rikenellaceae|g__Alistipes|s__MGYG-HGUT-03542	1.95e-06	2.64e-06	3.88e-06	1.64e-06	3.41e-05	2.59e-06	4.66e-05	5.35e-06	2.86e-07	2.22e-06	1.17e-06	6.37e-06	1.74e-05	1.04e-05	6.38e-06	1.8e-06	1.38e-06	5.8e-06	7.53e-06	4.58e-06
d__Bacteria|p__Bacteroidota|c__Bacteroidia|o__Bacteroidales|f__Rikenellaceae|g__Alistipes|s__MGYG-HGUT-03544	0	2.06e-07	0	0	0	0	1.55e-06	7.88e-07	0	0	1.81e-07	1.47e-07	3.04e-07	0	0	1.15e-07	1.57e-07	1.39e-07	0	0
d__Bacteria|p__Bacteroidota|c__Bacteroidia|o__Bacteroidales|f__Rikenellaceae|g__Alistipes|s__MGYG-HGUT-03556	2.14e-07	2.43e-07	2.48e-06	0	0	2.36e-07	0	3.94e-07	2.34e-07	8.67e-07	0	0	2.34e-07	2.2e-07	0	2.54e-07	0	5.3e-07	1.69e-06	2.83e-07
d__Bacteria|p__Bacteroidota|c__Bacteroidia|o__Bacteroidales|f__Rikenellaceae|g__Alistipes|s__MGYG-HGUT-03599	2.53e-06	2e-06	2.38e-07	1.21e-07	0	1.89e-07	0	3.28e-07	0	9.95e-07	3.02e-07	2.21e-07	3.98e-07	1.32e-07	1.44e-06	1.38e-07	6.28e-07	1.23e-06	1.18e-06	3.77e-07
d__Bacteria|p__Bacteroidota|c__Bacteroidia|o__Bacteroidales|f__Rikenellaceae|g__Alistipes|s__MGYG-HGUT-03605	2.96e-06	2.14e-06	1.1e-05	2.78e-05	5.34e-07	4.41e-05	3.16e-06	9.36e-06	7.81e-07	1.1e-05	3.81e-06	5.17e-06	2.25e-06	4.7e-06	1.74e-05	7.59e-06	2.16e-06	1.59e-05	2.5e-05	1.38e-05
d__Bacteria|p__Bacteroidota|c__Bacteroidia|o__Bacteroidales|f__Rikenellaceae|g__Alistipes|s__MGYG-HGUT-03941	7.82e-05	4.85e-05	9.55e-06	4.25e-06	3.09e-07	1.25e-05	1.2e-05	1.92e-05	5.7e-06	2.81e-06	9.92e-06	3.22e-05	7.72e-06	7.43e-05	3.94e-05	8.19e-06	6.55e-05	3.48e-05	3.52e-05	1.37e-05
d__Bacteria|p__Bacteroidota|c__Bacteroidia|o__Bacteroidales|f__Rikenellaceae|g__Alistipes|s__MGYG-HGUT-03948	3.26e-06	2.73e-06	1.5e-06	3.86e-07	0	1.67e-06	1.04e-06	7.12e-06	4.16e-07	5.61e-06	1.07e-06	4.07e-06	8.19e-07	5.84e-06	2.53e-05	6.92e-07	4.39e-07	3.36e-05	4.19e-06	1.7e-06
d__Bacteria|p__Bacteroidota|c__Bacteroidia|o__Bacteroidales|f__Rikenellaceae|g__Alistipes|s__MGYG-HGUT-04241	1.32e-05	7.38e-06	1.7e-06	5.31e-07	0	1.61e-05	1.59e-05	9.19e-07	9.37e-07	1.33e-06	5.85e-07	5.59e-06	4.16e-06	1.9e-05	3.04e-06	3.3e-06	3.42e-05	4.24e-06	1.57e-06	2.61e-06
d__Bacteria|p__Bacteroidota|c__Bacteroidia|o__Bacteroidales|f__Rikenellaceae|g__Alistipes|s__MGYG-HGUT-04290	0.000299718	0.000137168	3.39e-05	5.67e-06	1.43e-06	2.98e-05	8.06e-06	1.12e-05	3.07e-06	5.61e-06	1.86e-05	3.32e-05	9.85e-06	6.61e-05	3.11e-05	8.88e-06	2.27e-05	4.34e-05	3.99e-05	2.64e-05
d__Bacteria|p__Bacteroidota|c__Bacteroidia|o__Bacteroidales|f__Rikenellaceae|g__Alistipes|s__MGYG-HGUT-04354	7.26e-06	7.36e-06	3.06e-07	8.18e-06	5.62e-07	2.22e-06	0	0	5.73e-07	3.06e-07	3.83e-07	1.96e-07	8.42e-07	3.51e-07	1.15e-06	3.69e-07	2.2e-07	2.09e-06	1.08e-06	0
d__Bacteria|p__Bacteroidota|c__Bacteroidia|o__Bacteroidales|f__Rikenellaceae|g__Alistipes|s__MGYG-HGUT-04536	2.42e-05	2.08e-05	6.83e-06	4.75e-06	0	8.86e-06	2.94e-06	2.12e-05	4.92e-06	2.68e-06	4.4e-06	8.07e-06	2.41e-06	1.4e-05	4.31e-05	2.26e-06	2.04e-06	5.5e-05	3.03e-05	1.06e-05
d__Bacteria|p__Bacteroidota|c__Bacteroidia|o__Bacteroidales|f__Rikenellaceae|g__MGYG-HGUT-00462|s__MGYG-HGUT-00462	5.8e-06	4.46e-06	1.5e-06	2.61e-06	0	3.72e-06	0	5.19e-06	1.85e-06	1.22e-06	1.01e-06	2.79e-05	7.02e-07	4.41e-05	3.53e-06	1.18e-06	7.37e-06	5.41e-06	3.55e-06	1.44e-06
d__Bacteria|p__Bacteroidota|c__Bacteroidia|o__Bacteroidales|f__Rikenellaceae|g__MGYG-HGUT-03539|s__MGYG-HGUT-03539	4.5e-07	3.18e-07	7.48e-07	1.93e-07	0	5.66e-07	1.04e-05	6.57e-06	0	5.36e-07	1.61e-07	2.94e-07	1.08e-06	7.46e-07	2.62e-07	1.57e-06	5.02e-07	4.46e-07	2.77e-06	4.84e-06
d__Bacteria|p__Bacteroidota|c__Bacteroidia|o__Bacteroidales|f__Rikenellaceae|g__MGYG-HGUT-03604|s__MGYG-HGUT-03604	2.14e-07	0	0	0	0	2.59e-07	0	0	0	1.79e-07	1.61e-07	2.21e-07	1.17e-07	0	0	0	0	2.23e-07	0	0
d__Bacteria|p__Bacteroidota|c__Bacteroidia|o__Bacteroidales|f__Rikenellaceae|g__MGYG-HGUT-03993|s__MGYG-HGUT-03993	3.28e-06	4.06e-06	2.55e-06	1.25e-06	9e-07	2e-06	1.04e-05	1.15e-06	2.86e-07	1.79e-06	7.94e-06	4.63e-06	9.83e-07	6.61e-06	6.15e-06	2.05e-06	2.7e-06	6.61e-06	4.61e-06	2.51e-06
d__Bacteria|p__Bacteroidota|c__Bacteroidia|o__Bacteroidales|f__Rikenellaceae|g__MGYG-HGUT-04172|s__MGYG-HGUT-04172	1.52e-05	1.11e-05	8.6e-06	1.98e-06	0	5.26e-06	3.16e-06	3.25e-06	0	1.76e-06	5.93e-06	3.02e-06	9.36e-07	6.12e-06	8.79e-06	1.11e-06	5.05e-06	6.56e-06	2.57e-05	6.85e-06
d__Bacteria|p__Bacteroidota|c__Bacteroidia|o__Bacteroidales|f__Rikenellaceae|g__Rikenella|s__Rikenella_microfusus	1.52e-06	1.61e-06	4.76e-07	4.83e-07	0	4.27e-06	2.53e-07	3.28e-07	0	5.59e-06	8.07e-07	7.85e-07	1.03e-05	1.34e-06	1.73e-06	5.08e-07	6.28e-07	1.67e-06	8.67e-07	4.71e-07
d__Bacteria|p__Bacteroidota|c__Bacteroidia|o__Bacteroidales|f__Rikenellaceae|g__Tidjanibacter|s__Tidjanibacter_inops	0.000127588	9.3e-05	6.97e-06	1.25e-05	0.000102959	0.00039364	6e-07	1.96e-05	2.39e-05	4.59e-07	1.57e-05	1.41e-05	9.01e-06	7.35e-05	7.81e-05	1.36e-05	7.85e-05	9.37e-05	6.66e-05	2.41e-05
d__Bacteria|p__Bacteroidota|c__Bacteroidia|o__Bacteroidales|f__Tannerellaceae|g__Parabacteroides|s__MGYG-HGUT-00174	2.85e-05	6.58e-05	8.3e-06	1.73e-05	1.33e-05	1.53e-05	4.07e-05	5.19e-06	7.03e-06	5.41e-06	1.92e-05	1.6e-05	8.21e-06	3.5e-05	1.8e-05	3.95e-06	0.000177906	2.24e-05	0.000202982	2.73e-05
d__Bacteria|p__Bacteroidota|c__Bacteroidia|o__Bacteroidales|f__Tannerellaceae|g__Parabacteroides|s__MGYG-HGUT-00222	2.7e-05	2.7e-05	1.22e-05	8.91e-06	7.03e-07	3.49e-05	1.19e-05	8.01e-06	1.16e-05	4.13e-06	1.52e-05	2.96e-05	9.34e-06	7.74e-05	2.63e-05	2.45e-05	6.63e-05	3.1e-05	5.01e-05	1.2e-05
d__Bacteria|p__Bacteroidota|c__Bacteroidia|o__Bacteroidales|f__Tannerellaceae|g__Parabacteroides|s__MGYG-HGUT-00284	4.08e-05	4.07e-05	7.82e-06	5.7e-06	4.22e-07	2.41e-05	2.15e-05	7.58e-06	0.000352276	5.77e-06	9.92e-06	5.16e-05	1.24e-05	0.000129398	1.93e-05	9.9e-06	5.25e-05	1.79e-05	7.99e-05	1.66e-05
d__Bacteria|p__Bacteroidota|c__Bacteroidia|o__Bacteroidales|f__Tannerellaceae|g__Parabacteroides|s__MGYG-HGUT-00355	2.66e-05	2.58e-05	8.91e-06	8.23e-06	2.81e-07	4.54e-05	6.67e-05	5.22e-06	1.8e-06	8.24e-06	9.13e-06	3.92e-06	3.81e-06	6.52e-06	1.15e-05	5.31e-06	9.65e-05	1.71e-05	0.000109212	2.14e-05
d__Bacteria|p__Bacteroidota|c__Bacteroidia|o__Bacteroidales|f__Tannerellaceae|g__Parabacteroides|s__MGYG-HGUT-00696	4.68e-05	4.63e-05	0.00024421	2.48e-05	4.98e-06	0.000193826	0.000193258	0.000104787	6.35e-06	0.000429991	2.51e-05	5.64e-05	3.07e-05	0.000182957	5.22e-05	2.25e-05	0.000221708	8.05e-05	0.000210512	4.4e-05
d__Bacteria|p__Bacteroidota|c__Bacteroidia|o__Bacteroidales|f__Tannerellaceae|g__Parabacteroides|s__MGYG-HGUT-01735	3.83e-05	4.29e-05	6.15e-06	2.9e-06	7.03e-07	9.85e-06	1.18e-05	7.32e-06	1.38e-05	7.99e-06	4.88e-06	3.06e-05	4.12e-05	6.43e-05	1.4e-05	3.67e-06	4.37e-05	1.45e-05	0.000135589	2.25e-05
d__Bacteria|p__Bacteroidota|c__Bacteroidia|o__Bacteroidales|f__Tannerellaceae|g__Parabacteroides|s__MGYG-HGUT-01878	8.06e-05	0.000112015	2.74e-05	2.68e-05	8.91e-06	1.85e-05	4.76e-05	3.85e-05	3.27e-05	1.93e-05	1.99e-05	3.29e-05	2.6e-05	6.02e-05	3.67e-05	8.38e-06	0.000111325	3.72e-05	6.31e-05	1.49e-05
d__Bacteria|p__Bacteroidota|c__Bacteroidia|o__Bacteroidales|f__Tannerellaceae|g__Parabacteroides|s__MGYG-HGUT-01898	1.55e-05	1.26e-05	5.41e-06	1.64e-06	5.82e-06	8.13e-06	2.69e-06	5.71e-06	1.36e-05	4.08e-06	2.58e-06	1.52e-06	3.44e-06	2.28e-06	8.48e-06	3.09e-06	1.04e-05	1.41e-05	5.7e-05	4.16e-05
d__Bacteria|p__Bacteroidota|c__Bacteroidia|o__Bacteroidales|f__Tannerellaceae|g__Parabacteroides|s__MGYG-HGUT-01995	2.88e-05	4.79e-05	1.9e-05	8.33e-06	9.81e-06	2.07e-05	1.45e-05	1.18e-05	6.35e-06	8.96e-06	9.6e-05	2.65e-05	1.51e-05	5.16e-05	6.29e-05	1.19e-05	8.26e-05	0.000106957	0.00015763	2.16e-05
d__Bacteria|p__Bacteroidota|c__Bacteroidia|o__Bacteroidales|f__Tannerellaceae|g__Parabacteroides|s__MGYG-HGUT-02449	2.69e-05	3.56e-05	3.77e-05	6.37e-06	1.83e-06	4.83e-05	1.8e-05	6.55e-05	8.43e-06	1.05e-05	2.2e-05	1.08e-05	1.45e-05	2.84e-05	3.54e-05	7.66e-05	0.000438835	5.58e-05	8.28e-05	1.72e-05
d__Bacteria|p__Bacteroidota|c__Bacteroidia|o__Bacteroidales|f__Tannerellaceae|g__Parabacteroides|s__MGYG-HGUT-02587	7.98e-05	0.000104	4.21e-05	2.27e-05	1.94e-06	0.000106178	1.05e-05	2.76e-05	6.66e-06	2.69e-05	0.00012103	1.44e-05	2.91e-05	3.2e-05	0.00016454	2.04e-05	0.000120957	0.000175779	0.000203067	0.00012174
d__Bacteria|p__Bacteroidota|c__Bacteroidia|o__Bacteroidales|f__Tannerellaceae|g__Parabacteroides|s__MGYG-HGUT-03091	3.41e-05	4.54e-05	3.81e-05	7.27e-05	3.32e-06	4.97e-05	1.89e-05	2.6e-05	7.46e-05	9.87e-06	1.5e-05	1.85e-05	1.66e-05	2.6e-05	2.38e-05	5.72e-06	3.99e-05	2.36e-05	6.37e-05	2e-05
d__Bacteria|p__Bacteroidota|c__Bacteroidia|o__Bacteroidales|f__Tannerellaceae|g__Parabacteroides|s__MGYG-HGUT-03521	1.86e-06	1.42e-06	7.55e-06	2.65e-06	2.22e-06	7.36e-06	5.72e-06	4.2e-06	1.95e-06	4.44e-06	9.28e-07	2.13e-06	2.22e-06	4.43e-06	2.3e-06	3e-06	8.41e-06	3.18e-06	1.21e-06	8.16e-07
d__Bacteria|p__Bacteroidota|c__Bacteroidia|o__Bacteroidales|f__Tannerellaceae|g__Parabacteroides|s__MGYG-HGUT-03701	0.000277532	0.000248621	0.000140277	0.000225649	1.8e-06	0.000209597	8.74e-05	5.78e-05	1.57e-05	3.12e-05	4.22e-05	7.79e-05	5.1e-05	0.000188817	0.000367257	3.49e-05	0.000296039	0.000442725	0.000258	0.000185201
d__Bacteria|p__Bacteroidota|c__Bacteroidia|o__Bacteroidales|f__Tannerellaceae|g__Parabacteroides|s__MGYG-HGUT-03957	9.75e-05	0.000239201	7.95e-05	2.18e-05	1.15e-06	9.91e-05	1.8e-05	4.27e-05	2.68e-06	4.9e-05	0.000103466	1.88e-05	2.81e-05	3.1e-05	0.00012241	2.09e-05	0.000210663	0.000163392	0.000280041	6.25e-05
d__Bacteria|p__Bacteroidota|c__Bacteroidia|o__Bacteroidales|f__Tannerellaceae|g__Parabacteroides|s__MGYG-HGUT-04180	0.000147375	0.000282969	8.76e-05	2.76e-05	1.49e-06	0.000103396	2.64e-05	3.35e-05	8.07e-06	6.58e-05	0.000112621	2.93e-05	4.15e-05	5.86e-05	0.000161373	2.85e-05	0.000404383	0.000189365	0.000249497	6.67e-05
d__Bacteria|p__Bacteroidota|c__Bacteroidia|o__Bacteroidales|f__Tannerellaceae|g__Parabacteroides|s__MGYG-HGUT-04281	2.67e-05	3.76e-05	1.18e-05	3.6e-06	7.59e-07	9.78e-06	7.55e-06	4.92e-06	2.99e-06	3.9e-06	1.13e-05	1.02e-05	6.18e-06	2.22e-05	2.49e-05	3.83e-06	5.96e-05	2.9e-05	3.21e-05	1.15e-05
d__Bacteria|p__Bacteroidota|c__Bacteroidia|o__Bacteroidales|f__Tannerellaceae|g__Parabacteroides|s__Parabacteroides_bouchesdurhonensis	1.03e-05	1.03e-05	6.15e-06	4.32e-06	3.09e-07	8.2e-06	3.44e-05	3.06e-05	2.89e-06	1.1e-05	9.13e-06	3.27e-05	5.52e-06	7.99e-05	9.18e-06	2.77e-06	3.04e-05	1.27e-05	2.28e-05	8.95e-06
d__Bacteria|p__Bacteroidota|c__Bacteroidia|o__Bacteroidales|f__Tannerellaceae|g__Parabacteroides|s__Parabacteroides_chinchillae	1.63e-05	1.78e-05	6.63e-06	6.69e-06	1.04e-06	1.51e-05	5.97e-05	5.61e-06	3.1e-06	1.07e-05	1.46e-05	1.14e-05	8.59e-06	1.45e-05	2.23e-05	1.1e-05	9.33e-05	1.48e-05	1.12e-05	5.75e-06
d__Bacteria|p__Bacteroidota|c__Bacteroidia|o__Bacteroidales|f__Tannerellaceae|g__Parabacteroides|s__Parabacteroides_distasonis	0.00425937	0.00526115	0.00348099	0.000622574	0.000196556	0.00160846	0.00559023	0.00217929	7.41e-05	0.00112972	0.00108348	0.00828647	0.000791114	0.0138641	0.00389973	0.0019034	0.0120852	0.00410275	0.00135778	0.00128985
d__Bacteria|p__Bacteroidota|c__Bacteroidia|o__Bacteroidales|f__Tannerellaceae|g__Parabacteroides|s__Parabacteroides_goldsteinii	5.82e-05	5.04e-05	2.52e-05	1.08e-05	4.53e-06	0.000284256	0.000115923	7.44e-05	5.49e-06	4.27e-05	5.31e-05	7.72e-05	1.09e-05	0.000226133	3.84e-05	7.27e-06	0.000155315	3.71e-05	0.00415675	0.000341263
d__Bacteria|p__Bacteroidota|c__Bacteroidia|o__Bacteroidales|f__Tannerellaceae|g__Parabacteroides|s__Parabacteroides_gordonii	4.12e-05	5.5e-05	5.07e-05	9.36e-06	1.38e-06	3.71e-05	7.55e-05	9.72e-06	1.59e-05	4.98e-06	1.62e-05	5.64e-05	1.91e-05	9.35e-05	5.36e-05	9.21e-06	9e-05	7.08e-05	0.000195071	5.25e-05
d__Bacteria|p__Bacteroidota|c__Bacteroidia|o__Bacteroidales|f__Tannerellaceae|g__Parabacteroides|s__Parabacteroides_johnsonii	0.000617123	0.00123852	0.000447079	0.000119123	3.1e-05	0.000733814	7.58e-05	0.000266367	7.92e-05	0.000159438	0.00175203	6.06e-05	0.000215805	0.000109313	0.000935322	0.00018436	0.00137239	0.00108656	0.00121064	0.000204293
d__Bacteria|p__Bacteroidota|c__Bacteroidia|o__Bacteroidales|f__Tannerellaceae|g__Parabacteroides|s__Parabacteroides_merdae	0.0057958	0.0145224	0.00513869	0.00141606	2.14e-05	0.00277646	0.000295023	0.00144588	1.68e-05	0.00208209	0.00176941	0.00010993	0.00398512	0.000219921	0.00855177	0.00143325	0.0124362	0.00954065	0.0264185	0.00508603
d__Bacteria|p__Bacteroidota|c__Bacteroidia|o__Bacteroidales|f__Tannerellaceae|g__Parabacteroides|s__Parabacteroides_sp000436495	2.04e-05	1.9e-05	4.25e-06	2.05e-06	1.07e-06	5.54e-06	1.09e-05	3.91e-06	3.51e-06	1.81e-06	3.57e-06	2.75e-05	5.08e-06	3.89e-05	2.6e-05	8.7e-06	4.73e-05	3.31e-05	1.78e-05	4.58e-06
d__Bacteria|p__Bacteroidota|c__Bacteroidia|o__Bacteroidales|f__Tannerellaceae|g__Parabacteroides|s__Parabacteroides_sp900155425	9.15e-05	0.000194983	0.000155373	2.43e-05	1.49e-06	0.00011094	1.44e-05	6.13e-05	4.19e-06	0.000779204	7.16e-05	1.33e-05	4.46e-05	2.54e-05	0.00013887	2.99e-05	0.000250198	0.000157729	0.000263162	5.68e-05
d__Bacteria|p__Bacteroidota|c__Bacteroidia|o__Bacteroidales|f__Tannerellaceae|g__Parabacteroides|s__Parabacteroides_timonensis	1.68e-05	2.58e-05	7.34e-06	3.62e-06	7.59e-07	1.37e-05	1.77e-05	9.62e-06	3.51e-05	5.28e-06	7.54e-06	2.45e-05	7.32e-06	6.67e-05	1.5e-05	1.86e-05	2.54e-05	1.69e-05	3.14e-05	5.46e-06
d__Bacteria|p__Bacteroidota|c__Bacteroidia|o__Bacteroidales|f__UBA11471|g__UBA11471|s__MGYG-HGUT-00415	8.48e-06	8.54e-06	1.53e-06	4.3e-06	2.81e-07	1.13e-05	1.3e-05	9.62e-06	1.02e-06	9.39e-06	2.56e-06	8.26e-06	5.62e-07	1.52e-05	1.06e-05	2.72e-06	4.35e-05	1.48e-05	3.64e-05	1.74e-05
d__Bacteria|p__Bacteroidota|c__Bacteroidia|o__Bacteroidales|f__UBA11471|g__UBA11471|s__MGYG-HGUT-03994	1.89e-05	1.15e-05	3.09e-06	3.72e-06	3.94e-07	2.25e-05	1.01e-06	2.04e-06	9.11e-07	3.78e-06	1.51e-06	8.09e-07	2.85e-06	9.66e-07	4.27e-06	2.61e-06	8.23e-05	8.23e-06	1.2e-05	3.27e-06
d__Bacteria|p__Bacteroidota|c__Bacteroidia|o__Bacteroidales|f__UBA11471|g__UBA11471|s__MGYG-HGUT-04021	1.82e-05	2.72e-05	5.78e-07	1.67e-06	0	1.32e-06	3.73e-06	2.95e-07	2.37e-06	7.65e-07	1.54e-05	4.9e-07	5.85e-07	3.73e-07	7.33e-07	3e-07	3.14e-07	2.57e-06	9.31e-05	3.39e-05
d__Bacteria|p__Bacteroidota|c__Bacteroidia|o__Bacteroidales|f__UBA11471|g__UBA11471|s__MGYG-HGUT-04037	2.78e-07	2.62e-07	3.06e-07	2.8e-06	0	4.71e-07	8.85e-07	7.22e-07	1.82e-07	5.61e-07	1.61e-07	1.25e-06	3.04e-07	2.41e-06	8.48e-06	9.46e-07	8.1e-05	1.07e-05	2.62e-06	1.19e-06
d__Bacteria|p__Bacteroidota|c__Bacteroidia|o__Bacteroidales|f__UBA11471|g__UBA11471|s__UBA11471_sp000434215	9.14e-05	8.44e-05	1.24e-05	8.64e-06	6.47e-07	2.27e-05	3.9e-05	5.02e-06	1.41e-05	1.07e-05	1.75e-05	2.55e-06	3.74e-05	6.3e-06	2.47e-05	9.21e-06	0.000109818	2.59e-05	7.27e-05	2.61e-05
d__Bacteria|p__Bacteroidota|c__Bacteroidia|o__Bacteroidales|f__UBA932|g__CAG-831|s__CAG-831_sp000432775	2.4e-05	1.55e-05	3.4e-06	1.91e-06	0	3.32e-06	1.39e-05	9.19e-07	1.25e-05	2.47e-06	1.77e-06	5.44e-06	8.89e-06	1.65e-05	2.75e-06	3.3e-06	5.53e-05	4.85e-06	3.55e-06	1.85e-06
d__Bacteria|p__Bacteroidota|c__Bacteroidia|o__Bacteroidales|f__UBA932|g__CAG-831|s__MGYG-HGUT-01772	0	9.36e-08	1.97e-06	4.59e-07	0	9.15e-06	8.72e-06	3.94e-07	0	4.85e-06	0	2.11e-06	0	4.85e-06	7.07e-07	1.02e-06	2.23e-06	1.31e-06	1.18e-06	1.44e-06
d__Bacteria|p__Bacteroidota|c__Bacteroidia|o__Bacteroidales|f__UBA932|g__CAG-831|s__MGYG-HGUT-01804	2.31e-05	1.87e-05	1.67e-06	1.69e-07	1.69e-07	0	2.28e-06	7.88e-07	2.08e-07	2.04e-07	3.81e-06	3.43e-07	4.68e-07	1.76e-07	2.8e-06	1.34e-06	3.77e-07	4.91e-06	2.11e-05	6.94e-06
d__Bacteria|p__Bacteroidota|c__Bacteroidia|o__Bacteroidales|f__UBA932|g__CAG-831|s__MGYG-HGUT-02179	2.08e-06	1.55e-06	4.73e-06	1.93e-07	0	2.36e-05	0	4.96e-06	0	4.41e-06	0	1.23e-07	2.81e-07	3.73e-07	4.34e-06	1.62e-07	0	8.37e-06	0	0
d__Bacteria|p__Bacteroidota|c__Bacteroidia|o__Bacteroidales|f__UBA932|g__CAG-831|s__MGYG-HGUT-02564	4.78e-06	4.61e-06	3.6e-06	4.83e-06	2.14e-06	1.93e-06	3.79e-07	5.19e-06	7.55e-07	0	6.45e-07	1.03e-05	0	1.77e-05	1.82e-05	7.62e-07	2.38e-06	1.29e-05	1.25e-05	5.15e-06
d__Bacteria|p__Bacteroidota|c__Bacteroidia|o__Bacteroidales|f__UBA932|g__CAG-831|s__MGYG-HGUT-03193	3.13e-06	1.72e-06	5.1e-06	1.04e-06	1.69e-07	3.21e-06	1.89e-05	4.27e-07	0	6.89e-07	4.03e-07	1.96e-07	1.87e-07	1.1e-07	6.59e-06	0	2.82e-07	8.62e-06	1.27e-05	3.01e-06
d__Bacteria|p__Bacteroidota|c__Bacteroidia|o__Bacteroidales|f__UBA932|g__CAG-831|s__MGYG-HGUT-03563	2.74e-06	2.77e-06	0	0	0	4.43e-06	3.35e-06	0	1.38e-06	2.34e-05	9.07e-07	0	2.11e-07	1.32e-07	4.19e-07	6.69e-07	1.57e-06	1.95e-07	1.27e-07	0
d__Bacteria|p__Bacteroidota|c__Bacteroidia|o__Bacteroidales|f__UBA932|g__CAG-831|s__MGYG-HGUT-04465	2.44e-06	2.19e-06	2.86e-06	1.83e-06	1.27e-06	3.87e-06	2.02e-06	7.39e-06	1.77e-06	1.53e-06	5.24e-07	1.05e-06	5.38e-07	5.49e-07	5.23e-06	2.01e-06	9.98e-06	4.8e-06	1.91e-05	2.36e-06
d__Bacteria|p__Bacteroidota|c__Bacteroidia|o__Bacteroidales|f__UBA932|g__CAG-831|s__MGYG-HGUT-04559	7.94e-06	6.22e-06	8.16e-07	8.45e-07	1.16e-05	2.55e-06	6e-07	1.97e-07	7.55e-07	5.87e-07	1.86e-06	6.37e-07	4.45e-07	1.16e-06	7.95e-06	5.08e-07	1.15e-05	3.74e-06	1.27e-06	3.61e-06
d__Bacteria|p__Bacteroidota|c__Bacteroidia|o__Bacteroidales|f__UBA932|g__MGYG-HGUT-03540|s__MGYG-HGUT-03540	3.64e-07	8.24e-07	2.38e-07	3.14e-07	1.97e-07	0	2.21e-07	2.63e-07	6.51e-07	6.12e-07	3.23e-07	1.27e-06	4.91e-07	1.78e-06	1.44e-06	4.38e-07	6.59e-07	1.37e-06	8.88e-07	1.04e-06
d__Bacteria|p__Bacteroidota|c__Bacteroidia|o__Bacteroidales|f__UBA932|g__MGYG-HGUT-03554|s__MGYG-HGUT-03554	3.85e-07	2.25e-07	2.62e-06	1.01e-06	0	0	1.58e-07	1.44e-06	0	5.1e-07	1.21e-07	5.88e-07	0	7.68e-07	3.14e-07	0	0	3.07e-07	5.71e-07	2.51e-07
d__Bacteria|p__Bacteroidota|c__Bacteroidia|o__Bacteroidales|f__UBA932|g__MGYG-HGUT-03645|s__MGYG-HGUT-03645	0	0	1.8e-06	0	3.66e-07	8.16e-06	3.16e-07	0	0	4.69e-05	2.22e-07	4.9e-07	0	3.29e-07	1.83e-07	2.77e-07	2.2e-07	1.95e-07	0	0
d__Bacteria|p__Bacteroidota|c__Bacteroidia|o__Bacteroidales|f__UBA932|g__RC9|s__MGYG-HGUT-00393	1.77e-05	1.33e-05	1.25e-05	6.52e-07	0	9.59e-06	4.46e-06	3.58e-06	1.48e-06	6.02e-06	8.47e-07	3.16e-06	1.35e-05	8.23e-06	1.41e-06	1.06e-05	3.04e-05	1.17e-06	6.41e-06	2.45e-06
d__Bacteria|p__Bacteroidota|c__Bacteroidia|o__Bacteroidales|f__UBA932|g__RC9|s__MGYG-HGUT-00584	6.34e-06	7.25e-06	0.00627791	9.41e-07	0	3.77e-05	4.96e-06	2.08e-05	1.12e-06	2.95e-05	8.87e-07	6.37e-07	1.68e-06	1.47e-06	2.9e-06	3.53e-06	5.71e-06	2.2e-06	5.35e-06	6.91e-07
d__Bacteria|p__Bacteroidota|c__Bacteroidia|o__Bacteroidales|f__UBA932|g__RC9|s__MGYG-HGUT-00592	4.71e-07	6.37e-07	0.00316304	3.76e-06	0	7.87e-06	0	3.28e-07	3.12e-07	3.27e-06	4.64e-07	3.78e-05	7.25e-07	3.64e-05	6.8e-07	2.77e-07	0	6.97e-07	1.06e-07	0
d__Bacteria|p__Bacteroidota|c__Bacteroidia|o__Bacteroidales|f__UBA932|g__RC9|s__MGYG-HGUT-00722	1.24e-06	1.1e-06	5.73e-05	1.45e-07	2.25e-07	6.95e-06	0	1.38e-06	1.3e-07	4.95e-06	1.07e-06	1.67e-06	2.08e-06	2.3e-06	1.02e-06	6.69e-07	3.77e-06	1.7e-06	9.94e-07	9.73e-07
d__Bacteria|p__Bacteroidota|c__Bacteroidia|o__Bacteroidales|f__UBA932|g__RC9|s__MGYG-HGUT-01657	1.73e-06	1.39e-06	2.72e-06	2.41e-07	3.94e-07	1.34e-05	4.08e-06	5.91e-07	3.64e-07	1.1e-06	3.02e-07	4.41e-07	5.15e-07	3.51e-07	1.52e-06	1.49e-05	7.25e-06	1.81e-06	1.52e-06	6.59e-07
d__Bacteria|p__Bacteroidota|c__Bacteroidia|o__Bacteroidales|f__UBA932|g__RC9|s__MGYG-HGUT-01803	1.67e-06	2.7e-06	0.000113385	7.72e-07	1.69e-07	9.05e-06	2.21e-07	2.17e-06	2.08e-07	7.6e-06	1.41e-06	1.37e-06	1.24e-06	1.54e-06	4.68e-06	6.92e-07	2.45e-06	5.38e-06	2.71e-06	1.32e-06
d__Bacteria|p__Bacteroidota|c__Bacteroidia|o__Bacteroidales|f__UBA932|g__RC9|s__MGYG-HGUT-01872	3.43e-07	2.06e-07	2.31e-06	0	0	1.7e-06	1.33e-06	8.54e-07	0	4.08e-07	3.23e-07	2.16e-06	0	1.89e-06	9.68e-07	0	1.79e-06	1.2e-06	3.38e-07	1.88e-07
d__Bacteria|p__Bacteroidota|c__Bacteroidia|o__Bacteroidales|f__UBA932|g__RC9|s__MGYG-HGUT-02878	2.28e-05	1.52e-05	1.83e-05	2.41e-06	7.68e-06	7.26e-06	8.94e-06	1.72e-05	7.24e-06	7.35e-06	6.05e-06	4.05e-06	9.57e-06	1.09e-05	1.1e-05	4.55e-06	1.31e-05	1.41e-05	1.06e-05	2.73e-06
d__Bacteria|p__Bacteroidota|c__Bacteroidia|o__Bacteroidales|f__UBA932|g__RC9|s__MGYG-HGUT-02922	1.71e-07	3.37e-07	3.09e-05	5.55e-07	0	1.63e-06	0	1.25e-06	0	2.58e-06	1.21e-07	6.13e-07	5.85e-07	7.02e-07	4.45e-07	2.08e-07	1.63e-06	3.63e-07	3.74e-06	6.59e-07
d__Bacteria|p__Bacteroidota|c__Bacteroidia|o__Bacteroidales|f__UBA932|g__RC9|s__MGYG-HGUT-03444	2.14e-07	1.87e-07	8.84e-07	2.17e-07	0	2.12e-07	1e-05	0	0	2.37e-06	1.61e-07	5.88e-07	1.4e-07	5.05e-07	0	0	0	2.79e-07	3.17e-07	2.51e-07
d__Bacteria|p__Bacteroidota|c__Bacteroidia|o__Bacteroidales|f__UBA932|g__RC9|s__MGYG-HGUT-03445	7.92e-07	2.36e-06	3.33e-06	0	0	1.01e-06	0	0	3.12e-07	0	1.61e-07	5.15e-07	5.62e-07	6.59e-07	4.08e-06	2.77e-07	6.9e-07	3.85e-06	2.81e-06	2.01e-06
d__Bacteria|p__Bacteroidota|c__Bacteroidia|o__Bacteroidales|f__UBA932|g__RC9|s__MGYG-HGUT-03448	1.07e-07	0	2.92e-06	0	0	0	0	0	0	0	0	0	0	0	0	0	0	0	0	0
d__Bacteria|p__Bacteroidota|c__Bacteroidia|o__Bacteroidales|f__UBA932|g__RC9|s__MGYG-HGUT-03520	3.81e-06	2.81e-06	8.36e-06	3.45e-06	0	2.45e-06	0	8.86e-07	5e-06	4.06e-06	1.21e-07	3.19e-07	8.42e-07	1.54e-07	1.86e-06	4.62e-07	2.1e-06	4.8e-06	6.98e-07	6.59e-07
d__Bacteria|p__Bacteroidota|c__Bacteroidia|o__Bacteroidales|f__UBA932|g__RC9|s__MGYG-HGUT-03525	1.07e-07	0	1.53e-06	0	0	2.52e-06	0	3.28e-07	0	1.79e-07	2.02e-07	1.23e-07	1.64e-07	2.2e-07	0	1.85e-07	1.57e-07	2.23e-07	0	1.57e-07
d__Bacteria|p__Bacteroidota|c__Bacteroidia|o__Bacteroidales|f__UBA932|g__RC9|s__MGYG-HGUT-03530	1.5e-07	1.5e-07	7.45e-06	0	0	1.65e-07	0	1.97e-07	3.12e-07	1.53e-07	0	7.85e-07	1.94e-06	6.37e-07	1.31e-07	1.38e-07	1.88e-07	4.46e-07	1.35e-06	1.38e-06
d__Bacteria|p__Bacteroidota|c__Bacteroidia|o__Bacteroidales|f__UBA932|g__RC9|s__MGYG-HGUT-03573	3.85e-06	5.34e-06	1.57e-05	3.45e-05	8.15e-07	6.18e-05	2.53e-06	3.74e-06	3.02e-06	1.06e-05	5.24e-06	1.1e-05	2.39e-06	7.51e-06	2.16e-05	1.64e-05	7.84e-07	1.94e-05	2.88e-06	3.8e-06
d__Bacteria|p__Bacteroidota|c__Bacteroidia|o__Bacteroidales|f__UBA932|g__RC9|s__MGYG-HGUT-03626	3.96e-06	5.56e-06	4.94e-05	2.63e-05	2.25e-07	5.94e-05	3.92e-06	5.91e-06	3.44e-06	5.19e-05	0.000335302	8.21e-06	3.21e-06	6.83e-06	3.34e-05	1.2e-05	4.39e-07	5.04e-05	1.24e-05	1.5e-05
d__Bacteria|p__Bacteroidota|c__Bacteroidia|o__Bacteroidales|f__UBA932|g__RC9|s__MGYG-HGUT-03744	0	1.5e-07	8.06e-06	4.59e-07	0	1.25e-06	0	3.61e-07	0	2.3e-07	1.21e-07	3.55e-06	2.57e-07	7.33e-06	2.62e-07	1.15e-07	0	8.09e-07	6.77e-07	2.01e-06
d__Bacteria|p__Bacteroidota|c__Bacteroidia|o__Bacteroidales|f__UBA932|g__RC9|s__MGYG-HGUT-03880	3.15e-06	2.58e-06	6.46e-07	2.17e-07	2.53e-07	3.04e-06	7.43e-06	3.94e-07	4.43e-07	2.42e-06	2.62e-07	2.53e-06	4.68e-07	2.46e-06	4.97e-07	0	7.22e-06	2.12e-06	3.66e-06	1.19e-06
d__Bacteria|p__Bacteroidota|c__Bacteroidia|o__Bacteroidales|f__UBA932|g__RC9|s__MGYG-HGUT-04050	1.07e-07	0	2.79e-06	0	0	9.43e-07	7.27e-07	0	0	3.83e-06	0	3.19e-06	0	7.09e-06	4.19e-07	1.52e-06	2.7e-06	2.79e-07	3.6e-07	4.08e-07
d__Bacteria|p__Bacteroidota|c__Bacteroidia|o__Bacteroidales|f__UBA932|g__RC9|s__MGYG-HGUT-04205	1.01e-06	9.18e-07	3.43e-05	3.14e-07	0	7.99e-06	8.56e-06	8.11e-06	0	1.35e-05	2.36e-06	1.72e-07	2.34e-07	1.32e-07	1.33e-06	1.62e-07	3.77e-07	1.12e-06	1.35e-06	5.65e-07
d__Bacteria|p__Bacteroidota|c__Bacteroidia|o__Bacteroidales|f__UBA932|g__RC9|s__RC9_sp000431015	1.01e-05	7.34e-06	0.0034847	3.45e-06	5.06e-07	3.22e-05	0.000266547	7.88e-06	2.76e-06	7.82e-05	5.87e-06	9.24e-06	2.99e-05	2.73e-05	7.61e-06	2.33e-06	2.71e-05	1.36e-05	2.56e-05	2.53e-05
d__Bacteria|p__Bacteroidota|c__Bacteroidia|o__Bacteroidales|f__UBA932|g__RC9|s__RC9_sp000432515	5.97e-06	4.35e-06	0.000182775	4.34e-06	5.34e-07	6.41e-06	3.7e-05	1.99e-05	1.2e-06	9.62e-06	1.17e-06	5.91e-06	5.4e-06	6.59e-06	3.87e-06	1.06e-06	3.04e-06	3.88e-06	1.76e-06	4.71e-07
d__Bacteria|p__Bacteroidota|c__Bacteroidia|o__Bacteroidales|f__UBA932|g__RC9|s__RC9_sp000432655	1.39e-06	1.35e-06	9.13e-05	5.79e-07	0	3.75e-06	1.81e-05	7.12e-06	1.56e-07	3.16e-06	2.22e-07	1.72e-07	2.11e-07	1.98e-07	3.14e-07	5.77e-07	6.59e-07	6.14e-07	1.37e-06	5.97e-07
d__Bacteria|p__Bacteroidota|c__Bacteroidia|o__Bacteroidales|f__UBA932|g__RC9|s__RC9_sp000433355	1.88e-05	9.98e-06	0.0316229	6.54e-06	4.78e-07	7.23e-05	2.49e-05	1.65e-05	5.99e-07	1.09e-05	1.9e-06	7.45e-06	4.26e-06	1.83e-05	1.34e-05	6.6e-06	2.23e-05	1.87e-05	6.39e-06	2.57e-06
d__Bacteria|p__Bacteroidota|c__Bacteroidia|o__Bacteroidales|f__UBA932|g__RC9|s__RC9_sp000434935	2.55e-06	2.43e-06	0.000122122	0	1.69e-07	3.39e-06	1.93e-06	2.35e-05	0	1.25e-05	2.82e-07	4.41e-07	3.28e-07	5.93e-07	6.15e-06	2.79e-06	1.39e-05	1.1e-05	1.31e-06	5.34e-07
d__Bacteria|p__Bacteroidota|c__Bacteroidia|o__Bacteroidales|f__UBA932|g__RC9|s__RC9_sp000435075	1.87e-05	1.44e-05	0.000204432	3.35e-06	0	2.74e-05	7.27e-06	5.25e-07	1.3e-07	1.58e-05	4.38e-06	1.23e-07	1.61e-05	2.63e-07	1.69e-05	2.22e-06	4.1e-05	3.55e-05	1e-05	6.15e-06
d__Bacteria|p__Bacteroidota|c__Bacteroidia|o__Bacteroidales|f__UBA932|g__RC9|s__RC9_sp001915575	2.29e-06	2.15e-06	3.98e-06	2.65e-07	0	9.9e-07	0	2.77e-05	1.56e-07	3.57e-06	2.22e-07	5.15e-07	1.17e-05	5.71e-07	7.85e-07	3.92e-07	2.26e-06	1.28e-06	6.09e-06	2.48e-06
d__Bacteria|p__Bacteroidota|c__Bacteroidia|o__Bacteroidales|f__UBA932|g__UBA1232|s__MGYG-HGUT-02109	3.03e-05	4.21e-05	0.000106823	9.65e-06	5.34e-07	5.94e-05	0.000171957	4.31e-05	4.71e-06	5.61e-05	2.86e-06	2.11e-05	1.02e-05	4.31e-05	8.42e-05	7.11e-06	5.96e-06	0.000154493	0.000120973	0.000246998
d__Bacteria|p__Bacteroidota|c__Bacteroidia|o__Bacteroidales|f__UBA932|g__UBA1232|s__MGYG-HGUT-03564	2.78e-07	8.8e-07	1.97e-06	0	0	1.79e-06	3.16e-07	5.12e-06	0	2.3e-07	3.23e-07	1.47e-07	2.11e-07	0	3.4e-07	3e-07	1.88e-07	5.3e-07	1.88e-06	1.29e-06
d__Bacteria|p__Bacteroidota|c__Bacteroidia|o__Flavobacteriales|f__Flavobacteriaceae|g__Capnocytophaga|s__Capnocytophaga_ochracea	1.01e-06	1.03e-06	3.06e-07	3.14e-07	1.69e-07	1.3e-06	2.34e-06	6.57e-07	8.85e-07	4.85e-07	2e-06	1.47e-07	7.95e-07	1.54e-07	1.28e-06	0	2.79e-06	3.88e-06	3.6e-07	2.51e-07
d__Bacteria|p__Bacteroidota|c__Bacteroidia|o__Flavobacteriales|f__Flavobacteriaceae|g__Flavobacterium|s__Flavobacterium_lindanitolerans	4.18e-06	1.63e-06	1.87e-06	9.65e-07	3.51e-06	1.25e-06	1.04e-06	4.92e-07	5.44e-06	2.4e-06	3.02e-07	7.11e-07	2.81e-07	5.27e-07	6.28e-07	3.46e-07	1.88e-07	4.74e-07	3.81e-07	1.04e-06
d__Bacteria|p__Bacteroidota|c__Bacteroidia|o__Flavobacteriales|f__UBA1820|g__UBA1820|s__MGYG-HGUT-03905	2.14e-07	1.12e-07	3.4e-07	1.06e-06	4.5e-07	8.25e-07	9.48e-07	0	0	0	1.81e-07	1.72e-06	2.34e-07	6.1e-06	3.56e-06	0	1.57e-07	7.03e-06	0	0
d__Bacteria|p__Bacteroidota|c__Bacteroidia|o__Flavobacteriales|f__UBA1820|g__UBA1820|s__UBA1820_sp002314265	4.39e-06	3.07e-06	4.56e-06	3.43e-06	7.23e-06	3.42e-06	1.96e-06	4.56e-06	4.3e-06	2.91e-06	2.94e-06	4.68e-06	5.76e-06	7.22e-06	3.45e-06	2.84e-06	2.73e-06	3.18e-06	3.26e-06	4.49e-06
d__Bacteria|p__Bacteroidota|c__Bacteroidia|o__Flavobacteriales|f__UBA1820|g__UBA1820|s__UBA1820_sp003150615	1.54e-06	2e-06	5.59e-05	4.1e-06	7.03e-07	3.94e-05	2.84e-07	1.84e-06	1.02e-06	1.25e-06	3.02e-07	4.54e-06	6.46e-06	4.26e-06	1.49e-06	1.15e-07	1.38e-06	2.18e-06	2.39e-06	6.28e-07
d__Bacteria|p__Bacteroidota|c__Bacteroidia|o__Flavobacteriales|f__Weeksellaceae|g__Chryseobacterium_B|s__Chryseobacterium_B_bovis	3.21e-07	2.92e-06	4.01e-06	1.18e-06	1.1e-06	3.54e-07	3.48e-07	2.63e-07	7.81e-07	5.87e-07	3.83e-07	1.96e-07	3.98e-07	4.17e-07	2.04e-06	3.69e-07	0	3.12e-06	1.78e-06	5.34e-07
d__Bacteria|p__Bacteroidota|c__Bacteroidia|o__Flavobacteriales|f__Weeksellaceae|g__Chryseobacterium|s__Chryseobacterium_gambrini	1.78e-06	4.98e-06	1.6e-06	9.41e-07	3.66e-06	2.92e-06	6.95e-07	5.25e-07	4.16e-07	9.95e-07	9.68e-07	2.45e-06	5.85e-07	3.71e-06	6.28e-07	1.57e-06	1.04e-06	8.65e-07	5.08e-07	4.08e-07
d__Bacteria|p__Bdellovibrionota|c__Bacteriovoracia|o__MGYG-HGUT-03389|f__MGYG-HGUT-03389|g__MGYG-HGUT-03389|s__MGYG-HGUT-03389	1.33e-06	1.03e-06	8.84e-07	5.07e-07	0	2.48e-06	0	0	0	1.79e-07	3.63e-07	2.5e-06	1.5e-06	2.3e-06	8.64e-07	6e-07	4.83e-06	6.42e-07	2.96e-06	6.91e-07
d__Bacteria|p__Campylobacterota|c__Campylobacteria|o__Campylobacterales|f__Arcobacteraceae|g__Aliarcobacter|s__Aliarcobacter_butzleri	5.78e-07	1.18e-06	8.84e-07	4.27e-06	2.87e-06	1.34e-06	4.74e-07	4.27e-07	8.07e-07	1.38e-06	1.9e-06	8.09e-07	9.59e-07	3.07e-07	2.88e-07	9.92e-07	1.57e-06	2.23e-07	5.1e-06	1.47e-05
d__Bacteria|p__Campylobacterota|c__Campylobacteria|o__Campylobacterales|f__Campylobacteraceae|g__Campylobacter_A|s__Campylobacter_A_concisus	0	0	2.38e-07	3.62e-07	0	0	0	1.64e-07	0	0	1.41e-07	0	0	0	0	1.15e-07	0	0	0	0
d__Bacteria|p__Campylobacterota|c__Campylobacteria|o__Campylobacterales|f__Campylobacteraceae|g__Campylobacter_A|s__Campylobacter_A_concisus_B	0	1.5e-07	1.7e-07	1.93e-07	0	5.42e-07	0	0	1.56e-07	0	1.21e-07	0	3.51e-07	0	0	0	1.88e-07	0	0	0
d__Bacteria|p__Campylobacterota|c__Campylobacteria|o__Campylobacterales|f__Campylobacteraceae|g__Campylobacter_A|s__Campylobacter_A_concisus_E	0	2.06e-07	0	0	0	0	0	0	0	0	0	0	0	0	0	0	0	0	0	0
d__Bacteria|p__Campylobacterota|c__Campylobacteria|o__Campylobacterales|f__Campylobacteraceae|g__Campylobacter_A|s__Campylobacter_A_concisus_F	1.71e-07	9.36e-08	0	1.79e-06	0	0	0	0	3.9e-07	2.04e-06	1.61e-07	0	0	0	0	0	6.9e-07	0	0	1.57e-07
d__Bacteria|p__Campylobacterota|c__Campylobacteria|o__Campylobacterales|f__Campylobacteraceae|g__Campylobacter_A|s__Campylobacter_A_concisus_G	0	0	0	1.21e-07	2.81e-07	0	0	0	0	0	0	0	2.57e-07	0	0	0	8.47e-07	0	0	0
d__Bacteria|p__Campylobacterota|c__Campylobacteria|o__Campylobacterales|f__Campylobacteraceae|g__Campylobacter_A|s__Campylobacter_A_concisus_I	7.94e-06	5.94e-06	5.58e-06	4.73e-06	5.68e-06	3.96e-06	5.5e-06	6.01e-06	8.77e-06	5.72e-06	3.63e-06	3.38e-06	6.22e-06	5.55e-06	5.6e-06	6.21e-06	7.47e-06	6.28e-06	5.33e-06	5.84e-06
d__Bacteria|p__Campylobacterota|c__Campylobacteria|o__Campylobacterales|f__Campylobacteraceae|g__Campylobacter_A|s__Campylobacter_A_concisus_K	6.85e-07	1.85e-06	0	2.41e-07	0	0	0	0	0	0	0	0	0	0	0	0	0	0	0	0
d__Bacteria|p__Campylobacterota|c__Campylobacteria|o__Campylobacterales|f__Campylobacteraceae|g__Campylobacter_A|s__Campylobacter_A_concisus_L	1.5e-07	0	0	1.69e-07	0	2.38e-06	0	0	1.54e-06	2.81e-07	4.44e-07	1.23e-07	0	2.85e-07	0	0	0	0	1.06e-07	0
d__Bacteria|p__Campylobacterota|c__Campylobacteria|o__Campylobacterales|f__Campylobacteraceae|g__Campylobacter_A|s__Campylobacter_A_concisus_P	3.64e-07	2.06e-07	0	3.86e-07	0	1.41e-07	2.53e-07	3.61e-07	0	0	3.83e-07	0	0	0	0	0	0	0	7.13e-06	2.3e-05
d__Bacteria|p__Campylobacterota|c__Campylobacteria|o__Campylobacterales|f__Campylobacteraceae|g__Campylobacter_A|s__Campylobacter_A_concisus_Q	0	0	0	0	0	0	0	1.97e-07	0	0	0	0	0	0	0	0	0	0	0	0
d__Bacteria|p__Campylobacterota|c__Campylobacteria|o__Campylobacterales|f__Campylobacteraceae|g__Campylobacter_A|s__Campylobacter_A_concisus_R	0	0	2.72e-07	1.04e-06	0	1.18e-07	0	0	0	0	0	1.96e-07	0	0	2.36e-07	0	2.2e-07	1.95e-07	0	0
d__Bacteria|p__Campylobacterota|c__Campylobacteria|o__Campylobacterales|f__Campylobacteraceae|g__Campylobacter_A|s__Campylobacter_A_concisus_W	0	0	0	0	0	0	0	0	0	0	0	0	0	0	0	1.85e-07	0	0	0	0
d__Bacteria|p__Campylobacterota|c__Campylobacteria|o__Campylobacterales|f__Campylobacteraceae|g__Campylobacter_A|s__Campylobacter_A_curvus	1.07e-07	1.31e-07	0	0	1.69e-07	0	0	0	0	1.53e-07	1.61e-07	3.68e-07	1.17e-07	7.9e-07	0	0	6.28e-07	0	1.27e-07	1.88e-07
d__Bacteria|p__Campylobacterota|c__Campylobacteria|o__Campylobacterales|f__Campylobacteraceae|g__Campylobacter_B|s__Campylobacter_B_hominis	4.22e-05	3.05e-05	2.52e-05	2.21e-05	1.65e-05	1.69e-05	2.23e-05	2.05e-05	1.86e-05	2.71e-05	2.43e-05	2.52e-05	2.79e-05	3.28e-05	6.99e-05	3.47e-05	3.08e-05	5.08e-05	3.08e-05	3.48e-05
d__Bacteria|p__Campylobacterota|c__Campylobacteria|o__Campylobacterales|f__Campylobacteraceae|g__Campylobacter_B|s__Campylobacter_B_ureolyticus	0.000104588	7.5e-05	5.5e-05	4.76e-05	8.95e-05	4.25e-05	0.000117725	5.39e-05	5.04e-05	5.91e-05	4.11e-05	4.52e-05	6.34e-05	8.05e-05	8.9e-05	8.7e-05	8.07e-05	8.21e-05	7.85e-05	9.59e-05
d__Bacteria|p__Campylobacterota|c__Campylobacteria|o__Campylobacterales|f__Campylobacteraceae|g__Campylobacter_B|s__MGYG-HGUT-01079	6.21e-07	2.81e-07	0	8.3e-06	2.53e-07	1.41e-07	0	6.89e-07	0	0	1.31e-05	0	0	0	0	4.85e-07	5.52e-06	0	0	0
d__Bacteria|p__Campylobacterota|c__Campylobacteria|o__Campylobacterales|f__Campylobacteraceae|g__Campylobacter_B|s__MGYG-HGUT-03713	1.48e-06	5.81e-07	1.7e-07	1.49e-05	6.19e-07	0	1.9e-07	4.27e-07	0	2.3e-07	2.24e-06	1.47e-07	0	0	0	5.31e-07	1.34e-05	0	0	2.83e-07
d__Bacteria|p__Campylobacterota|c__Campylobacteria|o__Campylobacterales|f__Campylobacteraceae|g__Campylobacter_B|s__MGYG-HGUT-03764	4.07e-07	3.37e-07	1.43e-06	1.13e-06	2.53e-07	4.01e-07	1.58e-07	3.94e-07	9.37e-07	1.79e-07	2.42e-07	2.3e-06	3.28e-07	3.38e-06	3.93e-07	1.44e-05	2.51e-07	5.86e-07	3.81e-07	2.83e-07
d__Bacteria|p__Campylobacterota|c__Campylobacteria|o__Campylobacterales|f__Campylobacteraceae|g__Campylobacter_D|s__Campylobacter_D_coli	3.64e-07	1.12e-07	4.76e-07	3.38e-07	2.53e-07	1.41e-07	3.79e-07	0	2.08e-07	2.04e-07	5.65e-07	0	1.64e-07	3.07e-07	3.4e-07	2.31e-07	1.88e-07	2.51e-07	2.96e-07	3.77e-07
d__Bacteria|p__Campylobacterota|c__Campylobacteria|o__Campylobacterales|f__Campylobacteraceae|g__Campylobacter_D|s__Campylobacter_D_coli_A	0	0	0	0	0	2.59e-07	0	0	0	1.79e-07	0	1.96e-07	1.61e-06	0	0	0	0	0	0	0
d__Bacteria|p__Campylobacterota|c__Campylobacteria|o__Campylobacterales|f__Campylobacteraceae|g__Campylobacter_D|s__Campylobacter_D_coli_B	1.93e-07	0	3.06e-07	1.69e-07	2.08e-06	3.06e-06	1.9e-07	1.28e-06	4.43e-07	0	0	1.96e-07	6.08e-07	0	0	0	1.1e-06	1.95e-07	5.29e-07	7.54e-07
d__Bacteria|p__Campylobacterota|c__Campylobacteria|o__Campylobacterales|f__Campylobacteraceae|g__Campylobacter_D|s__Campylobacter_D_jejuni	4.93e-07	7.49e-07	8.84e-07	6.27e-07	3.66e-07	3.06e-07	2.53e-07	4.27e-07	3.9e-07	5.1e-07	1.01e-07	4.66e-07	5.62e-07	2.85e-07	7.85e-07	9.23e-07	1.76e-06	4.74e-07	2.2e-06	1.07e-06
d__Bacteria|p__Campylobacterota|c__Campylobacteria|o__Campylobacterales|f__Campylobacteraceae|g__Campylobacter_D|s__Campylobacter_D_upsaliensis	1.61e-06	2.81e-07	5.1e-07	4.59e-07	2.25e-07	1.65e-07	2.21e-07	3.94e-07	1.56e-07	0	1.81e-07	0	5.62e-07	2.2e-07	1.83e-07	2.08e-07	2.2e-07	1.39e-07	1.86e-06	5.02e-07
d__Bacteria|p__Campylobacterota|c__Campylobacteria|o__Campylobacterales|f__Campylobacteraceae|g__Campylobacter_D|s__MGYG-HGUT-02813	1.28e-07	0	0	1.45e-07	0	0	2.21e-07	1.64e-07	0	1.58e-06	0	0	1.64e-07	0	1.57e-07	3.69e-07	0	2.79e-07	1.06e-07	2.2e-07
d__Bacteria|p__Campylobacterota|c__Campylobacteria|o__Campylobacterales|f__Campylobacteraceae|g__Campylobacter|s__Campylobacter_fetus	7.77e-06	6.63e-06	3.98e-06	3.26e-06	4.33e-06	3.51e-06	4.61e-06	3.35e-06	3.59e-06	4.39e-06	3.61e-06	3.21e-06	3.79e-06	4.89e-06	5.02e-06	5.15e-06	4.27e-06	5.13e-06	4.74e-06	5.78e-06
d__Bacteria|p__Campylobacterota|c__Campylobacteria|o__Campylobacterales|f__Campylobacteraceae|g__Campylobacter|s__Campylobacter_fetus_A	2.36e-07	1.12e-07	1.7e-07	1.21e-07	3.09e-07	2.36e-07	4.11e-07	0	1.09e-06	2.3e-07	0	7.35e-07	2.53e-06	4.61e-07	7.59e-07	1.38e-07	4.08e-07	4.46e-07	1.9e-07	1.57e-07
d__Bacteria|p__Campylobacterota|c__Campylobacteria|o__Campylobacterales|f__Campylobacteraceae|g__Campylobacter|s__Campylobacter_hyointestinalis	4.5e-07	3.93e-07	3.06e-07	6.03e-07	2.81e-07	1.89e-07	4.11e-07	1.97e-07	4.16e-07	1.28e-07	0	5.64e-07	4.45e-07	7.68e-07	1.57e-07	4.38e-07	3.14e-07	1.67e-07	2.33e-07	1.88e-07
d__Bacteria|p__Campylobacterota|c__Campylobacteria|o__Campylobacterales|f__Campylobacteraceae|g__Campylobacter|s__Campylobacter_lanienae	1.66e-05	1.15e-05	1.09e-05	7.87e-06	6.78e-06	7.45e-06	8.98e-06	8.08e-06	7.94e-06	8.27e-06	9.24e-06	8.58e-06	8.84e-06	1.07e-05	1.26e-05	1.13e-05	1.19e-05	1.15e-05	1.12e-05	1.33e-05
d__Bacteria|p__Campylobacterota|c__Campylobacteria|o__Campylobacterales|f__Campylobacteraceae|g__Campylobacter|s__MGYG-HGUT-00755	8.35e-07	6.55e-07	9.18e-07	7.48e-07	8.72e-07	4.24e-07	7.58e-07	5.25e-07	1.35e-06	4.85e-07	3.43e-07	2.7e-07	3.98e-07	6.59e-07	4.13e-06	7.15e-07	6.9e-07	1.31e-06	5.29e-07	6.28e-07
d__Bacteria|p__Campylobacterota|c__Campylobacteria|o__Campylobacterales|f__Campylobacteraceae|g__Campylobacter|s__MGYG-HGUT-01044	2.36e-06	1.8e-06	1.19e-06	3.38e-07	6.47e-07	4.48e-07	4.11e-07	6.89e-07	4.95e-07	5.87e-07	6.05e-07	4.17e-07	7.49e-07	3.29e-07	4.97e-07	2.54e-07	0	3.07e-07	2.14e-06	1e-06
d__Bacteria|p__Campylobacterota|c__Campylobacteria|o__Campylobacterales|f__Helicobacteraceae|g__Helicobacter_A|s__Helicobacter_A_rappini	2.36e-07	2.43e-07	3.74e-07	4.1e-07	5.48e-06	4.71e-07	0	4.27e-07	8.33e-07	1.28e-07	6.45e-07	2.45e-07	1.01e-06	0	1.07e-06	1.38e-07	0	5.86e-07	4.02e-07	5.65e-07
d__Bacteria|p__Campylobacterota|c__Campylobacteria|o__Campylobacterales|f__Helicobacteraceae|g__Helicobacter_B|s__Helicobacter_B_canis	9.85e-06	7.57e-06	6.73e-06	4.03e-06	4.27e-06	4.46e-06	4.36e-06	5.02e-06	4.24e-06	5.56e-06	5.63e-06	5.47e-06	5.24e-06	7.7e-06	8.79e-06	8.49e-06	7e-06	6.83e-06	7.87e-06	9.33e-06
d__Bacteria|p__Campylobacterota|c__Campylobacteria|o__Campylobacterales|f__Helicobacteraceae|g__Helicobacter_B|s__Helicobacter_B_fennelliae	9.21e-06	5.86e-06	4.05e-06	3.74e-06	3.85e-06	3.77e-06	4.65e-06	3.78e-06	4.22e-06	4.75e-06	5.53e-06	5e-06	5.31e-06	6.8e-06	6.83e-06	6.46e-06	6.62e-06	6.53e-06	6.32e-06	7.38e-06
d__Bacteria|p__Campylobacterota|c__Campylobacteria|o__Campylobacterales|f__Helicobacteraceae|g__Helicobacter_B|s__Helicobacter_B_macacae	1.46e-06	7.68e-07	2.18e-06	6.03e-07	9e-07	6.6e-07	9.8e-07	1.02e-06	7.81e-07	8.42e-07	8.67e-07	6.37e-07	6.08e-07	7.46e-07	7.07e-07	9e-07	1.16e-06	8.09e-07	9.1e-07	1.04e-06
d__Bacteria|p__Campylobacterota|c__Campylobacteria|o__Campylobacterales|f__Helicobacteraceae|g__Helicobacter_B|s__Helicobacter_B_sp001854545	1e-05	6.61e-06	1.29e-05	1.2e-05	1.05e-05	1.41e-05	1.16e-05	1.27e-05	1.05e-05	1.28e-05	4.46e-06	4.49e-06	4.63e-06	7.2e-06	6.93e-06	6.99e-06	8.19e-06	7.14e-06	7.09e-06	9.11e-06
d__Bacteria|p__Campylobacterota|c__Campylobacteria|o__Campylobacterales|f__Helicobacteraceae|g__Helicobacter_C|s__Helicobacter_C_cinaedi	0	0	0	1.69e-07	0	3.77e-07	0	2.3e-07	0	0	1.01e-07	1.47e-07	1.87e-07	0	9.16e-07	0	0	1.37e-06	0	0
d__Bacteria|p__Campylobacterota|c__Campylobacteria|o__Campylobacterales|f__Helicobacteraceae|g__Helicobacter_D|s__Helicobacter_D_canadensis	2.78e-07	2.25e-07	3.4e-07	3.62e-07	1.41e-07	1.82e-06	0	0	0	1.1e-06	2.82e-07	2.7e-07	1.4e-07	6.15e-07	2.88e-07	1.62e-07	2.2e-07	5.3e-07	2.54e-07	3.14e-07
d__Bacteria|p__Campylobacterota|c__Campylobacteria|o__Campylobacterales|f__Helicobacteraceae|g__Helicobacter_D|s__Helicobacter_D_pullorum	2.78e-07	3.56e-07	7.82e-07	2.99e-06	2.16e-06	4.01e-07	1.9e-07	0	1.09e-05	1.79e-07	1.81e-07	4.66e-07	3.74e-07	3.29e-07	3.4e-07	0	0	1.67e-07	3.6e-07	0
d__Bacteria|p__Campylobacterota|c__Campylobacteria|o__Campylobacterales|f__Helicobacteraceae|g__Helicobacter_D|s__Helicobacter_D_winghamensis	1.5e-07	0	7.48e-07	4.83e-07	6.19e-07	1.13e-06	3.16e-07	3.94e-07	0	2.07e-06	0	0	6.32e-07	0	1.57e-07	1.15e-07	1.44e-05	1.67e-07	0	0
d__Bacteria|p__Campylobacterota|c__Campylobacteria|o__Campylobacterales|f__Helicobacteraceae|g__Helicobacter_D|s__MGYG-HGUT-03617	1.13e-05	8.88e-06	6.94e-06	6.2e-06	5.4e-06	5.02e-06	6.23e-06	5.84e-06	5.83e-06	7.93e-06	6.07e-06	9e-06	6.81e-06	1.49e-05	8.82e-06	1.01e-05	9.22e-06	9.4e-06	8.57e-06	1.05e-05
d__Bacteria|p__Campylobacterota|c__Campylobacteria|o__Campylobacterales|f__Helicobacteraceae|g__Helicobacter_F|s__Helicobacter_F_sp002287135	1.5e-07	0	0	1.69e-07	1.69e-07	4.48e-07	0	0	1.3e-07	1.4e-06	0	0	1.64e-07	0	0	0	0	0	0	0
d__Bacteria|p__Campylobacterota|c__Campylobacteria|o__Campylobacterales|f__Helicobacteraceae|g__Helicobacter|s__Helicobacter_pylori_BU	4.39e-06	3.46e-06	2.38e-06	3.93e-06	1.97e-06	1.79e-06	2.02e-06	2.1e-06	1.72e-06	2.5e-06	2.56e-06	3.02e-06	2.18e-06	3.6e-06	3.64e-06	4.13e-06	3.17e-06	3.18e-06	3.24e-06	3.61e-06
d__Bacteria|p__Campylobacterota|c__Campylobacteria|o__Campylobacterales|f__Helicobacteraceae|g__Helicobacter|s__Helicobacter_pylori_C	4.46e-05	3.09e-05	2.34e-05	1.88e-05	1.94e-05	2.05e-05	2.3e-05	2.43e-05	2.07e-05	2.76e-05	2.61e-05	2.56e-05	2.63e-05	3.62e-05	3.9e-05	3.46e-05	3.43e-05	3.43e-05	3.05e-05	3.92e-05
d__Bacteria|p__Campylobacterota|c__Campylobacteria|o__Campylobacterales|f__Helicobacteraceae|g__MGYG-HGUT-03398|s__MGYG-HGUT-03398	8.2e-06	1.44e-06	3.43e-06	1.69e-06	1.8e-06	1.84e-06	2.4e-06	2.56e-06	1.69e-06	2.53e-06	4.11e-06	1.74e-06	2.36e-06	1.34e-06	1.62e-06	1.85e-06	1.85e-06	1.7e-06	3.79e-06	3.96e-06
d__Bacteria|p__Campylobacterota|c__Campylobacteria|o__Campylobacterales|f__Helicobacteraceae|g__NHYM01|s__MGYG-HGUT-03438	0	0	0	0	0	1.41e-07	0	0	0	0	0	0	0	1.1e-07	2.09e-07	1.15e-07	0	0	1.27e-07	3.14e-07
d__Bacteria|p__Cyanobacteria|c__Vampirovibrionia|o__Gastranaerophilales|f__Gastranaerophilaceae|g__CAG-196|s__CAG-196_sp002102975	7.02e-06	9.38e-06	3.06e-06	1.15e-05	2.05e-06	1.51e-06	1.68e-06	1.74e-06	1.2e-06	1.11e-05	2.82e-06	5.64e-07	2.78e-06	1.14e-06	4.55e-06	1.41e-06	1.82e-06	8.56e-06	1.21e-06	1.88e-06
d__Bacteria|p__Cyanobacteria|c__Vampirovibrionia|o__Gastranaerophilales|f__Gastranaerophilaceae|g__CAG-196|s__MGYG-HGUT-00618	4.58e-06	4.36e-06	6.46e-07	1.45e-06	1.74e-06	1.63e-06	2.21e-07	3.32e-05	1.38e-06	4.82e-06	3.19e-06	1.89e-06	2.11e-07	1.4e-06	3.24e-06	3.16e-06	0	4.97e-06	1.06e-07	0
d__Bacteria|p__Cyanobacteria|c__Vampirovibrionia|o__Gastranaerophilales|f__Gastranaerophilaceae|g__CAG-196|s__MGYG-HGUT-00629	1.11e-06	0	2.36e-05	1.34e-05	4.02e-06	2.4e-05	5.5e-05	4.66e-05	4.53e-06	7.45e-05	1.67e-06	7.6e-07	7.95e-07	2.63e-07	1.28e-06	3.37e-06	2.2e-07	1.62e-06	5.29e-07	1.19e-06
d__Bacteria|p__Cyanobacteria|c__Vampirovibrionia|o__Gastranaerophilales|f__Gastranaerophilaceae|g__CAG-196|s__MGYG-HGUT-02803	6.94e-06	6.35e-06	1.09e-05	1.02e-05	4.78e-07	9.62e-06	4.11e-07	3.18e-06	3.74e-05	1.14e-05	6.11e-06	6.01e-06	6.32e-07	6.15e-06	3.35e-06	1.71e-06	2.2e-07	2.54e-06	9.94e-06	7.72e-06
d__Bacteria|p__Cyanobacteria|c__Vampirovibrionia|o__Gastranaerophilales|f__Gastranaerophilaceae|g__CAG-196|s__MGYG-HGUT-03506	8.44e-06	1.99e-06	1.59e-05	2.6e-05	6.75e-07	5.85e-06	3.41e-06	1.32e-05	9.24e-06	2.63e-05	8.27e-07	6.62e-07	4.26e-06	3.73e-07	3.4e-06	4.59e-06	2.76e-06	8.87e-06	0	0
d__Bacteria|p__Cyanobacteria|c__Vampirovibrionia|o__Gastranaerophilales|f__Gastranaerophilaceae|g__CAG-306|s__CAG-306_sp000980375	7.07e-07	8.62e-07	2.72e-06	7.72e-07	1.41e-07	3.21e-06	3.16e-07	1.64e-07	2.86e-07	3.57e-07	0	9.56e-07	0	5.05e-07	2.88e-07	4.15e-07	0	5.02e-07	2.12e-07	5.02e-07
d__Bacteria|p__Cyanobacteria|c__Vampirovibrionia|o__Gastranaerophilales|f__Gastranaerophilaceae|g__CAG-306|s__MGYG-HGUT-00315	1.1e-05	7.94e-06	4.32e-06	9.73e-06	6.8e-06	4.71e-06	4.8e-06	5.12e-06	7.42e-06	7.42e-06	6.13e-06	7.21e-06	5.83e-06	8.65e-06	8.22e-06	8.05e-06	7.53e-06	8.01e-06	7.51e-06	9.48e-06
d__Bacteria|p__Cyanobacteria|c__Vampirovibrionia|o__Gastranaerophilales|f__Gastranaerophilaceae|g__CAG-306|s__MGYG-HGUT-02884	1.01e-06	1.84e-06	4.08e-07	4.08e-06	0	2.12e-07	1.39e-06	1.58e-06	1.51e-06	2.17e-06	0	4.9e-07	6.08e-07	1.54e-07	7.59e-07	3.46e-07	2.51e-07	3.63e-07	1.06e-07	2.51e-07
d__Bacteria|p__Cyanobacteria|c__Vampirovibrionia|o__Gastranaerophilales|f__Gastranaerophilaceae|g__CAG-306|s__MGYG-HGUT-03930	0	1.5e-07	1.53e-06	3.14e-07	1.21e-06	8.25e-07	1.9e-07	0	2.86e-07	6.79e-06	2.02e-07	1.13e-06	5.38e-07	8.78e-07	1.31e-07	1.15e-07	2.2e-07	0	1.27e-07	5.65e-07
d__Bacteria|p__Cyanobacteria|c__Vampirovibrionia|o__Gastranaerophilales|f__Gastranaerophilaceae|g__CAG-484|s__CAG-484_sp000431315	1.47e-05	9.48e-06	1.29e-06	9.22e-06	1.04e-06	2.89e-05	2.47e-06	2.63e-06	3.9e-07	4.77e-06	1.31e-06	4.66e-07	4.45e-07	1.76e-07	1.1e-06	3.92e-07	4.71e-07	1.2e-06	2.75e-07	1.88e-07
d__Bacteria|p__Cyanobacteria|c__Vampirovibrionia|o__Gastranaerophilales|f__Gastranaerophilaceae|g__CAG-484|s__CAG-484_sp900321895	0	9.36e-08	7.82e-07	0	0	0	0	0	1.17e-06	1.42e-05	1.21e-07	0	2.34e-07	0	3.4e-07	0	0	3.35e-07	0	0
d__Bacteria|p__Cyanobacteria|c__Vampirovibrionia|o__Gastranaerophilales|f__Gastranaerophilaceae|g__CAG-484|s__MGYG-HGUT-00447	3.08e-06	3.65e-06	2.04e-06	3.51e-05	2.87e-06	7.97e-06	6e-07	1.77e-06	1.18e-05	5.49e-06	3e-06	8.58e-07	1.3e-05	6.15e-07	8.11e-07	6.23e-07	9.1e-07	5.58e-07	4.44e-07	3.14e-07
d__Bacteria|p__Cyanobacteria|c__Vampirovibrionia|o__Gastranaerophilales|f__Gastranaerophilaceae|g__CAG-484|s__MGYG-HGUT-01906	0.000182238	0.000123458	2.4e-05	4.1e-05	8.77e-06	3.75e-05	2.84e-06	2.78e-05	3.85e-05	8.01e-06	4.05e-06	1.52e-05	5e-05	1.32e-05	2.8e-05	7.59e-06	3e-05	5.63e-05	1.43e-05	1.44e-05
d__Bacteria|p__Cyanobacteria|c__Vampirovibrionia|o__Gastranaerophilales|f__Gastranaerophilaceae|g__CAG-484|s__MGYG-HGUT-01943	5.63e-05	3.7e-05	4.24e-05	3.77e-05	4.86e-05	0.000180907	4.93e-06	3.33e-05	6.67e-05	7.04e-05	7.83e-05	2.04e-05	2.58e-05	1.81e-05	0.000159254	6.9e-05	1.74e-05	0.000192182	4.25e-05	4.21e-06
d__Bacteria|p__Cyanobacteria|c__Vampirovibrionia|o__Gastranaerophilales|f__Gastranaerophilaceae|g__Gastranaerophilus|s__Gastranaerophilus_phascolarctosicola	2.23e-06	3.86e-06	2.75e-05	2.66e-05	1.24e-06	1.76e-05	3.89e-06	9.36e-06	1.69e-05	5.64e-06	1.38e-05	2.87e-05	1.05e-05	2.46e-05	3.45e-06	1.99e-05	2.67e-06	8.12e-06	2.96e-07	1e-06
d__Bacteria|p__Cyanobacteria|c__Vampirovibrionia|o__Gastranaerophilales|f__Gastranaerophilaceae|g__MGYG-HGUT-00503|s__MGYG-HGUT-00503	0	1.87e-07	5.1e-07	1.69e-07	4.78e-07	0	0	1.64e-07	1.82e-07	6.3e-06	0	2.94e-07	1.17e-07	2.41e-07	8.37e-07	1.34e-05	3.14e-07	4.18e-07	5.08e-07	2.32e-06
d__Bacteria|p__Cyanobacteria|c__Vampirovibrionia|o__Gastranaerophilales|f__Gastranaerophilaceae|g__MGYG-HGUT-00523|s__MGYG-HGUT-00523	5.87e-06	2.12e-06	6.77e-06	4.1e-07	1.35e-06	2.64e-06	2.75e-06	4.27e-07	1.07e-06	5.28e-06	2.7e-06	5.64e-07	1.01e-06	3.07e-07	2.59e-06	3.69e-07	1.57e-07	2.96e-06	1.61e-05	2.71e-05
d__Bacteria|p__Cyanobacteria|c__Vampirovibrionia|o__Gastranaerophilales|f__Gastranaerophilaceae|g__MGYG-HGUT-00529|s__MGYG-HGUT-00529	1.71e-07	1.5e-07	2.38e-06	1.69e-06	6.75e-07	1.27e-06	1.26e-06	5.52e-06	1.82e-07	6.94e-06	3.02e-07	3.68e-07	1.22e-06	3.95e-07	1.67e-06	1.27e-06	6.59e-07	2.26e-06	1.97e-06	3.33e-06
d__Bacteria|p__Cyanobacteria|c__Vampirovibrionia|o__Gastranaerophilales|f__Gastranaerophilaceae|g__QAMI01|s__MGYG-HGUT-01874	1.24e-06	1.5e-07	9.52e-07	7.72e-07	1.97e-07	4.01e-07	1.9e-07	7.22e-07	1.56e-07	5.61e-07	0	1.05e-06	3.98e-07	9e-07	4.19e-07	3.92e-07	1.88e-07	5.86e-07	8.25e-07	3.01e-06
d__Bacteria|p__Cyanobacteria|c__Vampirovibrionia|o__Gastranaerophilales|f__Gastranaerophilaceae|g__QAMI01|s__MGYG-HGUT-01960	5.78e-07	1.31e-07	3.4e-07	4.83e-07	0	0	2.21e-07	5.91e-07	2.34e-07	5.36e-07	2.02e-07	3.92e-07	2.11e-07	1.1e-07	4.21e-06	6.25e-06	0	7.45e-06	1.48e-07	2.51e-07
d__Bacteria|p__Cyanobacteria|c__Vampirovibrionia|o__Gastranaerophilales|f__Gastranaerophilaceae|g__QHMH01|s__QHMH01_sp003258795	2.14e-07	1.69e-07	0	1.93e-07	3.94e-07	1.89e-07	1.58e-07	3.61e-07	0	2.3e-06	1.21e-07	2.7e-07	2.11e-07	2.2e-07	1.15e-06	2.54e-07	5.02e-07	4.46e-07	9.31e-07	1.76e-06
d__Bacteria|p__Cyanobacteria|c__Vampirovibrionia|o__Gastranaerophilales|f__Gastranaerophilaceae|g__RUG841|s__MGYG-HGUT-03857	5.08e-06	1.87e-07	5.1e-07	0	2.81e-07	3.54e-07	0	1.25e-06	6.51e-07	5.36e-07	0	1.52e-05	1.64e-07	8.3e-06	5.5e-07	9.69e-07	0	8.93e-07	0	0
d__Bacteria|p__Cyanobacteria|c__Vampirovibrionia|o__Gastranaerophilales|f__Gastranaerophilaceae|g__RUG841|s__MGYG-HGUT-04613	7.5e-07	5.06e-07	0	0	2.25e-07	0	0	0	3.12e-07	2.81e-07	2.62e-07	2.21e-07	6.32e-07	1.1e-07	3.4e-07	1.38e-07	0	0	1.69e-07	3.14e-07
d__Bacteria|p__Cyanobacteria|c__Vampirovibrionia|o__Gastranaerophilales|f__Gastranaerophilaceae|g__RUG841|s__RUG841_sp900313795	6.64e-07	2.06e-07	3.06e-07	1.3e-06	1.91e-06	1.18e-07	3.79e-07	2.95e-07	7.81e-07	4.72e-06	3.02e-07	2.45e-07	6.78e-07	2.63e-07	9.16e-07	2.08e-07	4.08e-07	5.02e-07	1.06e-07	0
d__Bacteria|p__Cyanobacteria|c__Vampirovibrionia|o__Gastranaerophilales|f__Gastranaerophilaceae|g__UBA2883|s__MGYG-HGUT-00542	3.32e-06	5.24e-07	7.41e-06	2.39e-06	7.98e-06	5.89e-07	6e-07	1.41e-06	3.25e-06	1.89e-06	4.03e-07	1.59e-06	7.72e-07	1.56e-06	4.97e-07	4.38e-07	4.71e-07	7.25e-07	8.25e-07	2.1e-06
d__Bacteria|p__Cyanobacteria|c__Vampirovibrionia|o__Gastranaerophilales|f__Gastranaerophilaceae|g__UBA2883|s__UBA2883_sp002103075	5.57e-07	5.43e-07	1.19e-06	5.07e-07	1.97e-07	5.35e-06	1.9e-07	1.97e-07	8.33e-07	4.21e-06	1.01e-07	9.12e-06	1.24e-06	7.84e-06	1.57e-07	3.17e-05	4.71e-07	2.23e-07	2.12e-07	2.51e-07
[truncated: 3,096 more rows]
