# Supplementary material for: Cerebral Intraparenchymal Hemorrhage Changes Patients’ Gut Bacteria Composition and Function
Source: Front Cell Infect Microbiol. 2022 Mar 16;12:829491. doi: 10.3389/fcimb.2022.829491 (PMC8966894; doi:10.3389/fcimb.2022.829491)
Supplement: Supplementary file 4 [file Table_3.xls]

## Sheet: Tab S3 Lefse_LDA
Tab. S3 the differential species identified by LEfSe.
Taxa	Group	lgLDA	p.value	q.value
Archaea.Thermoplasmatota.Thermoplasmata.Methanomassiliicoccales.Methanomethylophilaceae.ISO4_G1.MGYG_HGUT_03531	patient	2.01288	0.00810027	0.0159476
Bacteria.Actinobacteriota	patient	3.72832	0.000506541	0.00569859
Bacteria.Actinobacteriota.Actinobacteria	patient	3.49537	0.0126111	0.0214152
Bacteria.Actinobacteriota.Actinobacteria.Actinomycetales	patient	3.49251	0.0126111	0.0214152
Bacteria.Actinobacteriota.Actinobacteria.Actinomycetales.Actinomycetaceae.MGYG_HGUT_03145	patient	2.14521	0.000379127	0.00541504
Bacteria.Actinobacteriota.Actinobacteria.Actinomycetales.Actinomycetaceae.MGYG_HGUT_03145.MGYG_HGUT_03145	patient	2.14521	0.000379127	0.00541504
Bacteria.Actinobacteriota.Actinobacteria.Actinomycetales.Actinomycetaceae.Varibaculum.MGYG_HGUT_03810	control	2.31851	0.0305705	0.0368483
Bacteria.Actinobacteriota.Actinobacteria.Actinomycetales.Actinomycetaceae.Winkia.Winkia_sp002849225	patient	2.2443	0.0153902	0.0238772
Bacteria.Actinobacteriota.Actinobacteria.Actinomycetales.Dermabacteraceae	patient	2.08479	0.0134523	0.022283
Bacteria.Actinobacteriota.Actinobacteria.Actinomycetales.Dermabacteraceae.Dermabacter	patient	2.07569	0.0134523	0.022283
Bacteria.Actinobacteriota.Actinobacteria.Actinomycetales.Dermabacteraceae.Dermabacter.Dermabacter_hominis	patient	2.07336	0.0134523	0.022283
Bacteria.Actinobacteriota.Actinobacteria.Mycobacteriales.Mycobacteriaceae.Corynebacterium.Corynebacterium_aurimucosum_E	patient	2.12758	0.00190626	0.00818323
Bacteria.Actinobacteriota.Actinobacteria.Mycobacteriales.Mycobacteriaceae.Corynebacterium.Corynebacterium_simulans	patient	2.20125	0.0497176	0.0497176
Bacteria.Actinobacteriota.Actinobacteria.Mycobacteriales.Mycobacteriaceae.Corynebacterium.MGYG_HGUT_03805	patient	2.2969	0.0228244	0.0304464
Bacteria.Actinobacteriota.Coriobacteriia	patient	3.34672	0.00115204	0.006348
Bacteria.Actinobacteriota.Coriobacteriia.Coriobacteriales	patient	3.34672	0.00115204	0.006348
Bacteria.Actinobacteriota.Coriobacteriia.Coriobacteriales.Coriobacteriaceae	patient	3.28466	0.00249691	0.00875539
Bacteria.Actinobacteriota.Coriobacteriia.Coriobacteriales.Coriobacteriaceae.Collinsella	patient	3.28087	0.00249691	0.00875539
Bacteria.Actinobacteriota.Coriobacteriia.Coriobacteriales.Coriobacteriaceae.Collinsella.MGYG_HGUT_03703	patient	2.07979	0.0223109	0.0304464
Bacteria.Actinobacteriota.Coriobacteriia.Coriobacteriales.Eggerthellaceae.Eggerthella	patient	2.07561	0.00193973	0.00818323
Bacteria.Actinobacteriota.Coriobacteriia.Coriobacteriales.Eggerthellaceae.Eggerthella.Eggerthella_lenta	patient	2.07043	0.00149887	0.00735811
Bacteria.Bacteroidota.Bacteroidia.Bacteroidales.Bacteroidaceae.Bacteroides	patient	4.4958	0.0342937	0.0392343
Bacteria.Bacteroidota.Bacteroidia.Bacteroidales.Bacteroidaceae.Bacteroides.Bacteroides_caccae	patient	3.32081	0.0233422	0.0304464
Bacteria.Bacteroidota.Bacteroidia.Bacteroidales.Bacteroidaceae.Bacteroides.Bacteroides_sp003545565	patient	2.03016	0.0493662	0.0495497
Bacteria.Bacteroidota.Bacteroidia.Bacteroidales.Bacteroidaceae.Bacteroides.MGYG_HGUT_03252	patient	2.18722	0.0191099	0.026902
Bacteria.Bacteroidota.Bacteroidia.Bacteroidales.Bacteroidaceae.MGYG_HGUT_02291	patient	2.44294	0.0283655	0.0343439
Bacteria.Bacteroidota.Bacteroidia.Bacteroidales.Bacteroidaceae.MGYG_HGUT_02291.MGYG_HGUT_02291	patient	2.44294	0.0283655	0.0343439
Bacteria.Bacteroidota.Bacteroidia.Bacteroidales.Bacteroidaceae.Prevotella.MGYG_HGUT_02080	control	3.18409	0.0191099	0.026902
Bacteria.Bacteroidota.Bacteroidia.Bacteroidales.Bacteroidaceae.Prevotella.MGYG_HGUT_03480	control	2.14725	0.0155644	0.0238772
Bacteria.Bacteroidota.Bacteroidia.Bacteroidales.Bacteroidaceae.Prevotella.MGYG_HGUT_04456	control	3.80252	0.0493662	0.0495497
Bacteria.Bacteroidota.Bacteroidia.Bacteroidales.Bacteroidaceae.Prevotella.Prevotella_sp002265625	control	2.52645	0.04125	0.0435059
Bacteria.Bacteroidota.Bacteroidia.Bacteroidales.Bacteroidaceae.Prevotellamassilia	control	3.88933	0.0342937	0.0392343
Bacteria.Bacteroidota.Bacteroidia.Bacteroidales.Coprobacteraceae.Coprobacter.Coprobacter_fastidiosus	patient	2.58147	0.0233422	0.0304464
Bacteria.Bacteroidota.Bacteroidia.Bacteroidales.Muribaculaceae.UBA7173.MGYG_HGUT_04043	patient	2.13427	0.0314456	0.0377347
Bacteria.Cyanobacteria	control	2.79323	0.0101652	0.0182974
Bacteria.Cyanobacteria.Vampirovibrionia	control	2.79323	0.0101652	0.0182974
Bacteria.Cyanobacteria.Vampirovibrionia.Gastranaerophilales	control	2.79323	0.0101652	0.0182974
Bacteria.Cyanobacteria.Vampirovibrionia.Gastranaerophilales.Gastranaerophilaceae	control	2.78862	0.0126111	0.0214152
Bacteria.Cyanobacteria.Vampirovibrionia.Gastranaerophilales.Gastranaerophilaceae.Zag1	control	2.76639	0.0283655	0.0343439
Bacteria.Cyanobacteria.Vampirovibrionia.Gastranaerophilales.Gastranaerophilaceae.Zag1.MGYG_HGUT_00544	control	2.64439	0.00815097	0.0159476
Bacteria.Desulfobacterota_A.Desulfovibrionia.Desulfovibrionales.Desulfovibrionaceae.Desulfovibrio.Desulfovibrio_sp900319575	patient	2.73375	0.00514218	0.0126629
Bacteria.Firmicutes.Bacilli.Bacillales.Amphibacillaceae.Virgibacillus.Virgibacillus_picturae	patient	2.29199	0.000177703	0.00541504
Bacteria.Firmicutes.Bacilli.Bacillales.Bacillaceae.Bacillus.Bacillus_paralicheniformis	patient	2.33653	0.0394363	0.0435059
Bacteria.Firmicutes.Bacilli.Erysipelotrichales.Erysipelatoclostridiaceae.Coprobacillus	patient	2.98287	0.0031971	0.00969907
Bacteria.Firmicutes.Bacilli.Erysipelotrichales.Erysipelatoclostridiaceae.Coprobacillus.Coprobacillus_cateniformis	patient	2.98287	0.0031971	0.00969907
Bacteria.Firmicutes.Bacilli.Erysipelotrichales.Erysipelatoclostridiaceae.Erysipelatoclostridium.Erysipelatoclostridium_ramosum	patient	3.14594	0.000506541	0.00569859
Bacteria.Firmicutes.Bacilli.Erysipelotrichales.Erysipelotrichaceae.Absiella	patient	2.58786	0.00815097	0.0159476
Bacteria.Firmicutes.Bacilli.Erysipelotrichales.Erysipelotrichaceae.Absiella.Absiella_innocuum	patient	2.24831	0.000506541	0.00569859
Bacteria.Firmicutes.Bacilli.Erysipelotrichales.Erysipelotrichaceae.Absiella.MGYG_HGUT_02268	patient	2.2403	0.000880743	0.006348
Bacteria.Firmicutes.Bacilli.Erysipelotrichales.Erysipelotrichaceae.Holdemanella	control	2.72934	0.0233422	0.0304464
Bacteria.Firmicutes.Bacilli.Erysipelotrichales.Erysipelotrichaceae.Holdemanella.Holdemanella_biformis	control	2.40249	0.0065017	0.014272
Bacteria.Firmicutes.Bacilli.Erysipelotrichales.Erysipelotrichaceae.Holdemanella.Holdemanella_sp002299315	control	2.26777	0.0493662	0.0495497
Bacteria.Firmicutes.Bacilli.Erysipelotrichales.Erysipelotrichaceae.Holdemania	patient	2.63196	0.00249691	0.00875539
Bacteria.Firmicutes.Bacilli.Erysipelotrichales.Erysipelotrichaceae.Holdemania.Holdemania_filiformis	patient	2.23282	0.0233422	0.0304464
Bacteria.Firmicutes.Bacilli.RF39	control	3.02013	0.000669729	0.00583313
Bacteria.Firmicutes.Bacilli.RF39.CAG_302	control	2.43263	0.0233422	0.0304464
Bacteria.Firmicutes.Bacilli.RF39.CAG_302.CAG_302	control	2.41832	0.00149887	0.00735811
Bacteria.Firmicutes.Bacilli.RF39.CAG_302.CAG_302.CAG_302_sp001916775	control	2.34648	0.0283655	0.0343439
Bacteria.Firmicutes.Bacilli.RF39.CAG_433	control	2.45492	0.00115204	0.006348
Bacteria.Firmicutes.Bacilli.RF39.CAG_433.CAG_433	control	2.43696	0.00249691	0.00875539
Bacteria.Firmicutes.Bacilli.RF39.CAG_433.CAG_433.CAG_433_sp000433675	control	2.22896	0.0065017	0.014272
Bacteria.Firmicutes.Bacilli.RF39.CAG_433.CAG_433.MGYG_HGUT_04601	control	2.02229	0.00249691	0.00875539
Bacteria.Firmicutes.Bacilli.RF39.CAG_611	control	2.45108	0.00407199	0.0111054
Bacteria.Firmicutes.Bacilli.RF39.CAG_611.CAG_611.MGYG_HGUT_04261	control	2.07561	0.0190648	0.026902
Bacteria.Firmicutes_A.Clostridia.4C28d_15.CAG_917.MGYG_HGUT_02009	patient	2.00777	0.0191303	0.026902
Bacteria.Firmicutes_A.Clostridia.Christensenellales.Christensenellaceae	patient	2.27713	0.0101652	0.0182974
Bacteria.Firmicutes_A.Clostridia.Lachnospirales.CAG_274.CAG_274.CAG_274_sp000432155	control	3.03626	0.0191099	0.026902
Bacteria.Firmicutes_A.Clostridia.Lachnospirales.Lachnospiraceae.Acetatifactor	control	3.70883	0.00515896	0.0126629
Bacteria.Firmicutes_A.Clostridia.Lachnospirales.Lachnospiraceae.Acetatifactor.Acetatifactor_sp003447295	control	2.48023	0.0283655	0.0343439
Bacteria.Firmicutes_A.Clostridia.Lachnospirales.Lachnospiraceae.Acetatifactor.Acetatifactor_sp900066365	control	3.14804	0.0342937	0.0392343
Bacteria.Firmicutes_A.Clostridia.Lachnospirales.Lachnospiraceae.Acetatifactor.Acetatifactor_sp900066565	control	3.4585	0.00815097	0.0159476
Bacteria.Firmicutes_A.Clostridia.Lachnospirales.Lachnospiraceae.Acetatifactor.MGYG_HGUT_00621	control	2.06321	0.00815097	0.0159476
Bacteria.Firmicutes_A.Clostridia.Lachnospirales.Lachnospiraceae.Acetatifactor.MGYG_HGUT_01964	control	2.2359	0.00407199	0.0111054
Bacteria.Firmicutes_A.Clostridia.Lachnospirales.Lachnospiraceae.Agathobacter	control	4.342	0.00407199	0.0111054
Bacteria.Firmicutes_A.Clostridia.Lachnospirales.Lachnospiraceae.Agathobacter.Agathobacter_faecis	control	3.95826	0.00193973	0.00818323
Bacteria.Firmicutes_A.Clostridia.Lachnospirales.Lachnospiraceae.Agathobacter.Agathobacter_rectale	control	4.00948	0.0233422	0.0304464
Bacteria.Firmicutes_A.Clostridia.Lachnospirales.Lachnospiraceae.Agathobacter.Agathobacter_sp000434275	control	2.52656	0.00193973	0.00818323
Bacteria.Firmicutes_A.Clostridia.Lachnospirales.Lachnospiraceae.Agathobacter.MGYG_HGUT_00543	control	2.09874	0.00249691	0.00875539
Bacteria.Firmicutes_A.Clostridia.Lachnospirales.Lachnospiraceae.Agathobacter.MGYG_HGUT_01186	control	2.44564	0.00515896	0.0126629
Bacteria.Firmicutes_A.Clostridia.Lachnospirales.Lachnospiraceae.Agathobacter.MGYG_HGUT_02670	control	3.19956	0.00815097	0.0159476
Bacteria.Firmicutes_A.Clostridia.Lachnospirales.Lachnospiraceae.Anaerostipes.Anaerostipes_hadrus	control	2.95569	0.04125	0.0435059
Bacteria.Firmicutes_A.Clostridia.Lachnospirales.Lachnospiraceae.Anaerostipes.MGYG_HGUT_00988	patient	2.15864	0.00407199	0.0111054
Bacteria.Firmicutes_A.Clostridia.Lachnospirales.Lachnospiraceae.Blautia.Blautia_sp000436935	control	2.55092	0.0101652	0.0182974
Bacteria.Firmicutes_A.Clostridia.Lachnospirales.Lachnospiraceae.Blautia_A.Blautia_A_sp000436615	control	2.32961	0.0233422	0.0304464
Bacteria.Firmicutes_A.Clostridia.Lachnospirales.Lachnospiraceae.Blautia_A.Blautia_A_sp900066145	control	2.18762	0.0031971	0.00969907
Bacteria.Firmicutes_A.Clostridia.Lachnospirales.Lachnospiraceae.CAG_127	control	3.70619	0.0342937	0.0392343
Bacteria.Firmicutes_A.Clostridia.Lachnospirales.Lachnospiraceae.CAG_127.MGYG_HGUT_00501	control	2.50994	0.0342937	0.0392343
Bacteria.Firmicutes_A.Clostridia.Lachnospirales.Lachnospiraceae.CAG_127.MGYG_HGUT_00625	control	2.33042	0.0101652	0.0182974
Bacteria.Firmicutes_A.Clostridia.Lachnospirales.Lachnospiraceae.CAG_127.MGYG_HGUT_03458	control	2.36363	0.0493662	0.0495497
Bacteria.Firmicutes_A.Clostridia.Lachnospirales.Lachnospiraceae.CAG_127.MGYG_HGUT_03552	control	2.49349	0.0126111	0.0214152
Bacteria.Firmicutes_A.Clostridia.Lachnospirales.Lachnospiraceae.CAG_194	control	2.90303	0.000212183	0.00541504
Bacteria.Firmicutes_A.Clostridia.Lachnospirales.Lachnospiraceae.CAG_194.CAG_194_sp000432915	control	2.90303	0.000212183	0.00541504
Bacteria.Firmicutes_A.Clostridia.Lachnospirales.Lachnospiraceae.CAG_303	control	2.32384	0.00407199	0.0111054
Bacteria.Firmicutes_A.Clostridia.Lachnospirales.Lachnospiraceae.CAG_303.CAG_303_sp000437755	control	2.30159	0.0155644	0.0238772
Bacteria.Firmicutes_A.Clostridia.Lachnospirales.Lachnospiraceae.CAG_411	control	2.13754	0.00115204	0.006348
Bacteria.Firmicutes_A.Clostridia.Lachnospirales.Lachnospiraceae.CAG_411.CAG_411_sp000437275	control	2.13754	0.00115204	0.006348
Bacteria.Firmicutes_A.Clostridia.Lachnospirales.Lachnospiraceae.CAG_45	control	3.48003	0.0493662	0.0495497
Bacteria.Firmicutes_A.Clostridia.Lachnospirales.Lachnospiraceae.CAG_45.CAG_45_sp900066395	control	3.5556	0.00407199	0.0111054
Bacteria.Firmicutes_A.Clostridia.Lachnospirales.Lachnospiraceae.CAG_56.CAG_56_sp900066615	control	2.88839	0.04125	0.0435059
Bacteria.Firmicutes_A.Clostridia.Lachnospirales.Lachnospiraceae.CAG_590	control	2.0608	0.0031971	0.00969907
Bacteria.Firmicutes_A.Clostridia.Lachnospirales.Lachnospiraceae.CAG_81.CAG_81_sp900066055	control	2.49182	0.0031971	0.00969907
Bacteria.Firmicutes_A.Clostridia.Lachnospirales.Lachnospiraceae.CAG_81.CAG_81_sp900066535	control	2.68646	0.0031971	0.00969907
Bacteria.Firmicutes_A.Clostridia.Lachnospirales.Lachnospiraceae.CAG_81.CAG_81_sp900066785	control	2.55486	0.00249691	0.00875539
Bacteria.Firmicutes_A.Clostridia.Lachnospirales.Lachnospiraceae.CAG_882	control	2.20835	0.000880743	0.006348
Bacteria.Firmicutes_A.Clostridia.Lachnospirales.Lachnospiraceae.CAG_882.CAG_882_sp003486385	control	2.05363	0.00115204	0.006348
Bacteria.Firmicutes_A.Clostridia.Lachnospirales.Lachnospiraceae.Clostridium_M	patient	3.79776	0.04125	0.0435059
Bacteria.Firmicutes_A.Clostridia.Lachnospirales.Lachnospiraceae.Clostridium_M.Clostridium_M_asparagiforme	patient	2.61468	0.00815097	0.0159476
Bacteria.Firmicutes_A.Clostridia.Lachnospirales.Lachnospiraceae.Clostridium_M.Clostridium_M_bolteae	patient	3.58692	0.000157052	0.00541504
Bacteria.Firmicutes_A.Clostridia.Lachnospirales.Lachnospiraceae.Clostridium_M.Clostridium_M_citroniae	patient	2.96295	0.000669729	0.00583313
Bacteria.Firmicutes_A.Clostridia.Lachnospirales.Lachnospiraceae.Clostridium_M.Clostridium_M_clostridioforme	patient	3.22045	0.000157052	0.00541504
Bacteria.Firmicutes_A.Clostridia.Lachnospirales.Lachnospiraceae.Clostridium_M.Clostridium_M_lavalense	patient	2.56261	0.000669729	0.00583313
Bacteria.Firmicutes_A.Clostridia.Lachnospirales.Lachnospiraceae.Clostridium_M.MGYG_HGUT_00179	patient	2.70861	0.0031971	0.00969907
Bacteria.Firmicutes_A.Clostridia.Lachnospirales.Lachnospiraceae.Clostridium_M.MGYG_HGUT_01045	patient	2.45377	0.00115204	0.006348
Bacteria.Firmicutes_A.Clostridia.Lachnospirales.Lachnospiraceae.Clostridium_M.MGYG_HGUT_04087	patient	2.29003	0.000880743	0.006348
Bacteria.Firmicutes_A.Clostridia.Lachnospirales.Lachnospiraceae.Clostridium_Q.Clostridium_Q_sp000435655	control	2.10641	0.04125	0.0435059
Bacteria.Firmicutes_A.Clostridia.Lachnospirales.Lachnospiraceae.Clostridium_Q.Clostridium_Q_symbiosum	patient	2.8454	0.000285118	0.00541504
Bacteria.Firmicutes_A.Clostridia.Lachnospirales.Lachnospiraceae.COE1	control	2.5706	0.000669729	0.00583313
Bacteria.Firmicutes_A.Clostridia.Lachnospirales.Lachnospiraceae.COE1.COE1_sp001916965	control	2.48747	0.000880743	0.006348
Bacteria.Firmicutes_A.Clostridia.Lachnospirales.Lachnospiraceae.Coprococcus.Coprococcus_sp000433075	control	2.60541	0.0065017	0.014272
Bacteria.Firmicutes_A.Clostridia.Lachnospirales.Lachnospiraceae.Coprococcus.MGYG_HGUT_01745	patient	2.48272	0.0493662	0.0495497
Bacteria.Firmicutes_A.Clostridia.Lachnospirales.Lachnospiraceae.Dorea.Dorea_longicatena_B	control	2.82054	0.0342937	0.0392343
Bacteria.Firmicutes_A.Clostridia.Lachnospirales.Lachnospiraceae.Dorea.Dorea_scindens	patient	2.33749	0.00515896	0.0126629
Bacteria.Firmicutes_A.Clostridia.Lachnospirales.Lachnospiraceae.Eisenbergiella.Eisenbergiella_massiliensis	patient	2.82667	0.00815097	0.0159476
Bacteria.Firmicutes_A.Clostridia.Lachnospirales.Lachnospiraceae.Eisenbergiella.Eisenbergiella_tayi	patient	3.767	0.0126111	0.0214152
Bacteria.Firmicutes_A.Clostridia.Lachnospirales.Lachnospiraceae.Eubacterium_F	control	2.95975	0.0031971	0.00969907
Bacteria.Firmicutes_A.Clostridia.Lachnospirales.Lachnospiraceae.Eubacterium_F.Eubacterium_F_sp003491505	control	2.94258	0.0283655	0.0343439
Bacteria.Firmicutes_A.Clostridia.Lachnospirales.Lachnospiraceae.Eubacterium_G	control	2.81085	0.0101652	0.0182974
Bacteria.Firmicutes_A.Clostridia.Lachnospirales.Lachnospiraceae.Eubacterium_G.Eubacterium_G_sp000434315	control	2.58622	0.04125	0.0435059
Bacteria.Firmicutes_A.Clostridia.Lachnospirales.Lachnospiraceae.Eubacterium_G.Eubacterium_G_ventriosum	control	2.71562	0.0191099	0.026902
Bacteria.Firmicutes_A.Clostridia.Lachnospirales.Lachnospiraceae.Faecalicatena.Faecalicatena_faecis	control	3.37562	0.0283655	0.0343439
Bacteria.Firmicutes_A.Clostridia.Lachnospirales.Lachnospiraceae.Faecalicatena.Faecalicatena_gnavus	patient	3.43911	0.0493662	0.0495497
Bacteria.Firmicutes_A.Clostridia.Lachnospirales.Lachnospiraceae.Faecalicatena.MGYG_HGUT_02772	control	2.25979	0.0191099	0.026902
Bacteria.Firmicutes_A.Clostridia.Lachnospirales.Lachnospiraceae.Hungatella	patient	4.18469	0.000381058	0.00541504
Bacteria.Firmicutes_A.Clostridia.Lachnospirales.Lachnospiraceae.Hungatella.Hungatella_effluvii	patient	3.15358	0.000285118	0.00541504
Bacteria.Firmicutes_A.Clostridia.Lachnospirales.Lachnospiraceae.Hungatella.Hungatella_hathewayi	patient	4.14111	0.000506541	0.00569859
Bacteria.Firmicutes_A.Clostridia.Lachnospirales.Lachnospiraceae.Hungatella_A.Hungatella_A_hathewayi	patient	2.41065	0.0155644	0.0238772
Bacteria.Firmicutes_A.Clostridia.Lachnospirales.Lachnospiraceae.Hungatella_A.MGYG_HGUT_00278	control	2.62185	0.00815097	0.0159476
Bacteria.Firmicutes_A.Clostridia.Lachnospirales.Lachnospiraceae.Lachnospira	control	4.13052	0.00249691	0.00875539
Bacteria.Firmicutes_A.Clostridia.Lachnospirales.Lachnospiraceae.Lachnospira.Lachnospira_eligens_B	control	3.45801	0.0191099	0.026902
Bacteria.Firmicutes_A.Clostridia.Lachnospirales.Lachnospiraceae.Lachnospira.Lachnospira_rogosae	control	3.7056	0.0126111	0.0214152
Bacteria.Firmicutes_A.Clostridia.Lachnospirales.Lachnospiraceae.Lachnospira.Lachnospira_sp000436475	control	2.91105	0.00115204	0.006348
Bacteria.Firmicutes_A.Clostridia.Lachnospirales.Lachnospiraceae.Lachnospira.Lachnospira_sp000436535	control	2.95695	0.00193973	0.00818323
Bacteria.Firmicutes_A.Clostridia.Lachnospirales.Lachnospiraceae.Lachnospira.Lachnospira_sp000437735	control	3.56161	0.000157052	0.00541504
Bacteria.Firmicutes_A.Clostridia.Lachnospirales.Lachnospiraceae.Lachnospira.Lachnospira_sp003537285	control	2.96091	0.0101652	0.0182974
Bacteria.Firmicutes_A.Clostridia.Lachnospirales.Lachnospiraceae.Lachnospira.Lachnospira_sp900316325	control	2.9331	0.000669729	0.00583313
Bacteria.Firmicutes_A.Clostridia.Lachnospirales.Lachnospiraceae.Lachnospira.MGYG_HGUT_02559	control	2.24064	0.0031971	0.00969907
Bacteria.Firmicutes_A.Clostridia.Lachnospirales.Lachnospiraceae.Lachnospira.MGYG_HGUT_04385	control	2.50522	0.0065017	0.014272
Bacteria.Firmicutes_A.Clostridia.Lachnospirales.Lachnospiraceae.MGYG_HGUT_00280	control	2.10914	0.00815097	0.0159476
Bacteria.Firmicutes_A.Clostridia.Lachnospirales.Lachnospiraceae.MGYG_HGUT_00280.MGYG_HGUT_00280	control	2.10914	0.00815097	0.0159476
Bacteria.Firmicutes_A.Clostridia.Lachnospirales.Lachnospiraceae.MGYG_HGUT_02276	patient	2.45896	0.00115204	0.006348
Bacteria.Firmicutes_A.Clostridia.Lachnospirales.Lachnospiraceae.MGYG_HGUT_02276.MGYG_HGUT_02276	patient	2.45896	0.00115204	0.006348
Bacteria.Firmicutes_A.Clostridia.Lachnospirales.Lachnospiraceae.Roseburia.MGYG_HGUT_04271	control	2.59902	0.0342937	0.0392343
Bacteria.Firmicutes_A.Clostridia.Lachnospirales.Lachnospiraceae.Roseburia.Roseburia_sp003483745	control	2.17145	0.04125	0.0435059
Bacteria.Firmicutes_A.Clostridia.Lachnospirales.Lachnospiraceae.TF01_11	control	3.21655	0.00115204	0.006348
Bacteria.Firmicutes_A.Clostridia.Lachnospirales.Lachnospiraceae.TF01_11.TF01_11_sp000436755	control	2.35164	0.00515896	0.0126629
Bacteria.Firmicutes_A.Clostridia.Lachnospirales.Lachnospiraceae.TF01_11.TF01_11_sp001414325	control	2.29378	0.000880743	0.006348
Bacteria.Firmicutes_A.Clostridia.Lachnospirales.Lachnospiraceae.TF01_11.TF01_11_sp001916135	control	2.67559	0.00149887	0.00735811
Bacteria.Firmicutes_A.Clostridia.Lachnospirales.Lachnospiraceae.TF01_11.TF01_11_sp003524945	control	2.61774	0.0283655	0.0343439
Bacteria.Firmicutes_A.Clostridia.Lachnospirales.Lachnospiraceae.TF01_11.TF01_11_sp003529475	control	2.3592	0.00249691	0.00875539
Bacteria.Firmicutes_A.Clostridia.Lachnospirales.Lachnospiraceae.Tyzzerella	patient	2.95194	0.0283655	0.0343439
Bacteria.Firmicutes_A.Clostridia.Lachnospirales.Lachnospiraceae.Tyzzerella.Tyzzerella_nexilis	patient	2.94413	0.0065017	0.014272
Bacteria.Firmicutes_A.Clostridia.Lachnospirales.Lachnospiraceae.UBA7182	control	2.32504	0.0155644	0.0238772
Bacteria.Firmicutes_A.Clostridia.Lachnospirales.Lachnospiraceae.UBA7182.MGYG_HGUT_02304	control	2.16493	0.0101652	0.0182974
Bacteria.Firmicutes_A.Clostridia.Lachnospirales.Lachnospiraceae.UBA9502	control	3.30773	0.000669729	0.00583313
Bacteria.Firmicutes_A.Clostridia.Lachnospirales.Lachnospiraceae.UBA9502.MGYG_HGUT_00194	control	2.93888	0.00149887	0.00735811
Bacteria.Firmicutes_A.Clostridia.Lachnospirales.Lachnospiraceae.UBA9502.MGYG_HGUT_00259	control	2.75571	0.000381058	0.00541504
Bacteria.Firmicutes_A.Clostridia.Lachnospirales.Lachnospiraceae.UBA9502.MGYG_HGUT_02280	control	2.0189	0.0126111	0.0214152
Bacteria.Firmicutes_A.Clostridia.Lachnospirales.Lachnospiraceae.UBA9502.UBA9502_sp003506385	control	2.62317	0.00407199	0.0111054
Bacteria.Firmicutes_A.Clostridia.Oscillospirales.Acutalibacteraceae.Acutalibacter	patient	2.94055	0.0155644	0.0238772
Bacteria.Firmicutes_A.Clostridia.Oscillospirales.Acutalibacteraceae.Acutalibacter.Acutalibacter_sp000435395	patient	2.47401	0.00515896	0.0126629
Bacteria.Firmicutes_A.Clostridia.Oscillospirales.Acutalibacteraceae.Acutalibacter.MGYG_HGUT_02233	patient	2.21011	0.0155644	0.0238772
Bacteria.Firmicutes_A.Clostridia.Oscillospirales.Acutalibacteraceae.An200.An200_sp003268275	patient	2.24118	0.0191099	0.026902
Bacteria.Firmicutes_A.Clostridia.Oscillospirales.Acutalibacteraceae.CAG_488.CAG_488_sp000434055	control	2.12435	0.0493662	0.0495497
Bacteria.Firmicutes_A.Clostridia.Oscillospirales.Acutalibacteraceae.Clostridium_A	patient	2.27307	0.04125	0.0435059
Bacteria.Firmicutes_A.Clostridia.Oscillospirales.Acutalibacteraceae.MGYG_HGUT_02159	patient	2.349	0.0493662	0.0495497
Bacteria.Firmicutes_A.Clostridia.Oscillospirales.Acutalibacteraceae.MGYG_HGUT_02159.MGYG_HGUT_02159	patient	2.349	0.0493662	0.0495497
Bacteria.Firmicutes_A.Clostridia.Oscillospirales.Acutalibacteraceae.MGYG_HGUT_02194	patient	4.10527	0.0191099	0.026902
Bacteria.Firmicutes_A.Clostridia.Oscillospirales.Acutalibacteraceae.MGYG_HGUT_02194.MGYG_HGUT_02194	patient	4.10527	0.0191099	0.026902
Bacteria.Firmicutes_A.Clostridia.Oscillospirales.Acutalibacteraceae.MGYG_HGUT_03581	control	2.06198	0.0065017	0.014272
Bacteria.Firmicutes_A.Clostridia.Oscillospirales.Acutalibacteraceae.MGYG_HGUT_03581.MGYG_HGUT_03581	control	2.06198	0.0065017	0.014272
Bacteria.Firmicutes_A.Clostridia.Oscillospirales.Acutalibacteraceae.UBA1691	patient	2.94031	0.0191099	0.026902
Bacteria.Firmicutes_A.Clostridia.Oscillospirales.Acutalibacteraceae.UBA1691.MGYG_HGUT_03987	patient	2.91638	0.0065017	0.014272
Bacteria.Firmicutes_A.Clostridia.Oscillospirales.Butyricicoccaceae.Agathobaculum.MGYG_HGUT_02287	control	2.96701	0.04125	0.0435059
Bacteria.Firmicutes_A.Clostridia.Oscillospirales.Butyricicoccaceae.MGYG_HGUT_00220	patient	2.08384	0.00515896	0.0126629
Bacteria.Firmicutes_A.Clostridia.Oscillospirales.Butyricicoccaceae.MGYG_HGUT_00220.MGYG_HGUT_00220	patient	2.08384	0.00515896	0.0126629
Bacteria.Firmicutes_A.Clostridia.Oscillospirales.Oscillospiraceae.CAG_110.MGYG_HGUT_02601	control	2.21622	0.04125	0.0435059
Bacteria.Firmicutes_A.Clostridia.Oscillospirales.Oscillospiraceae.Flavonifractor	patient	3.25448	0.0101652	0.0182974
Bacteria.Firmicutes_A.Clostridia.Oscillospirales.Oscillospiraceae.Flavonifractor.Flavonifractor_plautii	patient	3.24115	0.0155644	0.0238772
Bacteria.Firmicutes_A.Clostridia.Oscillospirales.Oscillospiraceae.Intestinimonas.Intestinimonas_massiliensis	patient	2.69359	0.0283655	0.0343439
Bacteria.Firmicutes_A.Clostridia.Oscillospirales.Oscillospiraceae.Lawsonibacter	patient	3.20867	0.0191099	0.026902
Bacteria.Firmicutes_A.Clostridia.Oscillospirales.Oscillospiraceae.Lawsonibacter.Lawsonibacter_asaccharolyticus	patient	2.67713	0.0155644	0.0238772
Bacteria.Firmicutes_A.Clostridia.Oscillospirales.Oscillospiraceae.Lawsonibacter.MGYG_HGUT_00086	patient	2.11229	0.0126111	0.0214152
Bacteria.Firmicutes_A.Clostridia.Oscillospirales.Oscillospiraceae.Lawsonibacter.MGYG_HGUT_02006	patient	2.5034	0.000880743	0.006348
Bacteria.Firmicutes_A.Clostridia.Oscillospirales.Oscillospiraceae.Oscillibacter	patient	3.20673	0.0342937	0.0392343
Bacteria.Firmicutes_A.Clostridia.Oscillospirales.Oscillospiraceae.Oscillibacter.MGYG_HGUT_01576	patient	2.51536	0.0233422	0.0304464
Bacteria.Firmicutes_A.Clostridia.Oscillospirales.Oscillospiraceae.Oscillibacter.Oscillibacter_sp900066435	patient	3.23487	0.00249691	0.00875539
Bacteria.Firmicutes_A.Clostridia.Oscillospirales.Ruminococcaceae.Anaerotruncus	patient	2.68654	0.000157052	0.00541504
Bacteria.Firmicutes_A.Clostridia.Oscillospirales.Ruminococcaceae.Anaerotruncus.Anaerotruncus_colihominis	patient	2.6317	0.000157052	0.00541504
Bacteria.Firmicutes_A.Clostridia.Oscillospirales.Ruminococcaceae.CAG_115	control	2.50276	0.0233422	0.0304464
Bacteria.Firmicutes_A.Clostridia.Oscillospirales.Ruminococcaceae.CAG_115.CAG_115_sp003531585	control	2.41387	0.0233422	0.0304464
Bacteria.Firmicutes_A.Clostridia.Oscillospirales.Ruminococcaceae.Faecalibacterium.Faecalibacterium_prausnitzii_D	control	3.34416	0.04125	0.0435059
Bacteria.Firmicutes_A.Clostridia.Oscillospirales.Ruminococcaceae.Faecalibacterium.Faecalibacterium_prausnitzii_E	control	3.37738	0.0191099	0.026902
Bacteria.Firmicutes_A.Clostridia.Oscillospirales.Ruminococcaceae.Faecalibacterium.Faecalibacterium_prausnitzii_F	control	2.26405	0.0493662	0.0495497
Bacteria.Firmicutes_A.Clostridia.Oscillospirales.Ruminococcaceae.Faecalibacterium.Faecalibacterium_prausnitzii_I	control	3.41595	0.0283655	0.0343439
Bacteria.Firmicutes_A.Clostridia.Oscillospirales.Ruminococcaceae.Faecalibacterium.MGYG_HGUT_00512	control	2.69817	0.04125	0.0435059
Bacteria.Firmicutes_A.Clostridia.Oscillospirales.Ruminococcaceae.Faecalibacterium.MGYG_HGUT_00589	control	3.02757	0.0283655	0.0343439
Bacteria.Firmicutes_A.Clostridia.Oscillospirales.Ruminococcaceae.Faecalibacterium.MGYG_HGUT_03166	control	2.60526	0.0233422	0.0304464
Bacteria.Firmicutes_A.Clostridia.Oscillospirales.Ruminococcaceae.Faecalibacterium.MGYG_HGUT_03899	control	3.81599	0.0283655	0.0343439
Bacteria.Firmicutes_A.Clostridia.Oscillospirales.Ruminococcaceae.Faecalibacterium.MGYG_HGUT_04336	control	2.74763	0.04125	0.0435059
Bacteria.Firmicutes_A.Clostridia.Oscillospirales.Ruminococcaceae.Massilioclostridium	patient	2.16634	0.00815097	0.0159476
Bacteria.Firmicutes_A.Clostridia.Oscillospirales.Ruminococcaceae.Massilioclostridium.Massilioclostridium_methylpentosum	patient	2.10034	0.00193973	0.00818323
Bacteria.Firmicutes_A.Clostridia.Oscillospirales.Ruminococcaceae.Negativibacillus.Negativibacillus_massiliensis	patient	2.896	0.04125	0.0435059
Bacteria.Firmicutes_A.Clostridia.Oscillospirales.Ruminococcaceae.Ruthenibacterium	patient	3.79111	0.000212183	0.00541504
Bacteria.Firmicutes_A.Clostridia.Oscillospirales.Ruminococcaceae.Ruthenibacterium.MGYG_HGUT_02155	patient	2.17613	0.0493662	0.0495497
Bacteria.Firmicutes_A.Clostridia.Oscillospirales.Ruminococcaceae.Ruthenibacterium.Ruthenibacterium_lactatiformans	patient	3.77918	0.000212183	0.00541504
Bacteria.Firmicutes_A.Clostridia.Oscillospirales.Ruminococcaceae.UBA866	patient	2.16711	0.0031971	0.00969907
Bacteria.Firmicutes_A.Clostridia.Oscillospirales.Ruminococcaceae.UBA866.MGYG_HGUT_01597	patient	2.16711	0.0031971	0.00969907
Bacteria.Firmicutes_A.Clostridia.Peptostreptococcales.Anaerovoracaceae	patient	2.78554	0.00115204	0.006348
Bacteria.Firmicutes_A.Clostridia.Peptostreptococcales.Anaerovoracaceae.Emergencia	patient	2.2781	0.0155644	0.0238772
Bacteria.Firmicutes_A.Clostridia.Peptostreptococcales.Anaerovoracaceae.Emergencia.Emergencia_timonensis	patient	2.2421	0.0101652	0.0182974
Bacteria.Firmicutes_A.Clostridia.TANB77	control	3.58794	0.000381058	0.00541504
Bacteria.Firmicutes_A.Clostridia.TANB77.CAG_465	control	2.30281	0.0065017	0.014272
Bacteria.Firmicutes_A.Clostridia.TANB77.CAG_465.CAG_465	control	2.29462	0.0493662	0.0495497
Bacteria.Firmicutes_A.Clostridia.TANB77.CAG_508	control	3.56516	0.000381058	0.00541504
Bacteria.Firmicutes_A.Clostridia.TANB77.CAG_508.CAG_245	control	2.84909	0.000381058	0.00541504
Bacteria.Firmicutes_A.Clostridia.TANB77.CAG_508.CAG_245.CAG_245_sp000435175	control	2.62871	0.00407199	0.0111054
Bacteria.Firmicutes_A.Clostridia.TANB77.CAG_508.CAG_245.MGYG_HGUT_00732	control	2.06775	0.00815097	0.0159476
Bacteria.Firmicutes_A.Clostridia.TANB77.CAG_508.CAG_245.MGYG_HGUT_04350	control	2.06168	0.000506541	0.00569859
Bacteria.Firmicutes_A.Clostridia.TANB77.CAG_508.CAG_269	control	3.36829	0.00149887	0.00735811
Bacteria.Firmicutes_A.Clostridia.TANB77.CAG_508.CAG_269.CAG_269_sp000431335	control	2.62744	0.0155644	0.0238772
Bacteria.Firmicutes_A.Clostridia.TANB77.CAG_508.CAG_269.CAG_269_sp000437215	control	2.29842	0.00815097	0.0159476
Bacteria.Firmicutes_A.Clostridia.TANB77.CAG_508.CAG_269.CAG_269_sp000438255	control	2.18497	0.0233422	0.0304464
Bacteria.Firmicutes_A.Clostridia.TANB77.CAG_508.CAG_269.CAG_269_sp001916005	control	2.23645	0.00249691	0.00875539
Bacteria.Firmicutes_A.Clostridia.TANB77.CAG_508.CAG_269.CAG_269_sp003525075	control	2.81458	0.00193973	0.00818323
Bacteria.Firmicutes_A.Clostridia.TANB77.CAG_508.CAG_269.MGYG_HGUT_00791	control	2.43767	0.00407199	0.0111054
Bacteria.Firmicutes_A.Clostridia.TANB77.CAG_508.CAG_354	control	2.20958	0.00249691	0.00875539
Bacteria.Firmicutes_A.Clostridia.TANB77.CAG_508.CAG_354.MGYG_HGUT_00982	control	2.10074	0.0155644	0.0238772
Bacteria.Firmicutes_A.Clostridia.TANB77.CAG_508.CAG_492	control	2.59759	0.000669729	0.00583313
Bacteria.Firmicutes_A.Clostridia.TANB77.CAG_508.CAG_492.CAG_492_sp000434015	control	2.42817	0.00193973	0.00818323
Bacteria.Firmicutes_A.Clostridia.TANB77.CAG_508.CAG_492.CAG_492_sp000434335	control	2.05267	0.00193973	0.00818323
Bacteria.Firmicutes_C.Negativicutes.Veillonellales.Dialisteraceae.Dialister.Dialister_sp900343095	control	3.39478	0.0342262	0.0392343
Bacteria.Firmicutes_C.Negativicutes.Veillonellales.Negativicoccaceae.Negativicoccus.Negativicoccus_massiliensis	patient	2.12729	0.039344	0.0435059
Bacteria.Firmicutes_C.Negativicutes.Veillonellales.Veillonellaceae.F0422	patient	2.1328	0.0065017	0.014272
Bacteria.Firmicutes_I.Bacilli_A.Paenibacillales.Paenibacillaceae.Paenibacillus_L	patient	2.00753	0.00443486	0.0118556
Bacteria.Firmicutes_I.Bacilli_A.Paenibacillales.Paenibacillaceae.Paenibacillus_L.Paenibacillus_L_senegalensis	patient	2.00753	0.00443486	0.0118556
Bacteria.Proteobacteria.Gammaproteobacteria.Burkholderiales.Burkholderiaceae.Sutterella.MGYG_HGUT_03852	control	2.12273	0.013002	0.021941
Bacteria.Proteobacteria.Gammaproteobacteria.Burkholderiales.Rhodocyclaceae.MGYG_HGUT_00634	control	2.20831	0.040489	0.0435059
Bacteria.Proteobacteria.Gammaproteobacteria.Burkholderiales.Rhodocyclaceae.MGYG_HGUT_00634.MGYG_HGUT_00634	control	2.20831	0.040489	0.0435059
Bacteria.Proteobacteria.Gammaproteobacteria.Enterobacterales.Enterobacteriaceae.Citrobacter_B	patient	2.50522	0.0283655	0.0343439
Bacteria.Proteobacteria.Gammaproteobacteria.Enterobacterales.Enterobacteriaceae.Citrobacter_B.Citrobacter_B_koseri	patient	2.50522	0.0283655	0.0343439
Bacteria.Proteobacteria.Gammaproteobacteria.Enterobacterales.Enterobacteriaceae.Escherichia	patient	4.14267	0.0191099	0.026902
Bacteria.Proteobacteria.Gammaproteobacteria.Enterobacterales.Enterobacteriaceae.Escherichia.Escherichia_albertii	patient	2.84366	0.0342937	0.0392343
Bacteria.Proteobacteria.Gammaproteobacteria.Enterobacterales.Enterobacteriaceae.Escherichia.Escherichia_coli_D	patient	4.03116	0.0155644	0.0238772
Bacteria.Proteobacteria.Gammaproteobacteria.Enterobacterales.Enterobacteriaceae.Escherichia.Escherichia_marmotae	patient	2.72097	0.0283655	0.0343439
Bacteria.Proteobacteria.Gammaproteobacteria.Enterobacterales.Pasteurellaceae	control	2.5816	0.0031971	0.00969907
Bacteria.Proteobacteria.Gammaproteobacteria.Enterobacterales.Pasteurellaceae.Haemophilus_D	control	2.57594	0.00249691	0.00875539
Bacteria.Synergistota.Synergistia.Synergistales.Dethiosulfovibrionaceae.Pyramidobacter.MGYG_HGUT_01143	patient	2.48976	0.04125	0.0435059
Bacteria.Synergistota.Synergistia.Synergistales.Dethiosulfovibrionaceae.Pyramidobacter.Pyramidobacter_piscolens	patient	3.58076	0.0342262	0.0392343
Bacteria.Verrucomicrobiota	patient	4.6437	0.0101652	0.0182974
Bacteria.Verrucomicrobiota.Verrucomicrobiae	patient	4.64396	0.00815097	0.0159476
Bacteria.Verrucomicrobiota.Verrucomicrobiae.Verrucomicrobiales	patient	4.64394	0.0065017	0.014272
Bacteria.Verrucomicrobiota.Verrucomicrobiae.Verrucomicrobiales.Akkermansiaceae	patient	4.64394	0.0065017	0.014272
Bacteria.Verrucomicrobiota.Verrucomicrobiae.Verrucomicrobiales.Akkermansiaceae.Akkermansia	patient	4.64394	0.0065017	0.014272
Bacteria.Verrucomicrobiota.Verrucomicrobiae.Verrucomicrobiales.Akkermansiaceae.Akkermansia.Akkermansia_muciniphila	patient	3.83285	0.04125	0.0435059
Bacteria.Verrucomicrobiota.Verrucomicrobiae.Verrucomicrobiales.Akkermansiaceae.Akkermansia.Akkermansia_muciniphila_A	patient	2.80025	0.0233422	0.0304464
Bacteria.Verrucomicrobiota.Verrucomicrobiae.Verrucomicrobiales.Akkermansiaceae.Akkermansia.Akkermansia_muciniphila_B	patient	4.53061	0.00149887	0.00735811
Bacteria.Verrucomicrobiota.Verrucomicrobiae.Verrucomicrobiales.Akkermansiaceae.Akkermansia.Akkermansia_muciniphila_C	patient	3.19106	0.00407199	0.0111054
Bacteria.Verrucomicrobiota.Verrucomicrobiae.Verrucomicrobiales.Akkermansiaceae.Akkermansia.Akkermansia_sp001580195	patient	2.02293	0.0186608	0.026902
Bacteria.Verrucomicrobiota.Verrucomicrobiae.Verrucomicrobiales.Akkermansiaceae.Akkermansia.MGYG_HGUT_00870	patient	2.41134	0.00514218	0.0126629
Bacteria.Verrucomicrobiota.Verrucomicrobiae.Verrucomicrobiales.Akkermansiaceae.Akkermansia.MGYG_HGUT_01921	patient	2.86784	0.0126111	0.0214152
* The order level marked in red
