# Supplementary material for: Cerebral Intraparenchymal Hemorrhage Changes Patients’ Gut Bacteria Composition and Function
Source: Front Cell Infect Microbiol. 2022 Mar 16;12:829491. doi: 10.3389/fcimb.2022.829491 (PMC8966894; doi:10.3389/fcimb.2022.829491)
Supplement: Supplementary file 5 [file Table_4.xls]

## Sheet: Tab S4 second_metabolite
Tab. S4 the count of the second metabolite in patient and control group
second_metabolite	patient	controls
arylpolyene	62	63
bacteriocin	67	51
betalactone	4	2
CDPS	1	4
furan	1	NA
hserlactone	1	1
hypothetical protein	2	NA
ladderane	6	3
lanthipeptide	32	27
LAP	2	NA
lassopeptide	1	5
Linearmycin resistance ATP-binding protein LnrL	1	NA
NRPS	83	70
NRPS-like	52	44
nucleoside	2	NA
resorcinol	15	13
sactipeptide	75	68
siderophore	7	2
T1PKS	4	3
T3PKS	3	1
terpene	17	11
TfuA-related	2	1
transAT-PKS	1	NA
ectoine	NA	1
NADPH-Fe(3+) oxidoreductase subunit beta	NA	1
RaS-RiPP	NA	3
Total count	441	374
