# Supplementary material for: Cerebral Intraparenchymal Hemorrhage Changes Patients’ Gut Bacteria Composition and Function
Source: Front Cell Infect Microbiol. 2022 Mar 16;12:829491. doi: 10.3389/fcimb.2022.829491 (PMC8966894; doi:10.3389/fcimb.2022.829491)
Supplement: Supplementary file 6 [file Table_5.xls]

## Sheet: Tab S5 group-associated_species
Tab. S5 the group-associated species identified by maaslin
Feature	Associated Group	Coefficient	P-value	Q-value
d__Bacteria|p__Firmicutes_A|c__Clostridia|o__TANB77|f__CAG_508|g__CAG_245|s__MGYG_HGUT_04449	control	0.00484285	7.03e-06	0.00543711
d__Bacteria|p__Firmicutes_A|c__Clostridia|o__Lachnospirales|f__Lachnospiraceae|g__CAG_81|s__MGYG_HGUT_04582	control	0.00878835	1.36e-05	0.00632642
d__Bacteria|p__Firmicutes_A|c__Clostridia|o__Lachnospirales|f__Lachnospiraceae|g__UBA9502|s__MGYG_HGUT_00259	control	0.0152717	1.85e-05	0.00734691
d__Bacteria|p__Firmicutes_A|c__Clostridia|o__Lachnospirales|f__Lachnospiraceae|g__CAG_127|s__MGYG_HGUT_03425	control	0.00439611	2.45e-05	0.00913847
d__Bacteria|p__Campylobacterota|c__Campylobacteria|o__Campylobacterales|f__Helicobacteraceae|g__Helicobacter_B|s__Helicobacter_B_sp001854545	control	0.000801785	3.19e-05	0.0101331
d__Bacteria|p__Firmicutes_A|c__Clostridia|o__Lachnospirales|f__Lachnospiraceae|g__COE1|s__MGYG_HGUT_01814	control	0.0068071	4.04e-05	0.0107324
d__Bacteria|p__Firmicutes_A|c__Clostridia|o__TANB77|f__CAG_508|g__MGYG_HGUT_04311|s__MGYG_HGUT_04311	control	0.00138255	4.23e-05	0.0107324
d__Bacteria|p__Firmicutes_A|c__Clostridia|o__Lachnospirales|f__Lachnospiraceae|g__CAG_882|s__MGYG_HGUT_03925	control	0.00423038	6.98e-05	0.0138844
d__Bacteria|p__Firmicutes_A|c__Clostridia|o__TANB77|f__CAG_508|g__CAG_273|s__MGYG_HGUT_04539	control	0.000862575	8.08e-05	0.0138844
d__Bacteria|p__Firmicutes_A|c__Clostridia|o__Lachnospirales|f__Lachnospiraceae|g__Lachnospira|s__MGYG_HGUT_04381	control	0.00608205	8.15e-05	0.0138844
d__Bacteria|p__Firmicutes_A|c__Clostridia|o__Lachnospirales|f__Lachnospiraceae|g__CAG_303|s__MGYG_HGUT_03954	control	0.00262293	9.29e-05	0.0138844
d__Bacteria|p__Firmicutes_A|c__Clostridia|o__Lachnospirales|f__Lachnospiraceae|g__CAG_632|s__CAG_632_sp002406015	control	0.00415578	9.37e-05	0.0138844
d__Bacteria|p__Firmicutes_A|c__Clostridia|o__Lachnospirales|f__Lachnospiraceae|g__CAG_81|s__CAG_81_sp900066535	control	0.0170287	0.000106465	0.0140734
d__Bacteria|p__Firmicutes_A|c__Clostridia|o__TANB77|f__CAG_508|g__CAG_269|s__CAG_269_sp000431335	control	0.0023253	0.000146439	0.0175312
d__Bacteria|p__Firmicutes_A|c__Clostridia|o__TANB77|f__CAG_508|g__CAG_273|s__CAG_273_sp000438355	control	0.00060377	0.00016215	0.0185032
d__Bacteria|p__Firmicutes_A|c__Clostridia|o__Lachnospirales|f__Lachnospiraceae|g__Acetatifactor|s__MGYG_HGUT_02247	control	0.00653849	0.000178476	0.0189802
d__Bacteria|p__Spirochaetota|c__Spirochaetia|o__Treponematales|f__Treponemataceae|g__Treponema_D|s__MGYG_HGUT_03466	control	0.000703616	0.000186345	0.0189802
d__Bacteria|p__Firmicutes|c__Bacilli|o__RF39|f__CAG_822|g__UBA5026|s__MGYG_HGUT_04149	control	0.000800896	0.00021221	0.0192497
d__Bacteria|p__Firmicutes|c__Bacilli|o__RF39|f__CAG_1000|g__CAG_605|s__MGYG_HGUT_02870	control	0.000805613	0.00021712	0.0192497
d__Bacteria|p__Firmicutes_A|c__Clostridia|o__Lachnospirales|f__Lachnospiraceae|g__Agathobacter|s__Agathobacter_faecis	control	0.102624	0.000231094	0.0192933
d__Bacteria|p__Firmicutes_A|c__Clostridia|o__Lachnospirales|f__Lachnospiraceae|g__CAG_590|s__MGYG_HGUT_04380	control	0.00435036	0.000257614	0.019591
d__Bacteria|p__Firmicutes_A|c__Clostridia|o__Lachnospirales|f__Lachnospiraceae|g__CAG_194|s__CAG_194_sp000432915	control	0.00226226	0.000260021	0.019591
d__Bacteria|p__Firmicutes_A|c__Clostridia|o__Lachnospirales|f__Lachnospiraceae|g__MGYG_HGUT_03273|s__MGYG_HGUT_03273	control	0.0036519	0.000293735	0.0204807
d__Bacteria|p__Firmicutes_A|c__Clostridia|o__Lachnospirales|f__Lachnospiraceae|g__CAG_510|s__CAG_510_sp000434615	control	0.00336161	0.000305507	0.02107
d__Bacteria|p__Firmicutes_A|c__Clostridia|o__TANB77|f__CAG_508|g__CAG_269|s__MGYG_HGUT_00375	control	0.00270382	0.000344711	0.02249
d__Bacteria|p__Firmicutes_A|c__Clostridia|o__Lachnospirales|f__Lachnospiraceae|g__Agathobacter|s__Agathobacter_sp000434275	control	0.0168212	0.000356551	0.02249
d__Bacteria|p__Firmicutes_A|c__Clostridia|o__Oscillospirales|f__Acutalibacteraceae|g__MGYG_HGUT_03581|s__MGYG_HGUT_03581	control	0.011135	0.000362314	0.02249
d__Bacteria|p__Firmicutes_A|c__Clostridia|o__Lachnospirales|f__Lachnospiraceae|g__CAG_882|s__CAG_882_sp000435595	control	0.00381398	0.000392051	0.02249
d__Bacteria|p__Bacteroidota|c__Bacteroidia|o__Flavobacteriales|f__Flavobacteriaceae|g__Flavobacterium|s__Flavobacterium_lindanitolerans	control	0.000747929	0.000409152	0.02249
d__Bacteria|p__Firmicutes_A|c__Clostridia|o__TANB77|f__CAG_508|g__MGYG_HGUT_03669|s__MGYG_HGUT_03669	control	0.00108699	0.000417143	0.02249
d__Bacteria|p__Firmicutes_A|c__Clostridia|o__4C28d_15|f__UBA1242|g__UBA11517|s__MGYG_HGUT_03111	control	0.00017684	0.000418415	0.02249
d__Bacteria|p__Firmicutes_A|c__Clostridia|o__Lachnospirales|f__Lachnospiraceae|g__V9D3004|s__V9D3004_sp002349525	control	0.00311334	0.000445115	0.02249
d__Bacteria|p__Firmicutes_A|c__Clostridia|o__TANB77|f__CAG_508|g__CAG_492|s__MGYG_HGUT_01967	control	0.00165453	0.000487781	0.0234956
d__Bacteria|p__Firmicutes_A|c__Clostridia|o__TANB77|f__CAG_508|g__MGYG_HGUT_02177|s__MGYG_HGUT_02177	control	0.0019383	0.000516265	0.0237604
d__Bacteria|p__Firmicutes_A|c__Clostridia|o__Lachnospirales|f__Lachnospiraceae|g__Lachnospira|s__MGYG_HGUT_01998	control	0.00237891	0.00052052	0.0237604
d__Bacteria|p__Firmicutes_A|c__Clostridia|o__Lachnospirales|f__Lachnospiraceae|g__Eubacterium_J|s__MGYG_HGUT_00626	control	0.00346445	0.000551333	0.0241256
d__Bacteria|p__Firmicutes_A|c__Clostridia|o__Lachnospirales|f__Lachnospiraceae|g__Butyrivibrio_A|s__MGYG_HGUT_03500	control	0.00108705	0.000564525	0.0245336
d__Bacteria|p__Firmicutes_A|c__Clostridia|o__Lachnospirales|f__Lachnospiraceae|g__Lachnospira|s__Lachnospira_sp000437735	control	0.0703934	0.000572663	0.0247031
d__Bacteria|p__Firmicutes_A|c__Clostridia|o__Lachnospirales|f__Lachnospiraceae|g__Eubacterium_I|s__MGYG_HGUT_00828	control	0.00412743	0.000589293	0.024762
d__Bacteria|p__Firmicutes_A|c__Clostridia|o__Lachnospirales|f__Lachnospiraceae|g__Agathobacter|s__MGYG_HGUT_00543	control	0.0111547	0.000641073	0.0257444
d__Bacteria|p__Firmicutes_A|c__Clostridia|o__4C28d_15|f__UBA1242|g__MGYG_HGUT_01966|s__MGYG_HGUT_01966	control	0.000816404	0.000661339	0.0260413
d__Bacteria|p__Firmicutes_A|c__Clostridia|o__Lachnospirales|f__Lachnospiraceae|g__Lachnospira|s__Lachnospira_sp000436475	control	0.0154799	0.000664883	0.0260413
d__Bacteria|p__Firmicutes_A|c__Clostridia|o__TANB77|f__CAG_508|g__CAG_354|s__MGYG_HGUT_04357	control	0.000417261	0.000688112	0.0265307
d__Bacteria|p__Firmicutes|c__Bacilli|o__ML615J_28|f__CAG_698|g__MGYG_HGUT_04423|s__MGYG_HGUT_04423	control	0.000511386	0.000730869	0.0274121
d__Bacteria|p__Firmicutes_A|c__Clostridia|o__Oscillospirales|f__Ruminococcaceae|g__UBA1394|s__MGYG_HGUT_04304	control	0.00180755	0.000758288	0.0274121
d__Bacteria|p__Firmicutes|c__Bacilli|o__RF39|f__CAG_1000|g__CAG_628|s__MGYG_HGUT_00381	control	0.000322949	0.000772707	0.0274121
d__Bacteria|p__Firmicutes_A|c__Clostridia|o__Lachnospirales|f__Lachnospiraceae|g__Lachnospira|s__Lachnospira_sp900316325	control	0.0124041	0.000794204	0.0274121
d__Bacteria|p__Firmicutes_A|c__Clostridia|o__Lachnospirales|f__Lachnospiraceae|g__CAG_411|s__CAG_411_sp000437275	control	0.00909247	0.00082766	0.0274276
d__Bacteria|p__Firmicutes_A|c__Clostridia|o__Lachnospirales|f__Lachnospiraceae|g__UBA9502|s__MGYG_HGUT_00194	control	0.0135853	0.00083297	0.0274276
d__Bacteria|p__Firmicutes_A|c__Clostridia|o__TANB77|f__CAG_508|g__MGYG_HGUT_04178|s__MGYG_HGUT_04178	control	0.000725235	0.000834284	0.0274276
d__Bacteria|p__Firmicutes_A|c__Clostridia|o__Lachnospirales|f__Lachnospiraceae|g__CAG_95|s__MGYG_HGUT_02657	control	0.00405175	0.00089082	0.0284852
d__Bacteria|p__Firmicutes_A|c__Clostridia|o__Lachnospirales|f__Lachnospiraceae|g__Lachnobacterium|s__MGYG_HGUT_00356	control	0.00481882	0.000915633	0.0286192
d__Bacteria|p__Firmicutes_A|c__Clostridia|o__TANB77|f__CAG_508|g__CAG_269|s__MGYG_HGUT_00656	control	0.00345487	0.000953202	0.0293596
d__Bacteria|p__Firmicutes_A|c__Clostridia|o__Lachnospirales|f__Lachnospiraceae|g__TF01_11|s__TF01_11_sp001414325	control	0.00550024	0.00100922	0.0303997
d__Bacteria|p__Firmicutes_A|c__Clostridia|o__Peptostreptococcales|f__Peptostreptococcaceae|g__Paeniclostridium|s__Paeniclostridium_sordellii	control	0.000549393	0.00102128	0.0304225
d__Bacteria|p__Firmicutes_A|c__Clostridia|o__Lachnospirales|f__Lachnospiraceae|g__COE1|s__COE1_sp001916965	control	0.00495607	0.00104136	0.0308759
d__Bacteria|p__Firmicutes_A|c__Clostridia|o__Lachnospirales|f__Lachnospiraceae|g__Eubacterium_F|s__MGYG_HGUT_03949	control	0.0014734	0.00104833	0.0309379
d__Bacteria|p__Firmicutes_A|c__Clostridia|o__Lachnospirales|f__Lachnospiraceae|g__Eubacterium_F|s__Eubacterium_F_sp000434115	control	0.00293343	0.00106202	0.031053
d__Bacteria|p__Firmicutes_A|c__Clostridia|o__Lachnospirales|f__Lachnospiraceae|g__MGYG_HGUT_00280|s__MGYG_HGUT_00280	control	0.0118575	0.0011012	0.0310539
d__Bacteria|p__Firmicutes_A|c__Clostridia|o__TANB77|f__CAG_508|g__CAG_269|s__MGYG_HGUT_01942	control	0.0031561	0.00112687	0.0315057
d__Bacteria|p__Firmicutes_A|c__Clostridia|o__Lachnospirales|f__Lachnospiraceae|g__Hungatella_A|s__MGYG_HGUT_00680	control	0.00862422	0.00117674	0.0326044
d__Bacteria|p__Firmicutes_A|c__Clostridia|o__Monoglobales|f__Monoglobaceae|g__Monoglobus|s__MGYG_HGUT_02132	control	0.000556749	0.00124214	0.0339713
d__Bacteria|p__Firmicutes_A|c__Clostridia|o__TANB77|f__CAG_508|g__CAG_269|s__CAG_269_sp001916055	control	0.00402118	0.00125556	0.0341397
d__Bacteria|p__Firmicutes_A|c__Clostridia|o__Christensenellales|f__QALW01|g__MGYG_HGUT_03558|s__MGYG_HGUT_03558	control	0.000591968	0.00128788	0.0341397
d__Bacteria|p__Firmicutes_A|c__Clostridia|o__Lachnospirales|f__Lachnospiraceae|g__Roseburia|s__MGYG_HGUT_00245	control	0.0230831	0.00133165	0.034219
d__Bacteria|p__Firmicutes|c__Bacilli|o__RF39|f__CAG_611|g__UBA3789|s__MGYG_HGUT_01776	control	0.00123461	0.00133748	0.034219
d__Bacteria|p__Firmicutes_A|c__Clostridia|o__Lachnospirales|f__Lachnospiraceae|g__Eubacterium_G|s__Eubacterium_G_sp000432355	control	0.00518627	0.0013605	0.0345295
d__Bacteria|p__Firmicutes_A|c__Clostridia|o__Lachnospirales|f__Lachnospiraceae|g__Butyrivibrio_A|s__Butyrivibrio_A_crossotus	control	0.00443766	0.00140042	0.034983
d__Bacteria|p__Firmicutes_A|c__Clostridia|o__TANB77|f__CAG_508|g__CAG_245|s__MGYG_HGUT_04350	control	0.00849927	0.00141293	0.035157
d__Bacteria|p__Firmicutes_A|c__Clostridia|o__Lachnospirales|f__Lachnospiraceae|g__Lachnospira|s__Lachnospira_sp000436535	control	0.0124517	0.00143979	0.0354087
d__Bacteria|p__Firmicutes_A|c__Clostridia|o__Lachnospirales|f__Lachnospiraceae|g__Bacteroides_F|s__Bacteroides_F_pectinophilus	control	0.00528514	0.00146913	0.0357219
d__Bacteria|p__Firmicutes_A|c__Clostridia|o__Lachnospirales|f__Lachnospiraceae|g__UBA9502|s__MGYG_HGUT_03598	control	0.00380854	0.00148067	0.0357219
d__Bacteria|p__Firmicutes_A|c__Clostridia|o__Lachnospirales|f__Lachnospiraceae|g__Agathobacter|s__MGYG_HGUT_04414	control	0.00629409	0.00160545	0.0373444
d__Bacteria|p__Firmicutes_A|c__Clostridia|o__Lachnospirales|f__Lachnospiraceae|g__CAG_81|s__CAG_81_sp900066785	control	0.0128153	0.00161855	0.0373444
d__Bacteria|p__Cyanobacteria|c__Vampirovibrionia|o__Gastranaerophilales|f__Gastranaerophilaceae|g__UBA6984|s__MGYG_HGUT_03666	control	0.000455543	0.00164241	0.037486
d__Bacteria|p__Firmicutes_A|c__Clostridia|o__Lachnospirales|f__Lachnospiraceae|g__TF01_11|s__TF01_11_sp003529475	control	0.0127087	0.00166242	0.0378067
d__Bacteria|p__Firmicutes_A|c__Clostridia|o__Lachnospirales|f__Lachnospiraceae|g__Eubacterium_I|s__MGYG_HGUT_02070	control	0.00490213	0.00174085	0.0386213
d__Bacteria|p__Firmicutes_A|c__Clostridia|o__Lachnospirales|f__Lachnospiraceae|g__Anaerostipes|s__MGYG_HGUT_00687	control	0.00262712	0.00177641	0.0392729
d__Bacteria|p__Firmicutes|c__Bacilli|o__RF39|f__CAG_1000|g__CAG_582|s__CAG_582_sp000435515	control	0.000511091	0.00181634	0.0397017
d__Bacteria|p__Verrucomicrobiota|c__Lentisphaeria|o__Victivallales|f__UBA1829|g__UBA11452|s__MGYG_HGUT_02650	control	0.0014691	0.00182924	0.0397483
d__Bacteria|p__Firmicutes_A|c__Clostridia|o__Lachnospirales|f__Lachnospiraceae|g__CAG_882|s__CAG_882_sp003486385	control	0.00332602	0.00185156	0.0397586
d__Bacteria|p__Proteobacteria|c__Gammaproteobacteria|o__Enterobacterales|f__Pasteurellaceae|g__Haemophilus_D|s__MGYG_HGUT_00993	control	0.00142247	0.00185477	0.0397586
d__Bacteria|p__Firmicutes_A|c__Clostridia|o__TANB77|f__CAG_508|g__CAG_452|s__MGYG_HGUT_00521	control	0.00099826	0.00187336	0.0398875
d__Bacteria|p__Firmicutes_A|c__Clostridia|o__Lachnospirales|f__Lachnospiraceae|g__Acetatifactor|s__MGYG_HGUT_00583	control	0.00666105	0.00189292	0.0401691
d__Bacteria|p__Firmicutes_A|c__Clostridia|o__Lachnospirales|f__Lachnospiraceae|g__Coprococcus|s__MGYG_HGUT_03239	control	0.00146135	0.00194305	0.0405599
d__Bacteria|p__Firmicutes_A|c__Clostridia|o__Lachnospirales|f__Lachnospiraceae|g__Lachnospira|s__Lachnospira_sp003537285	control	0.0333438	0.00200433	0.0410241
d__Bacteria|p__Firmicutes_A|c__Clostridia|o__Lachnospirales|f__Lachnospiraceae|g__Blautia_A|s__Blautia_A_sp900066145	control	0.00846599	0.00204337	0.0416447
d__Bacteria|p__Firmicutes_A|c__Clostridia|o__Oscillospirales|f__Ruminococcaceae|g__Ruminococcus|s__MGYG_HGUT_04057	control	0.000989961	0.00211008	0.0419606
d__Bacteria|p__Firmicutes|c__Bacilli|o__RF39|f__CAG_822|g__RUG832|s__MGYG_HGUT_00426	control	0.000650589	0.00211622	0.0419606
d__Bacteria|p__Firmicutes_A|c__Clostridia|o__Lachnospirales|f__Lachnospiraceae|g__Lachnospira|s__Lachnospira_eligens_B	control	0.0463224	0.00218695	0.0426576
d__Bacteria|p__Firmicutes_A|c__Clostridia|o__Oscillospirales|f__Acutalibacteraceae|g__CAG_557|s__CAG_557_sp000435275	control	0.000696919	0.0022148	0.0426576
d__Bacteria|p__Firmicutes|c__Bacilli|o__RF39|f__CAG_822|g__MGYG_HGUT_04120|s__MGYG_HGUT_04120	control	0.000683283	0.00223558	0.0426599
d__Bacteria|p__Firmicutes|c__Bacilli|o__RFN20|f__CAG_288|g__CAG_345|s__CAG_345_sp000433315	control	0.000228966	0.00224561	0.0426599
d__Bacteria|p__Verrucomicrobiota|c__Lentisphaeria|o__Victivallales|f__UBA1829|g__UBA1829|s__MGYG_HGUT_01884	control	0.00103279	0.00229712	0.04308
d__Bacteria|p__Firmicutes_A|c__Clostridia|o__Clostridiales|f__Clostridiaceae|g__Clostridium|s__MGYG_HGUT_03550	control	0.00116321	0.00230889	0.04308
d__Bacteria|p__Firmicutes|c__Bacilli|o__RF39|f__UBA5348|g__CAG_1193|s__MGYG_HGUT_04299	control	0.000497734	0.00233629	0.0432705
d__Bacteria|p__Firmicutes_A|c__Clostridia|o__TANB77|f__CAG_508|g__CAG_269|s__MGYG_HGUT_00791	control	0.0079727	0.00234595	0.0432705
d__Bacteria|p__Firmicutes|c__Bacilli|o__Erysipelotrichales|f__Erysipelotrichaceae|g__Solobacterium|s__MGYG_HGUT_00699	control	0.00214282	0.00240128	0.0439789
d__Bacteria|p__Cyanobacteria|c__Vampirovibrionia|o__Gastranaerophilales|f__Gastranaerophilaceae|g__CAG_484|s__CAG_484_sp000431315	control	0.00121178	0.00240894	0.0439789
d__Bacteria|p__Bacteroidota|c__Bacteroidia|o__Bacteroidales|f__Bacteroidaceae|g__Prevotella|s__MGYG_HGUT_01805	control	0.00118747	0.0024867	0.0445709
d__Bacteria|p__Firmicutes_A|c__Clostridia|o__Lachnospirales|f__Lachnospiraceae|g__CAG_590|s__CAG_590_sp000431135	control	0.00377166	0.00249867	0.0446594
d__Bacteria|p__Firmicutes_A|c__Clostridia|o__Lachnospirales|f__Lachnospiraceae|g__Acetatifactor|s__MGYG_HGUT_01964	control	0.0109661	0.00255411	0.0450443
d__Bacteria|p__Firmicutes_A|c__Clostridia|o__Lachnospirales|f__Lachnospiraceae|g__UBA2821|s__MGYG_HGUT_04382	control	0.00196447	0.00268723	0.0467823
d__Bacteria|p__Firmicutes_A|c__Clostridia|o__Lachnospirales|f__Lachnospiraceae|g__Agathobacter|s__MGYG_HGUT_00489	control	0.00378923	0.00273319	0.0468873
d__Bacteria|p__Proteobacteria|c__Gammaproteobacteria|o__Enterobacterales|f__Pasteurellaceae|g__Haemophilus_D|s__Haemophilus_D_parainfluenzae	control	0.00251525	0.00299037	0.0482004
d__Bacteria|p__Spirochaetota|c__Spirochaetia|o__Treponematales|f__Treponemataceae|g__Treponema_D|s__MGYG_HGUT_00479	control	0.000930134	0.0030363	0.0484554
d__Bacteria|p__Cyanobacteria|c__Vampirovibrionia|o__Gastranaerophilales|f__Gastranaerophilaceae|g__CAG_196|s__MGYG_HGUT_00629	control	0.00313834	0.003122	0.0490323
d__Bacteria|p__Firmicutes_A|c__Clostridia|o__Lachnospirales|f__Lachnospiraceae|g__Blautia|s__MGYG_HGUT_01052	control	0.0024573	0.00315942	0.0493093
d__Bacteria|p__Firmicutes_A|c__Clostridia|o__TANB77|f__CAG_508|g__CAG_492|s__MGYG_HGUT_00976	control	0.00137519	0.00318999	0.0494878
d__Bacteria|p__Bacteroidota|c__Bacteroidia|o__Bacteroidales|f__Bacteroidaceae|g__Prevotella|s__MGYG_HGUT_01051	control	0.00620449	0.00322984	0.0499837
d__Bacteria|p__Actinobacteriota|c__Coriobacteriia|o__Coriobacteriales|f__Coriobacteriaceae|g__Collinsella|s__MGYG_HGUT_02991	patient	0.00128028	7.58e-07	0.00284128
d__Bacteria|p__Firmicutes|c__Bacilli|o__Bacillales|f__Amphibacillaceae|g__Virgibacillus|s__Virgibacillus_picturae	patient	0.00043428	8.96e-07	0.00284128
d__Bacteria|p__Actinobacteriota|c__Coriobacteriia|o__Coriobacteriales|f__Coriobacteriaceae|g__Collinsella|s__MGYG_HGUT_01126	patient	0.00185281	1.47e-06	0.00311772
d__Bacteria|p__Actinobacteriota|c__Coriobacteriia|o__Coriobacteriales|f__Atopobiaceae|g__Olsenella_E|s__Olsenella_E_sp900119915	patient	0.000975161	2.08e-06	0.00329822
d__Bacteria|p__Firmicutes_A|c__Clostridia|o__Lachnospirales|f__Lachnospiraceae|g__Faecalicatena|s__MGYG_HGUT_03354	patient	0.00420701	5.51e-06	0.00543711
d__Bacteria|p__Firmicutes_A|c__Clostridia|o__Oscillospirales|f__Ruminococcaceae|g__Anaerotruncus|s__Anaerotruncus_colihominis	patient	0.0202345	6.68e-06	0.00543711
d__Bacteria|p__Firmicutes_A|c__Clostridia|o__Oscillospirales|f__Ruminococcaceae|g__Ruthenibacterium|s__Ruthenibacterium_lactatiformans	patient	0.0860631	7.93e-06	0.00543711
d__Bacteria|p__Actinobacteriota|c__Coriobacteriia|o__Coriobacteriales|f__Coriobacteriaceae|g__Collinsella|s__MGYG_HGUT_03183	patient	0.00111391	8.57e-06	0.00543711
d__Bacteria|p__Firmicutes_A|c__Clostridia|o__Lachnospirales|f__Lachnospiraceae|g__Clostridium_M|s__Clostridium_M_clostridioforme_A	patient	0.00807509	1.46e-05	0.00632642
d__Bacteria|p__Actinobacteriota|c__Actinobacteria|o__Mycobacteriales|f__Mycobacteriaceae|g__Corynebacterium|s__Corynebacterium_propinquum	patient	0.000795867	1.46e-05	0.00632642
d__Bacteria|p__Firmicutes_A|c__Clostridia|o__Lachnospirales|f__Lachnospiraceae|g__Clostridium_Q|s__Clostridium_Q_symbiosum	patient	0.0227276	3.16e-05	0.0101331
d__Bacteria|p__Actinobacteriota|c__Coriobacteriia|o__Coriobacteriales|f__Coriobacteriaceae|g__Collinsella|s__MGYG_HGUT_02859	patient	0.00110497	3.5e-05	0.0105601
d__Bacteria|p__Firmicutes_A|c__Clostridia|o__Lachnospirales|f__Lachnospiraceae|g__Hungatella|s__Hungatella_effluvii	patient	0.0423836	4.41e-05	0.0107592
d__Bacteria|p__Actinobacteriota|c__Coriobacteriia|o__Coriobacteriales|f__Coriobacteriaceae|g__Collinsella|s__MGYG_HGUT_01916	patient	0.000849456	5.21e-05	0.0121652
d__Bacteria|p__Actinobacteriota|c__Coriobacteriia|o__Coriobacteriales|f__Coriobacteriaceae|g__Collinsella|s__MGYG_HGUT_00955	patient	0.00158518	5.37e-05	0.0121652
d__Bacteria|p__Actinobacteriota|c__Coriobacteriia|o__Coriobacteriales|f__Coriobacteriaceae|g__Collinsella|s__MGYG_HGUT_00324	patient	0.00247981	5.61e-05	0.0122829
d__Bacteria|p__Firmicutes_A|c__Clostridia|o__Lachnospirales|f__Lachnospiraceae|g__Clostridium_M|s__Clostridium_M_bolteae	patient	0.0685777	6.88e-05	0.0138844
d__Bacteria|p__Actinobacteriota|c__Actinobacteria|o__Actinomycetales|f__Actinomycetaceae|g__Actinomyces|s__Actinomyces_urogenitalis	patient	0.000982453	8.09e-05	0.0138844
d__Bacteria|p__Firmicutes_A|c__Clostridia|o__Oscillospirales|f__Oscillospiraceae|g__MGYG_HGUT_02696|s__MGYG_HGUT_02696	patient	0.00308896	8.32e-05	0.0138844
d__Bacteria|p__Firmicutes_A|c__Clostridia|o__Tissierellales|f__Helcococcaceae|g__Kallipyga|s__Kallipyga_massiliensis	patient	0.00106353	9.01e-05	0.0138844
d__Bacteria|p__Actinobacteriota|c__Coriobacteriia|o__Coriobacteriales|f__Atopobiaceae|g__Olsenella_E|s__Olsenella_E_sp002159735	patient	0.000781074	9.41e-05	0.0138844
d__Bacteria|p__Firmicutes_A|c__Clostridia|o__Christensenellales|f__CAG_74|g__MGYG_HGUT_04154|s__MGYG_HGUT_04154	patient	0.00374396	9.49e-05	0.0138844
d__Bacteria|p__Actinobacteriota|c__Actinobacteria|o__Actinomycetales|f__Actinomycetaceae|g__Mobiluncus|s__MGYG_HGUT_03723	patient	0.00100957	9.95e-05	0.0138844
d__Bacteria|p__Firmicutes_A|c__Clostridia|o__Lachnospirales|f__Lachnospiraceae|g__Clostridium_M|s__MGYG_HGUT_02946	patient	0.00233723	0.000102609	0.0138844
d__Bacteria|p__Firmicutes_A|c__Clostridia|o__Oscillospirales|f__MGYG_HGUT_02698|g__MGYG_HGUT_02698|s__MGYG_HGUT_02698	patient	0.000519626	0.000102847	0.0138844
d__Bacteria|p__Actinobacteriota|c__Coriobacteriia|o__Coriobacteriales|f__Coriobacteriaceae|g__Collinsella|s__MGYG_HGUT_00905	patient	0.000726803	0.000113559	0.0142964
d__Bacteria|p__Firmicutes_A|c__Clostridia|o__Lachnospirales|f__Lachnospiraceae|g__Clostridium_M|s__Clostridium_M_clostridioforme	patient	0.00681874	0.000114912	0.0142964
d__Bacteria|p__Actinobacteriota|c__Coriobacteriia|o__Coriobacteriales|f__Eggerthellaceae|g__Eggerthella|s__Eggerthella_lenta	patient	0.0112895	0.000156588	0.018399
d__Bacteria|p__Actinobacteriota|c__Coriobacteriia|o__Coriobacteriales|f__Coriobacteriaceae|g__Collinsella|s__MGYG_HGUT_02739	patient	0.00161918	0.000176726	0.0189802
d__Bacteria|p__Firmicutes_A|c__Clostridia|o__Lachnospirales|f__Lachnospiraceae|g__Robinsoniella|s__MGYG_HGUT_03147	patient	0.000858413	0.000181334	0.0189802
d__Bacteria|p__Firmicutes_A|c__Clostridia|o__Peptostreptococcales|f__Anaerovoracaceae|g__MGYG_HGUT_00103|s__MGYG_HGUT_00103	patient	0.00116358	0.000188456	0.0189802
d__Bacteria|p__Firmicutes_A|c__Clostridia|o__Lachnospirales|f__Lachnospiraceae|g__Dorea|s__MGYG_HGUT_04263	patient	0.00109256	0.000207816	0.0192497
d__Bacteria|p__Actinobacteriota|c__Coriobacteriia|o__Coriobacteriales|f__Eggerthellaceae|g__Slackia_A|s__MGYG_HGUT_04189	patient	0.000665265	0.000212498	0.0192497
d__Bacteria|p__Actinobacteriota|c__Coriobacteriia|o__Coriobacteriales|f__Coriobacteriaceae|g__Collinsella|s__MGYG_HGUT_01061	patient	0.00153712	0.000212618	0.0192497
d__Bacteria|p__Actinobacteriota|c__Coriobacteriia|o__Coriobacteriales|f__Eggerthellaceae|g__MGYG_HGUT_02957|s__MGYG_HGUT_02957	patient	0.000833337	0.000217828	0.0192497
d__Bacteria|p__Actinobacteriota|c__Coriobacteriia|o__Coriobacteriales|f__Coriobacteriaceae|g__Collinsella|s__MGYG_HGUT_04407	patient	0.00101819	0.000221401	0.0192497
d__Bacteria|p__Firmicutes|c__Bacilli|o__RFN20|f__CAG_449|g__MGYG_HGUT_02030|s__MGYG_HGUT_02030	patient	0.000753336	0.000221471	0.0192497
d__Bacteria|p__Actinobacteriota|c__Coriobacteriia|o__Coriobacteriales|f__Coriobacteriaceae|g__Collinsella|s__Collinsella_phocaeensis	patient	0.000508977	0.000224704	0.0192668
d__Bacteria|p__Actinobacteriota|c__Coriobacteriia|o__Coriobacteriales|f__Coriobacteriaceae|g__Collinsella|s__MGYG_HGUT_01582	patient	0.0015614	0.000230559	0.0192933
d__Bacteria|p__Actinobacteriota|c__Coriobacteriia|o__Coriobacteriales|f__Coriobacteriaceae|g__Collinsella|s__MGYG_HGUT_01997	patient	0.0023068	0.000241384	0.019591
d__Bacteria|p__Actinobacteriota|c__Actinobacteria|o__Actinomycetales|f__Actinomycetaceae|g__Actinomyces|s__Actinomyces_viscosus	patient	0.00338184	0.000250621	0.019591
d__Bacteria|p__Actinobacteriota|c__Coriobacteriia|o__Coriobacteriales|f__Coriobacteriaceae|g__Collinsella|s__MGYG_HGUT_00995	patient	0.000740026	0.000255814	0.019591
d__Bacteria|p__Firmicutes_A|c__Clostridia|o__Oscillospirales|f__Ruminococcaceae|g__Negativibacillus|s__MGYG_HGUT_03895	patient	0.00119071	0.000262448	0.019591
d__Bacteria|p__Actinobacteriota|c__Coriobacteriia|o__Coriobacteriales|f__Coriobacteriaceae|g__Collinsella|s__Collinsella_sp000763055	patient	0.00183149	0.000279178	0.0201293
d__Bacteria|p__Actinobacteriota|c__Coriobacteriia|o__Coriobacteriales|f__Coriobacteriaceae|g__Collinsella|s__MGYG_HGUT_02932	patient	0.00169908	0.00028743	0.0204807
d__Bacteria|p__Actinobacteriota|c__Coriobacteriia|o__Coriobacteriales|f__Coriobacteriaceae|g__Collinsella|s__MGYG_HGUT_02732	patient	0.00130796	0.000318001	0.0215793
d__Bacteria|p__Actinobacteriota|c__Coriobacteriia|o__Coriobacteriales|f__Coriobacteriaceae|g__Collinsella|s__MGYG_HGUT_03364	patient	0.00125586	0.000319694	0.0215793
d__Bacteria|p__Firmicutes_A|c__Clostridia|o__Oscillospirales|f__Ruminococcaceae|g__UBA3818|s__MGYG_HGUT_02677	patient	0.00180288	0.000327227	0.0218553
d__Bacteria|p__Actinobacteriota|c__Coriobacteriia|o__Coriobacteriales|f__Coriobacteriaceae|g__Collinsella|s__MGYG_HGUT_03707	patient	0.00170953	0.000377954	0.02249
d__Bacteria|p__Actinobacteriota|c__Coriobacteriia|o__Coriobacteriales|f__Eggerthellaceae|g__Gordonibacter|s__Gordonibacter_massiliensis	patient	0.00107359	0.000379444	0.02249
d__Bacteria|p__Firmicutes_A|c__Clostridia|o__Lachnospirales|f__Lachnospiraceae|g__Clostridium_M|s__Clostridium_M_lavalense	patient	0.0113223	0.000389838	0.02249
d__Bacteria|p__Actinobacteriota|c__Coriobacteriia|o__Coriobacteriales|f__Coriobacteriaceae|g__Collinsella|s__MGYG_HGUT_01741	patient	0.000769625	0.000397791	0.02249
d__Bacteria|p__Firmicutes_A|c__Clostridia|o__Oscillospirales|f__Butyricicoccaceae|g__Agathobaculum|s__Agathobaculum_desmolans	patient	0.00350624	0.00039926	0.02249
d__Bacteria|p__Actinobacteriota|c__Coriobacteriia|o__Coriobacteriales|f__Coriobacteriaceae|g__Collinsella|s__MGYG_HGUT_02851	patient	0.000569978	0.000414014	0.02249
d__Bacteria|p__Firmicutes_A|c__Clostridia|o__Tissierellales|f__Helcococcaceae|g__Levyella|s__Levyella_massiliensis	patient	0.000538818	0.000430407	0.02249
d__Bacteria|p__Actinobacteriota|c__Coriobacteriia|o__Coriobacteriales|f__Coriobacteriaceae|g__Collinsella|s__MGYG_HGUT_00563	patient	0.00154587	0.000431779	0.02249
d__Bacteria|p__Firmicutes_A|c__Clostridia|o__Lachnospirales|f__CAG_274|g__MGYG_HGUT_00286|s__MGYG_HGUT_00286	patient	0.00136703	0.000436637	0.02249
d__Bacteria|p__Actinobacteriota|c__Coriobacteriia|o__Coriobacteriales|f__Coriobacteriaceae|g__Collinsella|s__MGYG_HGUT_04506	patient	0.0015408	0.000438774	0.02249
d__Bacteria|p__Proteobacteria|c__Gammaproteobacteria|o__Xanthomonadales|f__Xanthomonadaceae|g__Stenotrophomonas|s__Stenotrophomonas_maltophilia_AK	patient	0.000392661	0.000446611	0.02249
d__Bacteria|p__Firmicutes|c__Bacilli|o__Erysipelotrichales|f__Erysipelatoclostridiaceae|g__Beduini|s__MGYG_HGUT_00132	patient	0.00114721	0.000456344	0.0227992
d__Bacteria|p__Actinobacteriota|c__Coriobacteriia|o__Coriobacteriales|f__Coriobacteriaceae|g__Collinsella|s__MGYG_HGUT_03011	patient	0.000743274	0.000469503	0.0232734
d__Bacteria|p__Actinobacteriota|c__Coriobacteriia|o__Coriobacteriales|f__Coriobacteriaceae|g__Collinsella|s__Collinsella_sp002391315	patient	0.00162943	0.000487375	0.0234956
d__Bacteria|p__Actinobacteriota|c__Coriobacteriia|o__Coriobacteriales|f__Coriobacteriaceae|g__Collinsella|s__MGYG_HGUT_00826	patient	0.0039749	0.000511404	0.0237604
d__Bacteria|p__Actinobacteriota|c__Coriobacteriia|o__Coriobacteriales|f__Coriobacteriaceae|g__Collinsella|s__MGYG_HGUT_01915	patient	0.00103639	0.00051432	0.0237604
d__Bacteria|p__Actinobacteriota|c__Coriobacteriia|o__Coriobacteriales|f__Coriobacteriaceae|g__Collinsella|s__MGYG_HGUT_03225	patient	0.00165413	0.000517923	0.0237604
d__Bacteria|p__Firmicutes_A|c__Clostridia|o__Oscillospirales|f__Ruminococcaceae|g__QAMM01|s__MGYG_HGUT_03313	patient	0.00180677	0.000538842	0.0241256
d__Bacteria|p__Actinobacteriota|c__Coriobacteriia|o__Coriobacteriales|f__Coriobacteriaceae|g__Collinsella|s__MGYG_HGUT_01009	patient	0.000716047	0.000544867	0.0241256
d__Bacteria|p__Actinobacteriota|c__Actinobacteria|o__Actinomycetales|f__Actinomycetaceae|g__MGYG_HGUT_03145|s__MGYG_HGUT_03145	patient	0.00041362	0.000549731	0.0241256
d__Bacteria|p__Firmicutes_A|c__Clostridia|o__Oscillospirales|f__Oscillospiraceae|g__Lawsonibacter|s__MGYG_HGUT_02006	patient	0.0164252	0.000576211	0.0247031
d__Bacteria|p__Actinobacteriota|c__Coriobacteriia|o__Coriobacteriales|f__Coriobacteriaceae|g__Collinsella|s__MGYG_HGUT_00856	patient	0.00228858	0.000616691	0.0254425
d__Bacteria|p__Actinobacteriota|c__Coriobacteriia|o__Coriobacteriales|f__Coriobacteriaceae|g__Collinsella|s__MGYG_HGUT_03315	patient	0.00207723	0.000617518	0.0254425
d__Bacteria|p__Firmicutes_A|c__Clostridia|o__Oscillospirales|f__Ruminococcaceae|g__Massilioclostridium|s__Massilioclostridium_methylpentosum	patient	0.0101861	0.000634798	0.0257444
d__Bacteria|p__Proteobacteria|c__Gammaproteobacteria|o__Burkholderiales|f__Neisseriaceae|g__Neisseria_D|s__Neisseria_D_elongata	patient	0.000170036	0.000638846	0.0257444
d__Bacteria|p__Verrucomicrobiota|c__Kiritimatiellae|o__RFP12|f__UBA1067|g__UBA1067|s__MGYG_HGUT_03639	patient	0.0014618	0.000656992	0.0260413
d__Bacteria|p__Actinobacteriota|c__Coriobacteriia|o__Coriobacteriales|f__Coriobacteriaceae|g__Collinsella|s__MGYG_HGUT_04294	patient	0.000797705	0.000687217	0.0265307
d__Bacteria|p__Actinobacteriota|c__Actinobacteria|o__Actinomycetales|f__Actinomycetaceae|g__Actinomyces|s__Actinomyces_sp900323545	patient	0.00160888	0.000689924	0.0265307
d__Bacteria|p__Actinobacteriota|c__Coriobacteriia|o__Coriobacteriales|f__Eggerthellaceae|g__MGYG_HGUT_04112|s__MGYG_HGUT_04112	patient	0.000422875	0.000741906	0.0274121
d__Bacteria|p__Verrucomicrobiota|c__Verrucomicrobiae|o__Opitutales|f__UBA953|g__MGYG_HGUT_03637|s__MGYG_HGUT_03637	patient	0.000725383	0.000756154	0.0274121
d__Bacteria|p__Actinobacteriota|c__Coriobacteriia|o__Coriobacteriales|f__Eggerthellaceae|g__MGYG_HGUT_00767|s__MGYG_HGUT_00767	patient	0.00120852	0.000767101	0.0274121
d__Bacteria|p__Firmicutes_C|c__Negativicutes|o__Veillonellales|f__Veillonellaceae|g__F0422|s__F0422_sp001553345	patient	0.00372073	0.000789187	0.0274121
d__Bacteria|p__Firmicutes_A|c__Clostridia|o__Oscillospirales|f__Acutalibacteraceae|g__DTU089|s__MGYG_HGUT_01912	patient	0.00149644	0.000791507	0.0274121
d__Bacteria|p__Proteobacteria|c__Gammaproteobacteria|o__Enterobacterales|f__Succinivibrionaceae|g__Succinivibrio|s__MGYG_HGUT_03612	patient	0.000820506	0.000803767	0.0274121
d__Bacteria|p__Actinobacteriota|c__Coriobacteriia|o__Coriobacteriales|f__Eggerthellaceae|g__MGYG_HGUT_00603|s__MGYG_HGUT_00603	patient	0.000427317	0.000804938	0.0274121
d__Bacteria|p__Actinobacteriota|c__Coriobacteriia|o__Coriobacteriales|f__Coriobacteriaceae|g__Collinsella|s__MGYG_HGUT_01581	patient	0.00174307	0.00080562	0.0274121
d__Bacteria|p__Actinobacteriota|c__Actinobacteria|o__Mycobacteriales|f__Mycobacteriaceae|g__Lawsonella|s__Lawsonella_clevelandensis	patient	0.001078	0.000809443	0.0274121
d__Bacteria|p__Actinobacteriota|c__Actinobacteria|o__Mycobacteriales|f__Mycobacteriaceae|g__Corynebacterium|s__Corynebacterium_aurimucosum_C	patient	0.000624918	0.000812212	0.0274121
d__Bacteria|p__Actinobacteriota|c__Coriobacteriia|o__Coriobacteriales|f__Coriobacteriaceae|g__Collinsella|s__MGYG_HGUT_02184	patient	0.00107428	0.000843036	0.0275725
d__Bacteria|p__Actinobacteriota|c__Coriobacteriia|o__Coriobacteriales|f__Coriobacteriaceae|g__Collinsella|s__MGYG_HGUT_00292	patient	0.00106362	0.000883935	0.0284852
d__Bacteria|p__Actinobacteriota|c__Coriobacteriia|o__Coriobacteriales|f__Coriobacteriaceae|g__Collinsella|s__MGYG_HGUT_02858	patient	0.00104501	0.000893388	0.0284852
d__Bacteria|p__Firmicutes_A|c__Clostridia|o__Christensenellales|f__CAG_138|g__UBA1685|s__MGYG_HGUT_01675	patient	0.00126108	0.000905646	0.0285887
d__Bacteria|p__Actinobacteriota|c__Actinobacteria|o__Actinomycetales|f__Brevibacteriaceae|g__Brevibacterium|s__MGYG_HGUT_03792	patient	0.000565296	0.000941821	0.0291977
d__Bacteria|p__Firmicutes_A|c__Clostridia|o__Lachnospirales|f__Lachnospiraceae|g__Eisenbergiella|s__MGYG_HGUT_02267	patient	0.00668922	0.000943347	0.0291977
d__Bacteria|p__Firmicutes_I|c__Bacilli_A|o__Paenibacillales|f__Paenibacillaceae|g__Paenibacillus_A|s__Paenibacillus_A_rubinfantis	patient	0.000497651	0.000963301	0.0295273
d__Bacteria|p__Actinobacteriota|c__Coriobacteriia|o__Coriobacteriales|f__Coriobacteriaceae|g__Collinsella|s__MGYG_HGUT_03341	patient	0.00183818	0.00101093	0.0303997
d__Bacteria|p__Actinobacteriota|c__Actinobacteria|o__Actinomycetales|f__Cellulomonadaceae|g__Cellulomonas|s__Cellulomonas_timonensis	patient	0.00060125	0.00105471	0.0309821
d__Bacteria|p__Actinobacteriota|c__Coriobacteriia|o__Coriobacteriales|f__Coriobacteriaceae|g__Collinsella|s__MGYG_HGUT_01124	patient	0.00236842	0.00107801	0.0310539
d__Bacteria|p__Actinobacteriota|c__Coriobacteriia|o__Coriobacteriales|f__Coriobacteriaceae|g__Collinsella|s__MGYG_HGUT_02122	patient	0.00150836	0.00108871	0.0310539
d__Bacteria|p__Firmicutes_A|c__Clostridia|o__Lachnospirales|f__Lachnospiraceae|g__Eisenbergiella|s__MGYG_HGUT_01615	patient	0.00979299	0.00109873	0.0310539
d__Bacteria|p__Firmicutes_A|c__Clostridia|o__Lachnospirales|f__CAG_274|g__MGYG_HGUT_00967|s__MGYG_HGUT_00967	patient	0.00211904	0.00109998	0.0310539
d__Bacteria|p__Firmicutes_A|c__Clostridia|o__Lachnospirales|f__Lachnospiraceae|g__UBA7096|s__MGYG_HGUT_01955	patient	0.0012421	0.00112716	0.0315057
d__Bacteria|p__Firmicutes_A|c__Clostridia|o__Oscillospirales|f__Oscillospiraceae|g__Flavonifractor|s__MGYG_HGUT_02953	patient	0.00212742	0.00117138	0.0325982
d__Bacteria|p__Firmicutes_A|c__Clostridia|o__Lachnospirales|f__Lachnospiraceae|g__MGYG_HGUT_02276|s__MGYG_HGUT_02276	patient	0.0119192	0.00121667	0.0334188
d__Bacteria|p__Actinobacteriota|c__Coriobacteriia|o__Coriobacteriales|f__Coriobacteriaceae|g__Collinsella|s__MGYG_HGUT_02915	patient	0.00100681	0.00127112	0.0341397
d__Bacteria|p__Actinobacteriota|c__Coriobacteriia|o__Coriobacteriales|f__Coriobacteriaceae|g__Collinsella|s__MGYG_HGUT_03823	patient	0.0008086	0.00128302	0.0341397
d__Bacteria|p__Firmicutes_A|c__Clostridia|o__Oscillospirales|f__Oscillospiraceae|g__Oscillibacter|s__Oscillibacter_sp900066435	patient	0.0400058	0.00128842	0.0341397
d__Bacteria|p__Actinobacteriota|c__Coriobacteriia|o__Coriobacteriales|f__Coriobacteriaceae|g__Collinsella|s__MGYG_HGUT_04358	patient	0.00144235	0.00129133	0.0341397
d__Bacteria|p__Firmicutes_A|c__Clostridia|o__Lachnospirales|f__Lachnospiraceae|g__Clostridium_M|s__MGYG_HGUT_00179	patient	0.0200781	0.0013085	0.034219
d__Bacteria|p__Actinobacteriota|c__Actinobacteria|o__Mycobacteriales|f__Mycobacteriaceae|g__Corynebacterium|s__Corynebacterium_aurimucosum_E	patient	0.000395201	0.00132917	0.034219
d__Bacteria|p__Firmicutes|c__Bacilli|o__Erysipelotrichales|f__Erysipelotrichaceae|g__OEMR01|s__OEMR01_sp900199515	patient	0.00290161	0.00133349	0.034219
d__Bacteria|p__Firmicutes_A|c__Clostridia|o__Tissierellales|f__Helcococcaceae|g__Anaerococcus|s__MGYG_HGUT_02901	patient	0.00246838	0.00135934	0.0345295
d__Bacteria|p__Actinobacteriota|c__Coriobacteriia|o__Coriobacteriales|f__Coriobacteriaceae|g__Collinsella|s__MGYG_HGUT_00928	patient	0.00252906	0.00137239	0.0346924
d__Bacteria|p__Actinobacteriota|c__Coriobacteriia|o__Coriobacteriales|f__Coriobacteriaceae|g__Collinsella|s__MGYG_HGUT_03865	patient	0.00111419	0.00139962	0.034983
d__Bacteria|p__Firmicutes_A|c__Clostridia|o__Oscillospirales|f__Acutalibacteraceae|g__Clostridium_E|s__Clostridium_E_sporosphaeroides	patient	0.000882414	0.00143174	0.0354087
d__Bacteria|p__Firmicutes_A|c__Clostridia|o__Oscillospirales|f__Acutalibacteraceae|g__UBA1691|s__UBA1691_sp002320555	patient	0.00109911	0.00147231	0.0357219
d__Bacteria|p__Actinobacteriota|c__Coriobacteriia|o__Coriobacteriales|f__Coriobacteriaceae|g__Collinsella|s__MGYG_HGUT_02020	patient	0.000982374	0.00147904	0.0357219
d__Bacteria|p__Actinobacteriota|c__Coriobacteriia|o__Coriobacteriales|f__Coriobacteriaceae|g__Collinsella|s__Collinsella_ihuae	patient	0.000806697	0.00149449	0.0359188
d__Bacteria|p__Firmicutes_A|c__Clostridia|o__Lachnospirales|f__Lachnospiraceae|g__Dorea|s__Dorea_hylemonae	patient	0.00132021	0.00157559	0.0372679
d__Bacteria|p__Firmicutes_A|c__Clostridia|o__Lachnospirales|f__Lachnospiraceae|g__Clostridium_M|s__MGYG_HGUT_01045	patient	0.0162976	0.00158684	0.0372679
d__Bacteria|p__Firmicutes_A|c__Clostridia|o__Lachnospirales|f__Lachnospiraceae|g__Eisenbergiella|s__Eisenbergiella_tayi	patient	0.0807666	0.00158785	0.0372679
d__Bacteria|p__Firmicutes|c__Bacilli|o__Lactobacillales|f__Lactobacillaceae|g__Lactobacillus_B|s__Lactobacillus_B_agilis	patient	0.000297547	0.00159174	0.0372679
d__Bacteria|p__Actinobacteriota|c__Coriobacteriia|o__Coriobacteriales|f__Coriobacteriaceae|g__Collinsella|s__MGYG_HGUT_00331	patient	0.000969325	0.00161586	0.0373444
d__Bacteria|p__Firmicutes|c__Bacilli|o__Erysipelotrichales|f__Erysipelotrichaceae|g__Absiella|s__Absiella_innocuum	patient	0.00359532	0.00161846	0.0373444
d__Bacteria|p__Actinobacteriota|c__Coriobacteriia|o__Coriobacteriales|f__Coriobacteriaceae|g__Collinsella|s__MGYG_HGUT_03036	patient	0.000864641	0.00162463	0.0373489
d__Bacteria|p__Actinobacteriota|c__Coriobacteriia|o__Coriobacteriales|f__Coriobacteriaceae|g__Collinsella|s__Collinsella_stercoris	patient	0.000708688	0.00167082	0.037862
d__Bacteria|p__Verrucomicrobiota|c__Verrucomicrobiae|o__Opitutales|f__UBA953|g__MGYG_HGUT_01791|s__MGYG_HGUT_01791	patient	0.000424104	0.00169353	0.0379698
d__Bacteria|p__Firmicutes_A|c__Clostridia|o__Oscillospirales|f__Ruminococcaceae|g__UBA866|s__MGYG_HGUT_01597	patient	0.0104748	0.00170704	0.0380042
d__Bacteria|p__Actinobacteriota|c__Coriobacteriia|o__Coriobacteriales|f__Coriobacteriaceae|g__Collinsella|s__MGYG_HGUT_04607	patient	0.00102165	0.00179022	0.0394408
d__Bacteria|p__Actinobacteriota|c__Coriobacteriia|o__Coriobacteriales|f__Coriobacteriaceae|g__Collinsella|s__MGYG_HGUT_02936	patient	0.000733076	0.00180392	0.0396051
d__Bacteria|p__Actinobacteriota|c__Coriobacteriia|o__Coriobacteriales|f__Atopobiaceae|g__Olsenella_E|s__MGYG_HGUT_02782	patient	0.00061616	0.00182083	0.0397017
d__Bacteria|p__Actinobacteriota|c__Coriobacteriia|o__Coriobacteriales|f__Coriobacteriaceae|g__Collinsella|s__MGYG_HGUT_00598	patient	0.00159068	0.00185272	0.0397586
d__Bacteria|p__Actinobacteriota|c__Coriobacteriia|o__Coriobacteriales|f__Coriobacteriaceae|g__Collinsella|s__Collinsella_aerofaciens_F	patient	0.00454843	0.00187265	0.0398875
d__Bacteria|p__Actinobacteriota|c__Coriobacteriia|o__Coriobacteriales|f__Coriobacteriaceae|g__Collinsella|s__MGYG_HGUT_02852	patient	0.000694611	0.00192913	0.0405599
d__Bacteria|p__Firmicutes|c__Bacilli|o__Lactobacillales|f__Lactobacillaceae|g__Lactobacillus_H|s__Lactobacillus_H_antri	patient	0.00105138	0.0019376	0.0405599
d__Bacteria|p__Firmicutes_A|c__Clostridia|o__Lachnospirales|f__MGYG_HGUT_04273|g__MGYG_HGUT_04273|s__MGYG_HGUT_04273	patient	0.00106489	0.00195608	0.0405599
d__Bacteria|p__Actinobacteriota|c__Coriobacteriia|o__Coriobacteriales|f__Atopobiaceae|g__Olsenella_E|s__Olsenella_E_provencensis	patient	0.00130171	0.00196742	0.0406621
d__Bacteria|p__Actinobacteriota|c__Coriobacteriia|o__Coriobacteriales|f__Coriobacteriaceae|g__Collinsella|s__MGYG_HGUT_00885	patient	0.000950006	0.00200321	0.0410241
d__Bacteria|p__Actinobacteriota|c__Actinobacteria|o__Mycobacteriales|f__Mycobacteriaceae|g__Corynebacterium|s__Corynebacterium_striatum	patient	0.000447464	0.00205182	0.0416447
d__Bacteria|p__Actinobacteriota|c__Coriobacteriia|o__Coriobacteriales|f__Coriobacteriaceae|g__Collinsella|s__MGYG_HGUT_03328	patient	0.000921301	0.00205434	0.0416447
d__Bacteria|p__Actinobacteriota|c__Coriobacteriia|o__Coriobacteriales|f__Coriobacteriaceae|g__Collinsella|s__MGYG_HGUT_04023	patient	0.00121642	0.00206659	0.0417596
d__Bacteria|p__Firmicutes_A|c__Clostridia|o__Oscillospirales|f__Oscillospiraceae|g__Flavonifractor|s__Flavonifractor_plautii	patient	0.0359492	0.00209026	0.0417689
d__Bacteria|p__Actinobacteriota|c__Coriobacteriia|o__Coriobacteriales|f__Coriobacteriaceae|g__Collinsella|s__MGYG_HGUT_04320	patient	0.00094782	0.00209338	0.0417689
d__Bacteria|p__Actinobacteriota|c__Coriobacteriia|o__Coriobacteriales|f__Coriobacteriaceae|g__Collinsella|s__MGYG_HGUT_02749	patient	0.0005376	0.00214245	0.0422415
d__Bacteria|p__Actinobacteriota|c__Coriobacteriia|o__Coriobacteriales|f__Coriobacteriaceae|g__Collinsella|s__MGYG_HGUT_02824	patient	0.00235735	0.00215203	0.0422415
d__Bacteria|p__Firmicutes_A|c__Clostridia|o__Lachnospirales|f__Lachnospiraceae|g__Clostridium_M|s__MGYG_HGUT_04087	patient	0.00391313	0.00215395	0.0422415
d__Bacteria|p__Actinobacteriota|c__Coriobacteriia|o__Coriobacteriales|f__Coriobacteriaceae|g__Collinsella|s__MGYG_HGUT_04156	patient	0.00089898	0.00215701	0.0422415
d__Bacteria|p__Firmicutes_A|c__Clostridia|o__Oscillospirales|f__Ruminococcaceae|g__MGYG_HGUT_02039|s__MGYG_HGUT_02039	patient	0.00138125	0.00220427	0.0426576
d__Bacteria|p__Firmicutes_A|c__Clostridia|o__Oscillospirales|f__Acutalibacteraceae|g__Clostridium_A|s__MGYG_HGUT_03872	patient	0.00247719	0.0022186	0.0426576
d__Bacteria|p__Actinobacteriota|c__Coriobacteriia|o__Coriobacteriales|f__Coriobacteriaceae|g__Collinsella|s__MGYG_HGUT_02734	patient	0.000770495	0.00228674	0.04308
d__Bacteria|p__Firmicutes|c__Bacilli|o__Erysipelotrichales|f__Erysipelotrichaceae|g__Absiella|s__MGYG_HGUT_02268	patient	0.00206416	0.00230018	0.04308
d__Bacteria|p__Firmicutes_A|c__Clostridia|o__Oscillospirales|f__Oscillospiraceae|g__Lawsonibacter|s__Lawsonibacter_asaccharolyticus	patient	0.0138504	0.00231526	0.04308
d__Bacteria|p__Actinobacteriota|c__Coriobacteriia|o__Coriobacteriales|f__Coriobacteriaceae|g__Collinsella|s__MGYG_HGUT_01573	patient	0.00081202	0.00239826	0.0439789
d__Bacteria|p__Actinobacteriota|c__Coriobacteriia|o__Coriobacteriales|f__Coriobacteriaceae|g__Collinsella|s__MGYG_HGUT_03006	patient	0.000548895	0.00242189	0.0439789
d__Bacteria|p__Actinobacteriota|c__Coriobacteriia|o__Coriobacteriales|f__Atopobiaceae|g__Olsenella_C|s__MGYG_HGUT_00535	patient	0.000549873	0.00242282	0.0439789
d__Bacteria|p__Actinobacteriota|c__Coriobacteriia|o__Coriobacteriales|f__Coriobacteriaceae|g__Collinsella|s__MGYG_HGUT_03885	patient	0.00159539	0.0024614	0.0444946
d__Bacteria|p__Actinobacteriota|c__Coriobacteriia|o__Coriobacteriales|f__Coriobacteriaceae|g__Collinsella|s__MGYG_HGUT_01203	patient	0.000785849	0.00247515	0.0445709
d__Bacteria|p__Firmicutes_A|c__Clostridia|o__Tissierellales|f__Peptoniphilaceae|g__Peptoniphilus_C|s__MGYG_HGUT_00130	patient	0.000471781	0.00247973	0.0445709
d__Bacteria|p__Actinobacteriota|c__Coriobacteriia|o__Coriobacteriales|f__Coriobacteriaceae|g__Collinsella|s__MGYG_HGUT_02869	patient	0.00155775	0.0025122	0.0447751
d__Bacteria|p__Actinobacteriota|c__Coriobacteriia|o__Coriobacteriales|f__Coriobacteriaceae|g__Collinsella|s__MGYG_HGUT_00777	patient	0.00162077	0.00254746	0.0450443
d__Bacteria|p__Bacteroidota|c__Bacteroidia|o__Bacteroidales|f__Porphyromonadaceae|g__Porphyromonas|s__MGYG_HGUT_03774	patient	0.000784032	0.0025557	0.0450443
d__Bacteria|p__Actinobacteriota|c__Actinobacteria|o__Propionibacteriales|f__Propionibacteriaceae|g__Cutibacterium|s__Cutibacterium_acnes	patient	0.000423987	0.00257216	0.0452088
d__Bacteria|p__Actinobacteriota|c__Coriobacteriia|o__Coriobacteriales|f__Coriobacteriaceae|g__Collinsella|s__Collinsella_aerofaciens	patient	0.00157327	0.00264306	0.0463266
d__Bacteria|p__Actinobacteriota|c__Coriobacteriia|o__Coriobacteriales|f__Coriobacteriaceae|g__Collinsella|s__MGYG_HGUT_00288	patient	0.00101173	0.00269572	0.0467823
d__Bacteria|p__Actinobacteriota|c__Coriobacteriia|o__Coriobacteriales|f__Coriobacteriaceae|g__Collinsella|s__MGYG_HGUT_02958	patient	0.00124134	0.00269894	0.0467823
d__Bacteria|p__Firmicutes_A|c__Clostridia|o__Tissierellales|f__Helcococcaceae|g__Lagierella|s__Lagierella_massiliensis	patient	0.000389429	0.0027133	0.0467823
d__Bacteria|p__Actinobacteriota|c__Coriobacteriia|o__Coriobacteriales|f__Coriobacteriaceae|g__Collinsella|s__MGYG_HGUT_00744	patient	0.000914482	0.00274895	0.0468873
d__Bacteria|p__Actinobacteriota|c__Coriobacteriia|o__Coriobacteriales|f__Coriobacteriaceae|g__Collinsella|s__MGYG_HGUT_04399	patient	0.000947748	0.00277613	0.0470078
d__Bacteria|p__Actinobacteriota|c__Coriobacteriia|o__Coriobacteriales|f__Coriobacteriaceae|g__Collinsella|s__MGYG_HGUT_02087	patient	0.000776496	0.00278771	0.0470078
d__Bacteria|p__Bacteroidota|c__Bacteroidia|o__Bacteroidales|f__UBA932|g__MGYG_HGUT_03540|s__MGYG_HGUT_03540	patient	0.000395991	0.00280174	0.0470078
d__Bacteria|p__Actinobacteriota|c__Coriobacteriia|o__Coriobacteriales|f__Eggerthellaceae|g__Enteroscipio|s__Enteroscipio_rubneri	patient	0.000774488	0.00281006	0.0470078
d__Bacteria|p__Actinobacteriota|c__Coriobacteriia|o__Coriobacteriales|f__Coriobacteriaceae|g__Collinsella|s__MGYG_HGUT_03228	patient	0.00107146	0.0028157	0.0470078
d__Bacteria|p__Firmicutes_A|c__Clostridia|o__Oscillospirales|f__Acutalibacteraceae|g__MGYG_HGUT_04076|s__MGYG_HGUT_04076	patient	0.00100125	0.00282269	0.0470078
d__Bacteria|p__Actinobacteriota|c__Coriobacteriia|o__Coriobacteriales|f__Coriobacteriaceae|g__Collinsella|s__MGYG_HGUT_04522	patient	0.00111044	0.00287247	0.0475471
d__Bacteria|p__Actinobacteriota|c__Coriobacteriia|o__Coriobacteriales|f__Coriobacteriaceae|g__Collinsella|s__MGYG_HGUT_02855	patient	0.00165313	0.00291097	0.0475471
d__Bacteria|p__Bacteroidota|c__Bacteroidia|o__Bacteroidales|f__Porphyromonadaceae|g__Porphyromonas|s__Porphyromonas_somerae_A	patient	0.000218967	0.00291502	0.0475471
d__Bacteria|p__Actinobacteriota|c__Coriobacteriia|o__Coriobacteriales|f__Coriobacteriaceae|g__Collinsella|s__MGYG_HGUT_03862	patient	0.000769715	0.00292566	0.0475983
d__Bacteria|p__Firmicutes_A|c__Clostridia|o__Tissierellales|f__Peptoniphilaceae|g__Peptoniphilus_A|s__Peptoniphilus_A_senegalensis	patient	0.00122571	0.00297791	0.0482004
d__Bacteria|p__Actinobacteriota|c__Coriobacteriia|o__Coriobacteriales|f__Coriobacteriaceae|g__Collinsella|s__MGYG_HGUT_00798	patient	0.00115407	0.00302867	0.0484554
d__Bacteria|p__Actinobacteriota|c__Coriobacteriia|o__Coriobacteriales|f__Eggerthellaceae|g__Arabia|s__Arabia_massiliensis	patient	0.000928182	0.00304922	0.0484554
d__Bacteria|p__Bacteroidota|c__Bacteroidia|o__Bacteroidales|f__P3|g__UBA3388|s__UBA3388_sp002358835	patient	0.000466882	0.00306098	0.0484554
d__Bacteria|p__Actinobacteriota|c__Coriobacteriia|o__Coriobacteriales|f__Coriobacteriaceae|g__Collinsella|s__MGYG_HGUT_04625	patient	0.00109797	0.00306769	0.0484554
d__Bacteria|p__Actinobacteriota|c__Coriobacteriia|o__Coriobacteriales|f__Coriobacteriaceae|g__Collinsella|s__MGYG_HGUT_00780	patient	0.00125035	0.0030722	0.0484554
d__Bacteria|p__Firmicutes_A|c__Clostridia|o__Christensenellales|f__CAG_138|g__CAG_1024|s__MGYG_HGUT_00899	patient	0.000771121	0.00316294	0.0493093
d__Bacteria|p__Firmicutes_A|c__Clostridia|o__Oscillospirales|f__Ruminococcaceae|g__Pygmaiobacter|s__Pygmaiobacter_massiliensis	patient	0.00290297	0.00317125	0.0493176
