# Supplementary material for: Cerebral Intraparenchymal Hemorrhage Changes Patients’ Gut Bacteria Composition and Function
Source: Front Cell Infect Microbiol. 2022 Mar 16;12:829491. doi: 10.3389/fcimb.2022.829491 (PMC8966894; doi:10.3389/fcimb.2022.829491)
Supplement: Supplementary file 7 [file Table_6.xls]

## Sheet: Tab S6 group-specific species
Tab. S6 the group-specific species
MGnify_accession	Lineage	Taxa	Group
MGYG-HGUT-00060	d__Bacteria;p__Firmicutes_A;c__Clostridia;o__Lachnospirales;f__Lachnospiraceae;g__Lachnospira;s__Lachnospira_eligens_B	Lachnospira_eligens_B	control
MGYG-HGUT-00136	d__Bacteria;p__Firmicutes_A;c__Clostridia;o__Lachnospirales;f__Lachnospiraceae;g__Agathobacter;s__Agathobacter_sp000434275	Agathobacter_sp000434275	control
MGYG-HGUT-00187	d__Bacteria;p__Firmicutes_A;c__Clostridia;o__Lachnospirales;f__Lachnospiraceae;g__Lachnospira;s__Lachnospira_sp003537285	Lachnospira_sp003537285	control
MGYG-HGUT-00194	d__Bacteria;p__Firmicutes_A;c__Clostridia;o__Lachnospirales;f__Lachnospiraceae;g__UBA9502;s__MGYG-HGUT-00194	MGYG_HGUT_00194	control
MGYG-HGUT-00201	d__Bacteria;p__Firmicutes_A;c__Clostridia;o__Lachnospirales;f__Lachnospiraceae;g__Blautia_A;s__Blautia_A_sp900066145	Blautia_A_sp900066145	control
MGYG-HGUT-00205	d__Bacteria;p__Firmicutes_A;c__Clostridia;o__Lachnospirales;f__Lachnospiraceae;g__CAG-81;s__CAG-81_sp900066535	CAG_81_sp900066535	control
MGYG-HGUT-00233	d__Bacteria;p__Firmicutes_A;c__Clostridia;o__Lachnospirales;f__Lachnospiraceae;g__CAG-81;s__CAG-81_sp900066785	CAG_81_sp900066785	control
MGYG-HGUT-00250	d__Bacteria;p__Firmicutes_A;c__Clostridia;o__Lachnospirales;f__Lachnospiraceae;g__TF01-11;s__TF01-11_sp001414325	TF01_11_sp001414325	control
MGYG-HGUT-00259	d__Bacteria;p__Firmicutes_A;c__Clostridia;o__Lachnospirales;f__Lachnospiraceae;g__UBA9502;s__MGYG-HGUT-00259	MGYG_HGUT_00259	control
MGYG-HGUT-00280	d__Bacteria;p__Firmicutes_A;c__Clostridia;o__Lachnospirales;f__Lachnospiraceae;g__;s__MGYG-HGUT-00280	MGYG_HGUT_00280	control
MGYG-HGUT-00543	d__Bacteria;p__Firmicutes_A;c__Clostridia;o__Lachnospirales;f__Lachnospiraceae;g__Agathobacter;s__MGYG-HGUT-00543	MGYG_HGUT_00543	control
MGYG-HGUT-00562	d__Bacteria;p__Firmicutes_A;c__Clostridia;o__Lachnospirales;f__Lachnospiraceae;g__Lachnospira;s__Lachnospira_sp000437735	Lachnospira_sp000437735	control
MGYG-HGUT-00791	d__Bacteria;p__Firmicutes_A;c__Clostridia;o__TANB77;f__CAG-508;g__CAG-269;s__MGYG-HGUT-00791	MGYG_HGUT_00791	control
MGYG-HGUT-01076	d__Bacteria;p__Firmicutes_A;c__Clostridia;o__Lachnospirales;f__Lachnospiraceae;g__CAG-411;s__CAG-411_sp000437275	CAG_411_sp000437275	control
MGYG-HGUT-01110	d__Bacteria;p__Firmicutes_A;c__Clostridia;o__TANB77;f__CAG-508;g__CAG-269;s__CAG-269_sp000431335	CAG_269_sp000431335	control
MGYG-HGUT-01964	d__Bacteria;p__Firmicutes_A;c__Clostridia;o__Lachnospirales;f__Lachnospiraceae;g__Acetatifactor;s__MGYG-HGUT-01964	MGYG_HGUT_01964	control
MGYG-HGUT-02292	d__Bacteria;p__Firmicutes_A;c__Clostridia;o__Lachnospirales;f__Lachnospiraceae;g__TF01-11;s__TF01-11_sp003529475	TF01_11_sp003529475	control
MGYG-HGUT-02552	d__Bacteria;p__Firmicutes_A;c__Clostridia;o__Lachnospirales;f__Lachnospiraceae;g__Lachnospira;s__Lachnospira_sp000436535	Lachnospira_sp000436535	control
MGYG-HGUT-02580	d__Bacteria;p__Firmicutes_A;c__Clostridia;o__Lachnospirales;f__Lachnospiraceae;g__Lachnospira;s__Lachnospira_sp000436475	Lachnospira_sp000436475	control
MGYG-HGUT-02609	d__Bacteria;p__Firmicutes_A;c__Clostridia;o__Lachnospirales;f__Lachnospiraceae;g__CAG-882;s__CAG-882_sp003486385	CAG_882_sp003486385	control
MGYG-HGUT-03581	d__Bacteria;p__Firmicutes_A;c__Clostridia;o__Oscillospirales;f__Acutalibacteraceae;g__;s__MGYG-HGUT-03581	MGYG_HGUT_03581	control
MGYG-HGUT-03694	d__Bacteria;p__Firmicutes_A;c__Clostridia;o__Lachnospirales;f__Lachnospiraceae;g__Agathobacter;s__Agathobacter_faecis	Agathobacter_faecis	control
MGYG-HGUT-04317	d__Bacteria;p__Firmicutes_A;c__Clostridia;o__Lachnospirales;f__Lachnospiraceae;g__Lachnospira;s__Lachnospira_sp900316325	Lachnospira_sp900316325	control
MGYG-HGUT-04350	d__Bacteria;p__Firmicutes_A;c__Clostridia;o__TANB77;f__CAG-508;g__CAG-245;s__MGYG-HGUT-04350	MGYG_HGUT_04350	control
MGYG-HGUT-04431	d__Bacteria;p__Firmicutes_A;c__Clostridia;o__Lachnospirales;f__Lachnospiraceae;g__COE1;s__COE1_sp001916965	COE1_sp001916965	control
MGYG-HGUT-04593	d__Bacteria;p__Firmicutes_A;c__Clostridia;o__Lachnospirales;f__Lachnospiraceae;g__CAG-194;s__CAG-194_sp000432915	CAG_194_sp000432915	control
MGYG-HGUT-00004	d__Bacteria;p__Firmicutes_A;c__Clostridia;o__Oscillospirales;f__Ruminococcaceae;g__Anaerotruncus;s__Anaerotruncus_colihominis	Anaerotruncus_colihominis	patient
MGYG-HGUT-00032	d__Bacteria;p__Firmicutes_A;c__Clostridia;o__Lachnospirales;f__Lachnospiraceae;g__Hungatella;s__Hungatella_effluvii	Hungatella_effluvii	patient
MGYG-HGUT-00099	d__Bacteria;p__Firmicutes_A;c__Clostridia;o__Oscillospirales;f__Oscillospiraceae;g__Flavonifractor;s__Flavonifractor_plautii	Flavonifractor_plautii	patient
MGYG-HGUT-00172	d__Bacteria;p__Firmicutes_A;c__Clostridia;o__Lachnospirales;f__Lachnospiraceae;g__Clostridium_M;s__Clostridium_M_lavalense	Clostridium_M_lavalense	patient
MGYG-HGUT-00179	d__Bacteria;p__Firmicutes_A;c__Clostridia;o__Lachnospirales;f__Lachnospiraceae;g__Clostridium_M;s__MGYG-HGUT-00179	MGYG_HGUT_00179	patient
MGYG-HGUT-01045	d__Bacteria;p__Firmicutes_A;c__Clostridia;o__Lachnospirales;f__Lachnospiraceae;g__Clostridium_M;s__MGYG-HGUT-01045	MGYG_HGUT_01045	patient
MGYG-HGUT-01332	d__Bacteria;p__Firmicutes_A;c__Clostridia;o__Oscillospirales;f__Ruminococcaceae;g__Massilioclostridium;s__Massilioclostridium_methylpentosum	Massilioclostridium_methylpentosum	patient
MGYG-HGUT-01367	d__Bacteria;p__Firmicutes_A;c__Clostridia;o__Lachnospirales;f__Lachnospiraceae;g__Clostridium_Q;s__Clostridium_Q_symbiosum	Clostridium_Q_symbiosum	patient
MGYG-HGUT-01386	d__Bacteria;p__Firmicutes_A;c__Clostridia;o__Lachnospirales;f__Lachnospiraceae;g__Clostridium_M;s__Clostridium_M_clostridioforme	Clostridium_M_clostridioforme	patient
MGYG-HGUT-01396	d__Bacteria;p__Firmicutes;c__Bacilli;o__Erysipelotrichales;f__Erysipelotrichaceae;g__Absiella;s__Absiella_innocuum	Absiella_innocuum	patient
MGYG-HGUT-01493	d__Bacteria;p__Firmicutes_A;c__Clostridia;o__Lachnospirales;f__Lachnospiraceae;g__Clostridium_M;s__Clostridium_M_bolteae	Clostridium_M_bolteae	patient
MGYG-HGUT-01500	d__Bacteria;p__Firmicutes_A;c__Clostridia;o__Oscillospirales;f__Oscillospiraceae;g__Lawsonibacter;s__Lawsonibacter_asaccharolyticus	Lawsonibacter_asaccharolyticus	patient
MGYG-HGUT-01597	d__Bacteria;p__Firmicutes_A;c__Clostridia;o__Oscillospirales;f__Ruminococcaceae;g__UBA866;s__MGYG-HGUT-01597	MGYG_HGUT_01597	patient
MGYG-HGUT-01702	d__Bacteria;p__Firmicutes;c__Bacilli;o__Bacillales;f__Amphibacillaceae;g__Virgibacillus;s__Virgibacillus_picturae	Virgibacillus_picturae	patient
MGYG-HGUT-02006	d__Bacteria;p__Firmicutes_A;c__Clostridia;o__Oscillospirales;f__Oscillospiraceae;g__Lawsonibacter;s__MGYG-HGUT-02006	MGYG_HGUT_02006	patient
MGYG-HGUT-02268	d__Bacteria;p__Firmicutes;c__Bacilli;o__Erysipelotrichales;f__Erysipelotrichaceae;g__Absiella;s__MGYG-HGUT-02268	MGYG_HGUT_02268	patient
MGYG-HGUT-02276	d__Bacteria;p__Firmicutes_A;c__Clostridia;o__Lachnospirales;f__Lachnospiraceae;g__;s__MGYG-HGUT-02276	MGYG_HGUT_02276	patient
MGYG-HGUT-02327	d__Bacteria;p__Firmicutes_A;c__Clostridia;o__Oscillospirales;f__Oscillospiraceae;g__Oscillibacter;s__Oscillibacter_sp900066435	Oscillibacter_sp900066435	patient
MGYG-HGUT-02330	d__Bacteria;p__Firmicutes_A;c__Clostridia;o__Lachnospirales;f__Lachnospiraceae;g__Eisenbergiella;s__Eisenbergiella_tayi	Eisenbergiella_tayi	patient
MGYG-HGUT-02544	d__Bacteria;p__Actinobacteriota;c__Coriobacteriia;o__Coriobacteriales;f__Eggerthellaceae;g__Eggerthella;s__Eggerthella_lenta	Eggerthella_lenta	patient
MGYG-HGUT-03145	d__Bacteria;p__Actinobacteriota;c__Actinobacteria;o__Actinomycetales;f__Actinomycetaceae;g__;s__MGYG-HGUT-03145	MGYG_HGUT_03145	patient
MGYG-HGUT-03380	d__Bacteria;p__Actinobacteriota;c__Actinobacteria;o__Mycobacteriales;f__Mycobacteriaceae;g__Corynebacterium;s__Corynebacterium_aurimucosum_E	Corynebacterium_aurimucosum_E	patient
MGYG-HGUT-03682	d__Bacteria;p__Firmicutes_A;c__Clostridia;o__Oscillospirales;f__Ruminococcaceae;g__Ruthenibacterium;s__Ruthenibacterium_lactatiformans	Ruthenibacterium_lactatiformans	patient
MGYG-HGUT-04087	d__Bacteria;p__Firmicutes_A;c__Clostridia;o__Lachnospirales;f__Lachnospiraceae;g__Clostridium_M;s__MGYG-HGUT-04087	MGYG_HGUT_04087	patient
