# Supplementary material for: Cerebral Intraparenchymal Hemorrhage Changes Patients’ Gut Bacteria Composition and Function
Source: Front Cell Infect Microbiol. 2022 Mar 16;12:829491. doi: 10.3389/fcimb.2022.829491 (PMC8966894; doi:10.3389/fcimb.2022.829491)
Supplement: Supplementary file 8 [file Table_7.xls]

## Sheet: Tab S7 WGCNA_hub_bacteria
Tab. S7 the WGCNA module hub bacterial species
Lineage (Hub Bacteria)	WGCNA_module	MGnify_accession	Taxa
d__Bacteria;p__Actinobacteriota;c__Coriobacteriia;o__Coriobacteriales;f__Coriobacteriaceae;g__Collinsella;s__MGYG-HGUT-01579	blue	MGYG-HGUT-01579	MGYG_HGUT_01579
d__Bacteria;p__Actinobacteriota;c__Coriobacteriia;o__Coriobacteriales;f__Coriobacteriaceae;g__Collinsella;s__MGYG-HGUT-03328	royalblue	MGYG-HGUT-03328	MGYG_HGUT_03328
d__Bacteria;p__Bacteroidota;c__Bacteroidia;o__Bacteroidales;f__Bacteroidaceae;g__Bacteroides_A;s__Bacteroides_A_plebeius	cyan	MGYG-HGUT-01364	Bacteroides_A_plebeius
d__Bacteria;p__Bacteroidota;c__Bacteroidia;o__Bacteroidales;f__Bacteroidaceae;g__Bacteroides_B;s__MGYG-HGUT-02560	darkred	MGYG-HGUT-02560	MGYG_HGUT_02560
d__Bacteria;p__Bacteroidota;c__Bacteroidia;o__Bacteroidales;f__Bacteroidaceae;g__Prevotella;s__MGYG-HGUT-03513	tan	MGYG-HGUT-03513	MGYG_HGUT_03513
d__Bacteria;p__Bacteroidota;c__Bacteroidia;o__Bacteroidales;f__Muribaculaceae;g__CAG-1031;s__MGYG-HGUT-01036	darkgreen	MGYG-HGUT-01036	MGYG_HGUT_01036
d__Bacteria;p__Firmicutes_A;c__Clostridia;o__4C28d-15;f__CAG-727;g__UBA7597;s__MGYG-HGUT-00429	yellow	MGYG-HGUT-00429	MGYG_HGUT_00429
d__Bacteria;p__Firmicutes_A;c__Clostridia;o__Lachnospirales;f__Lachnospiraceae;g__CAG-882;s__CAG-882_sp003486385	grey60	MGYG-HGUT-02609	CAG_882_sp003486385
d__Bacteria;p__Firmicutes_A;c__Clostridia;o__Lachnospirales;f__Lachnospiraceae;g__Coprococcus;s__Coprococcus_eutactus	lightcyan	MGYG-HGUT-00018	Coprococcus_eutactus
d__Bacteria;p__Firmicutes_A;c__Clostridia;o__Oscillospirales;f__CAG-272;g__MGYG-HGUT-02047;s__MGYG-HGUT-02047	green	MGYG-HGUT-02047	MGYG_HGUT_02047
d__Bacteria;p__Firmicutes_A;c__Clostridia;o__Oscillospirales;f__CAG-382;g__UCG-010;s__UCG-010_sp003150115	turquoise	MGYG-HGUT-02004	UCG_010_sp003150115
d__Bacteria;p__Firmicutes_A;c__Clostridia;o__Oscillospirales;f__Oscillospiraceae;g__CAG-110;s__MGYG-HGUT-00500	magenta	MGYG-HGUT-00500	MGYG_HGUT_00500
d__Bacteria;p__Firmicutes_A;c__Clostridia;o__Oscillospirales;f__Oscillospiraceae;g__UBA9475;s__MGYG-HGUT-03975	red	MGYG-HGUT-03975	MGYG_HGUT_03975
d__Bacteria;p__Firmicutes_A;c__Clostridia;o__Oscillospirales;f__Ruminococcaceae;g__MGYG-HGUT-02264;s__MGYG-HGUT-02264	pink	MGYG-HGUT-02264	MGYG_HGUT_02264
d__Bacteria;p__Firmicutes_A;c__Clostridia;o__Oscillospirales;f__Ruminococcaceae;g__Gemmiger;s__Gemmiger_formicilis	lightyellow	MGYG-HGUT-00084	Gemmiger_formicilis
d__Bacteria;p__Firmicutes_A;c__Clostridia;o__Oscillospirales;f__Ruminococcaceae;g__Gemmiger;s__Gemmiger_sp003476825	black	MGYG-HGUT-03937	Gemmiger_sp003476825
d__Bacteria;p__Firmicutes_A;c__Clostridia;o__Peptostreptococcales;f__Peptostreptococcaceae;g__Clostridium_U;s__MGYG-HGUT-01232	lightgreen	MGYG-HGUT-01232	MGYG_HGUT_01232
d__Bacteria;p__Firmicutes_A;c__Clostridia;o__TANB77;f__CAG-508;g__CAG-273;s__CAG-273_sp000438355	salmon	MGYG-HGUT-04319	CAG_273_sp000438355
d__Bacteria;p__Firmicutes_C;c__Negativicutes;o__Acidaminococcales;f__Acidaminococcaceae;g__Phascolarctobacterium_A;s__MGYG-HGUT-01128	midnightblue	MGYG-HGUT-01128	MGYG_HGUT_01128
d__Bacteria;p__Firmicutes;c__Bacilli;o__Lactobacillales;f__Streptococcaceae;g__Streptococcus;s__Streptococcus_sp000411475	brown	MGYG-HGUT-01442	Streptococcus_sp000411475
d__Bacteria;p__Fusobacteriota;c__Fusobacteriia;o__Fusobacteriales;f__Fusobacteriaceae;g__Fusobacterium_A;s__Fusobacterium_A_varium_B	greenyellow	MGYG-HGUT-02486	Fusobacterium_A_varium_B
d__Bacteria;p__Proteobacteria;c__Gammaproteobacteria;o__Enterobacterales;f__Enterobacteriaceae;g__Edwardsiella;s__Edwardsiella_tarda	purple	MGYG-HGUT-01351	Edwardsiella_tarda
